# Supplementary material for: Resistance to Arsenite and Arsenate in Saccharomyces cerevisiae Arises through the Subtelomeric Expansion of a Cluster of Yeast Genes
Source: Int J Environ Res Public Health. 2022 Jul 1;19(13):8119. doi: 10.3390/ijerph19138119 (PMC9266342; doi:10.3390/ijerph19138119)
Supplement: Supplementary file 1 [file ijerph-19-08119-s001.zip]

Archive with 6 entries (6 files):
- supplementary.pdf
- TableS5_arsenic-related_SNPs.xls
- TableS6_CBS_analysis.xls
- TableS7_recipient_regions.xls
- TableS8-unitigs_vs_ARRgenesCluster.xls
- TableS9_Expression.xls
