# Supplementary material for: Resistance to Arsenite and Arsenate in Saccharomyces cerevisiae Arises through the Subtelomeric Expansion of a Cluster of Yeast Genes
Source: Int J Environ Res Public Health. 2022 Jul 1;19(13):8119. doi: 10.3390/ijerph19138119 (PMC9266342; doi:10.3390/ijerph19138119)
Supplement: Supplementary file 1 [file ijerph-19-08119-s001.zip › TableS5_arsenic-related_SNPs.xls]

## Sheet: README
Supplementary Table S5
Comparison of SNPs among strains resistant and sensitive to arsenic
sheet	description	details
arsenic-related_SNPs	complete list of SNPs found in either strains resistant to arsenic or in strains sensitive to arsenic.	each row reports the allele found at the locus indicated in the first column (“coordinate”) for each investigated strain (whose name is reported in the table header). 3 meiotic segregants of the strain M28 were investigated (M28_1a, M28_1b, and M28_1c). The ‘ref’ column reports the alleles found in the reference strain (S288c). The locus coordinate is indicated as the name of the chromosome (e.g.…
annotation	annotation of SNPs specific for arsenic-resistant and sensitive strains	SNPs found to be specific of strains resistant or sensitive to arsenic were annotated by using the snpEff software. In this sheet, the genes affected by the SNPs are reported. The analysis was carried out with snpEff (PMID:22728672)
pathways_and_Gos	results of pathways and gene ontology enrichment analysis on the list of genes affected by SNPs characterizing strains resistant or sensitive to arsenic	the analysis was carried out with the on-line tool DAVID (https://david.ncifcrf.gov/home.jsp)

## Sheet: arsenic-related_SNPs
coordinate	ref	M28_1b	M28_1a	X1014	SK1	M28_1c	EM93	SGU90	SG60
NC_001133.9_4970	A	A	A	A	A	A	A	G	G
NC_001133.9_9786	T	T	T	T	T	T	T	C	C
NC_001133.9_10745	G	G	G	G	G	G	G	T	T
NC_001133.9_10791	A	A	A	A	A	A	A	G	G
NC_001133.9_11272	T	T	T	T	T	T	T	C	C
NC_001133.9_41499	A	A	A	A	A	A	A	G	G
NC_001133.9_52310	A	A	A	A	A	A	A	G	G
NC_001133.9_52603	A	A	A	A	A	A	A	T	T
NC_001133.9_56871	C	C	C	C	C	C	C	T	T
NC_001133.9_64483	G	G	G	G	G	G	G	A	A
NC_001133.9_68785	A	A	A	A	A	A	A	C	C
NC_001133.9_69727	AT	AT	AT	AT	AT	AT	AT	A	A
NC_001133.9_69731	G	G	G	G	G	G	G	A	A
NC_001133.9_69759	G	G	G	G	G	G	G	A	A
NC_001133.9_108747	GT	GT	GT	GT	GT	GT	GT	G	G
NC_001133.9_138257	G	G	G	G	G	G	G	A	A
NC_001133.9_139108	G	G	G	G	G	G	G	GTA	GTA
NC_001133.9_139311	T	T	T	T	T	T	T	C	C
NC_001133.9_175121	G	G	G	G	G	G	G	A	A
NC_001133.9_181013	T	T	T	T	T	T	T	C	C
NC_001133.9_181957	TTA	TTA	TTA	TTA	TTA	TTA	TTA	T	T
NC_001133.9_182141	G	G	G	G	G	G	G	T	T
NC_001133.9_182201	C	C	C	C	C	C	C	T	T
NC_001133.9_182240	T	T	T	T	T	T	T	C	C
NC_001133.9_182259	G	G	G	G	G	G	G	A	A
NC_001133.9_182447	T	T	T	T	T	T	T	A	A
NC_001133.9_182496	G	G	G	G	G	G	G	A	A
NC_001133.9_187280	C	C	C	C	C	C	C	G	G
NC_001134.8_76187	G	G	G	G	G	G	G	A	A
NC_001134.8_114766	T	T	T	T	T	T	T	C	C
NC_001134.8_128096	A	A	A	A	A	A	A	G	G
NC_001134.8_128282	G	G	G	G	G	G	G	A	A
NC_001134.8_135553	TG	TG	TG	TG	TG	TG	TG	T	T
NC_001134.8_136243	G	G	G	G	G	G	G	A	A
NC_001134.8_144294	C	C	C	C	C	C	C	T	T
NC_001134.8_151274	G	G	G	G	G	G	G	GT	GT
NC_001134.8_152455	C	C	C	C	C	C	C	T	T
NC_001134.8_152528	G	G	G	G	G	G	G	A	A
NC_001134.8_242639	AT	AT	AT	AT	AT	AT	AT	A	A
NC_001134.8_277912	A	A	A	A	A	A	A	G	G
NC_001134.8_292118	GA	GA	GA	GA	GA	GA	GA	G	G
NC_001134.8_321859	C	C	C	C	C	C	C	CTTA	CTTA
NC_001134.8_321867	C	C	C	C	C	C	C	T	T
NC_001134.8_340050	G	G	G	G	G	G	G	C	C
NC_001134.8_353595	AATATATATATATATAT	AATATATATATATATAT	AATATATATATATATAT	AATATATATATATATAT	AATATATATATATATAT	AATATATATATATATAT	AATATATATATATATAT	A	A
NC_001134.8_385111	A	A	A	A	A	A	A	G	G
NC_001134.8_385403	T	T	T	T	T	T	T	G	G
NC_001134.8_388687	T	T	T	T	T	T	T	C	C
NC_001134.8_405122	C	C	C	C	C	C	C	T	T
NC_001134.8_407734	CT	CT	CT	CT	CT	CT	CT	C	C
NC_001134.8_407778	A	A	A	A	A	A	A	G	G
NC_001134.8_408838	A	A	A	A	A	A	A	G	G
NC_001134.8_417889	G	G	G	G	G	G	G	A	A
NC_001134.8_419221	A	A	A	A	A	A	A	G	G
NC_001134.8_436656	T	T	T	T	T	T	T	C	C
NC_001134.8_447685	T	T	T	T	T	T	T	C	C
NC_001134.8_448507	G	G	G	G	G	G	G	T	T
NC_001134.8_462458	T	T	T	T	T	T	T	C	C
NC_001134.8_465824	A	A	A	A	A	A	A	C	C
NC_001134.8_473668	A	A	A	A	A	A	A	C	C
NC_001134.8_487048	TA	TA	TA	TA	TA	TA	TA	T	T
NC_001134.8_500320	T	T	T	T	T	T	T	G	G
NC_001134.8_552046	C	C	C	C	C	C	C	T	T
NC_001134.8_567339	G	G	G	G	G	G	G	T	T
NC_001134.8_584502	G	G	G	G	G	G	G	T	T
NC_001134.8_591250	T	T	T	T	T	T	T	C	C
NC_001134.8_601570	G	G	G	G	G	G	G	T	T
NC_001134.8_654520	A	A	A	A	A	A	A	C	C
NC_001134.8_680493	T	T	T	T	T	T	T	G	G
NC_001134.8_682491	T	T	T	T	T	T	T	A	A
NC_001134.8_685153	C	C	C	C	C	C	C	T	T
NC_001134.8_743243	T	T	T	T	T	T	T	C	C
NC_001134.8_743714	G	G	G	G	G	G	G	A	A
NC_001134.8_751226	A	A	A	A	A	A	A	C	C
NC_001134.8_752535	A	A	A	A	A	A	A	C	C
NC_001134.8_752863	A	A	A	A	A	A	A	C	C
NC_001134.8_759402	C	C	C	C	C	C	C	A	A
NC_001134.8_759424	C	C	C	C	C	C	C	T	T
NC_001134.8_785355	C	C	C	C	C	C	C	CT	CT
NC_001134.8_786434	C	C	C	C	C	C	C	G	G
NC_001134.8_787182	T	T	T	T	T	T	T	C	C
NC_001134.8_792149	A	A	A	A	A	A	A	G	G
NC_001134.8_792233	T	T	T	T	T	T	T	G	G
NC_001135.5_22384	C	C	C	C	C	C	C	CTA	CTA
NC_001135.5_36653	G	G	G	G	G	G	G	A	A
NC_001135.5_37159	T	T	T	T	T	T	T	C	C
NC_001135.5_38814	T	T	T	T	T	T	T	G	G
NC_001135.5_39123	A	A	A	A	A	A	A	T	T
NC_001135.5_40865	C	C	C	C	C	C	C	T	T
NC_001135.5_62729	A	A	A	A	A	A	A	G	G
NC_001135.5_78354	C	C	C	C	C	C	C	T	T
NC_001135.5_83607	T	T	T	T	T	T	T	A	A
NC_001135.5_139688	T	T	T	T	T	T	T	G	G
NC_001135.5_165304	T	T	T	T	T	T	T	C	C
NC_001135.5_166515	T	T	T	T	T	T	T	TA	TA
NC_001135.5_186935	G	G	G	G	G	G	G	A	A
NC_001135.5_211772	G	G	G	G	G	G	G	A	A
NC_001135.5_224846	T	T	T	T	T	T	T	C	C
NC_001135.5_229272	CA	CA	CA	CA	CA	CA	CA	C	C
NC_001135.5_253081	G	G	G	G	G	G	G	A	A
NC_001135.5_291120	T	T	T	T	T	T	T	C	C
NC_001135.5_299045	G	G	G	G	G	G	G	GTTGGGTA	GTTGGGTA
NC_001135.5_302608	C	C	C	C	C	C	C	G	G
NC_001136.10_21792	G	G	G	G	G	G	G	A	A
NC_001136.10_22154	T	T	T	T	T	T	T	C	C
NC_001136.10_38160	A	A	A	A	A	A	A	T	T
NC_001136.10_38200	C	C	C	C	C	C	C	T	T
NC_001136.10_38296	A	A	A	A	A	A	A	G	G
NC_001136.10_41747	A	A	A	A	A	A	A	T	T
NC_001136.10_41772	G	G	G	G	G	G	G	A	A
NC_001136.10_59586	T	T	T	T	T	T	T	C	C
NC_001136.10_66763	G	G	G	G	G	G	G	A	A
NC_001136.10_68911	A	A	A	A	A	A	A	C	C
NC_001136.10_69269	C	C	C	C	C	C	C	G	G
NC_001136.10_70129	T	T	T	T	T	T	T	G	G
NC_001136.10_72324	A	A	A	A	A	A	A	T	T
NC_001136.10_86424	T	T	T	T	T	T	T	A	A
NC_001136.10_89384	C	C	C	C	C	C	C	T	T
NC_001136.10_127782	C	C	C	C	C	C	C	T	T
NC_001136.10_127812	C	C	C	C	C	C	C	T	T
NC_001136.10_127974	A	A	A	A	A	A	A	G	G
NC_001136.10_128361	T	T	T	T	T	T	T	C	C
NC_001136.10_128418	C	C	C	C	C	C	C	T	T
NC_001136.10_128682	T	T	T	T	T	T	T	A	A
NC_001136.10_128688	T	T	T	T	T	T	T	C	C
NC_001136.10_128691	C	C	C	C	C	C	C	T	T
NC_001136.10_128721	G	G	G	G	G	G	G	T	T
NC_001136.10_128724	T	T	T	T	T	T	T	C	C
NC_001136.10_128772	T	T	T	T	T	T	T	C	C
NC_001136.10_128775	T	T	T	T	T	T	T	C	C
NC_001136.10_128931	T	T	T	T	T	T	T	C	C
NC_001136.10_128934	G	G	G	G	G	G	G	A	A
NC_001136.10_128940	T	T	T	T	T	T	T	C	C
NC_001136.10_171279	G	G	G	G	G	G	G	A	A
NC_001136.10_177157	C	C	C	C	C	C	C	G	G
NC_001136.10_177633	T	T	T	T	T	T	T	C	C
NC_001136.10_178267	A	A	A	A	A	A	A	C	C
NC_001136.10_178339	C	C	C	C	C	C	C	T	T
NC_001136.10_179726	G	G	G	G	G	G	G	A	A
NC_001136.10_179806	C	C	C	C	C	C	C	T	T
NC_001136.10_269517	G	G	G	G	G	G	G	T	T
NC_001136.10_275721	T	T	T	T	T	T	T	C	C
NC_001136.10_283830	A	A	A	A	A	A	A	G	G
NC_001136.10_284539	G	G	G	G	G	G	G	A	A
NC_001136.10_297290	A	A	A	A	A	A	A	G	G
NC_001136.10_299599	C	C	C	C	C	C	C	T	T
NC_001136.10_301503	C	C	C	C	C	C	C	T	T
NC_001136.10_355411	C	C	C	C	C	C	C	A	A
NC_001136.10_355569	T	T	T	T	T	T	T	C	C
NC_001136.10_385473	T	T	T	T	T	T	T	C	C
NC_001136.10_388440	A	A	A	A	A	A	A	G	G
NC_001136.10_389086	A	A	A	A	A	A	A	T	T
NC_001136.10_421542	A	A	A	A	A	A	A	C	C
NC_001136.10_521406	T	T	T	T	T	T	T	C	C
NC_001136.10_521623	C	C	C	C	C	C	C	T	T
NC_001136.10_566483	T	T	T	T	T	T	T	C	C
NC_001136.10_566637	A	A	A	A	A	A	A	G	G
NC_001136.10_567144	T	T	T	T	T	T	T	G	G
NC_001136.10_571372	A	A	A	A	A	A	A	G	G
NC_001136.10_573174	A	A	A	A	A	A	A	G	G
NC_001136.10_645352	C	C	C	C	C	C	C	T	T
NC_001136.10_667994	GA	GA	GA	GA	GA	GA	GA	G	G
NC_001136.10_687632	G	G	G	G	G	G	G	A	A
NC_001136.10_810472	T	T	T	T	T	T	T	TTATA	TTA
NC_001136.10_811890	CT	CT	CT	CT	CT	CT	CT	C	C
NC_001136.10_812962	CAT	CAT	CAT	CAT	CAT	CAT	CAT	C	C
NC_001136.10_825050	T	T	T	T	T	T	T	C	C
NC_001136.10_829373	T	T	T	T	T	T	T	C	C
NC_001136.10_869237	A	A	A	A	A	A	A	G	G
NC_001136.10_869651	C	C	C	C	C	C	C	T	T
NC_001136.10_870950	G	G	G	G	G	G	G	GT	GT
NC_001136.10_890069	T	T	T	T	T	T	T	C	C
NC_001136.10_929952	G	G	G	G	G	G	G	A	A
NC_001136.10_932796	G	G	G	G	G	G	G	C	C
NC_001136.10_954475	T	T	T	T	T	T	T	C	C
NC_001136.10_954530	T	T	T	T	T	T	T	C	C
NC_001136.10_955144	A	A	A	A	A	A	A	T	T
NC_001136.10_966497	C	C	C	C	C	C	C	T	T
NC_001136.10_966662	C	C	C	C	C	C	C	T	T
NC_001136.10_966686	G	G	G	G	G	G	G	A	A
NC_001136.10_978959	T	T	T	T	T	T	T	C	C
NC_001136.10_1071771	G	G	G	G	G	G	G	A	A
NC_001136.10_1072384	G	G	G	G	G	G	G	C	C
NC_001136.10_1072962	G	G	G	G	G	G	G	A	A
NC_001136.10_1077589	A	A	A	A	A	A	A	T	T
NC_001136.10_1102947	C	C	C	C	C	C	C	T	T
NC_001136.10_1113548	T	T	T	T	T	T	T	C	C
NC_001136.10_1118719	G	G	G	G	G	G	G	A	A
NC_001136.10_1133634	C	C	C	C	C	C	C	T	T
NC_001136.10_1137173	T	T	T	T	T	T	T	C	C
NC_001136.10_1151451	T	T	T	T	T	T	T	A	A
NC_001136.10_1201847	A	A	A	A	A	A	A	AT	AT
NC_001136.10_1220178	A	A	A	A	A	A	A	G	G
NC_001136.10_1220957	G	G	G	G	G	G	G	A	A
NC_001136.10_1221065	G	G	G	G	G	G	G	A	A
NC_001136.10_1237546	T	T	T	T	T	T	T	A	A
NC_001136.10_1251938	C	C	C	C	C	C	C	T	T
NC_001136.10_1252149	C	C	C	C	C	C	C	T	T
NC_001136.10_1252244	A	A	A	A	A	A	A	AG	AG
NC_001136.10_1312462	A	A	A	A	A	A	A	C	C
NC_001136.10_1447449	T	T	T	T	T	T	T	G	G
NC_001136.10_1447458	CTTTTAAGCGGAATAACTCGAGTGGAAA	CTTTTAAGCGGAATAACTCGAGTGGAAA	CTTTTAAGCGGAATAACTCGAGTGGAAA	CTTTTAAGCGGAATAACTCGAGTGGAAA	CTTTTAAGCGGAATAACTCGAGTGGAAA	CTTTTAAGCGGAATAACTCGAGTGGAAA	CTTTTAAGCGGAATAACTCGAGTGGAAA	C	C
NC_001136.10_1451259	GT	GT	GT	GT	GT	GT	GT	G	G
NC_001136.10_1480211	C	C	C	C	C	C	C	T	T
NC_001136.10_1490059	G	G	G	G	G	G	G	T	T
NC_001136.10_1496034	A	A	A	A	A	A	A	G	G
NC_001136.10_1501368	C	C	C	C	C	C	C	G	G
NC_001136.10_1504976	G	G	G	G	G	G	G	A	A
NC_001136.10_1505397	T	T	T	T	T	T	T	C	C
NC_001136.10_1507606	T	T	T	T	T	T	T	C	C
NC_001136.10_1512432	C	C	C	C	C	C	C	T	T
NC_001136.10_1515083	C	C	C	C	C	C	C	T	T
NC_001136.10_1515708	T	T	T	T	T	T	T	C	C
NC_001137.3_6259	A	A	A	A	A	A	A	C	C
NC_001137.3_6271	T	T	T	T	T	T	T	C	C
NC_001137.3_24148	T	T	T	T	T	T	T	TA	TA
NC_001137.3_24234	A	A	A	A	A	A	A	G	G
NC_001137.3_24246	C	C	C	C	C	C	C	A	A
NC_001137.3_24487	T	T	T	T	T	T	T	C	C
NC_001137.3_25974	T	T	T	T	T	T	T	G	G
NC_001137.3_39849	A	A	A	A	A	A	A	G	G
NC_001137.3_42740	G	G	G	G	G	G	G	GT	GT
NC_001137.3_45497	A	A	A	A	A	A	A	G	G
NC_001137.3_59386	TC	TC	TC	TC	TC	TC	TC	T	T
NC_001137.3_82511	A	A	A	A	A	A	A	G	G
NC_001137.3_87323	T	T	T	T	T	T	T	C	C
NC_001137.3_90746	T	T	T	T	T	T	T	C	C
NC_001137.3_103937	A	A	A	A	A	A	A	G	G
NC_001137.3_104225	T	T	T	T	T	T	T	C	C
NC_001137.3_104957	G	G	G	G	G	G	G	A	A
NC_001137.3_105087	G	G	G	G	G	G	G	A	A
NC_001137.3_105138	C	C	C	C	C	C	C	T	T
NC_001137.3_105493	A	A	A	A	A	A	A	G	G
NC_001137.3_106718	T	T	T	T	T	T	T	C	C
NC_001137.3_124970	A	A	A	A	A	A	A	G	G
NC_001137.3_131558	TA	TA	TA	TA	TA	TA	TA	T	T
NC_001137.3_133642	G	G	G	G	G	G	G	A	A
NC_001137.3_136755	A	A	A	A	A	A	A	G	G
NC_001137.3_157238	G	G	G	G	G	G	G	A	A
NC_001137.3_189384	A	A	A	A	A	A	A	AAT	AAT
NC_001137.3_235338	A	A	A	A	A	A	A	G	G
NC_001137.3_238313	G	G	G	G	G	G	G	A	A
NC_001137.3_238917	T	T	T	T	T	T	T	A	A
NC_001137.3_246808	T	T	T	T	T	T	T	C	C
NC_001137.3_257927	T	T	T	T	T	T	T	G	G
NC_001137.3_260512	T	T	T	T	T	T	T	C	C
NC_001137.3_260909	A	A	A	A	A	A	A	G	G
NC_001137.3_266125	T	T	T	T	T	T	T	C	C
NC_001137.3_274390	C	C	C	C	C	C	C	T	T
NC_001137.3_284696	G	G	G	G	G	G	G	GA	GA
NC_001137.3_287674	G	G	G	G	G	G	G	A	A
NC_001137.3_309985	C	C	C	C	C	C	C	A	A
NC_001137.3_312612	C	C	C	C	C	C	C	T	T
NC_001137.3_313702	T	T	T	T	T	T	T	C	C
NC_001137.3_321717	C	C	C	C	C	C	C	A	A
NC_001137.3_336687	C	C	C	C	C	C	C	T	T
NC_001137.3_341262	A	A	A	A	A	A	A	G	G
NC_001137.3_342848	G	G	G	G	G	G	G	GA	GA
NC_001137.3_346773	A	A	A	A	A	A	A	T	T
NC_001137.3_349449	A	A	A	A	A	A	A	AT	AT
NC_001137.3_354177	T	T	T	T	T	T	T	A	A
NC_001137.3_365083	G	G	G	G	G	G	G	A	A
NC_001137.3_366361	G	G	G	G	G	G	G	A	A
NC_001137.3_373736	A	A	A	A	A	A	A	G	G
NC_001137.3_438396	G	G	G	G	G	G	G	A	A
NC_001137.3_438837	G	G	G	G	G	G	G	A	A
NC_001137.3_440824	C	C	C	C	C	C	C	T	T
NC_001137.3_441962	A	A	A	A	A	A	A	G	G
NC_001137.3_442568	T	T	T	T	T	T	T	G	G
NC_001137.3_462407	A	A	A	A	A	A	A	T	T
NC_001137.3_467724	A	A	A	A	A	A	A	G	G
NC_001137.3_468183	C	C	C	C	C	C	C	G	G
NC_001137.3_468390	C	C	C	C	C	C	C	T	T
NC_001137.3_478932	G	G	G	G	G	G	G	A	A
NC_001137.3_485875	G	G	G	G	G	G	G	A	A
NC_001137.3_491888	G	G	G	G	G	G	G	A	A
NC_001137.3_509836	C	C	C	C	C	C	C	T	T
NC_001137.3_523232	T	T	T	T	T	T	T	C	C
NC_001137.3_539655	C	C	C	C	C	C	C	T	T
NC_001137.3_557490	T	T	T	T	T	T	T	A	A
NC_001138.5_19636	A	A	A	A	A	A	A	G	G
NC_001138.5_76427	A	A	A	A	A	A	A	G	G
NC_001138.5_82157	T	T	T	T	T	T	T	C	C
NC_001138.5_131953	A	A	A	A	A	A	A	G	G
NC_001138.5_132559	A	A	A	A	A	A	A	G	G
NC_001138.5_132951	A	A	A	A	A	A	A	G	G
NC_001138.5_134104	A	A	A	A	A	A	A	T	T
NC_001138.5_134248	G	G	G	G	G	G	G	A	A
NC_001138.5_134777	C	C	C	C	C	C	C	T	T
NC_001138.5_134989	C	C	C	C	C	C	C	A	A
NC_001138.5_135976	T	T	T	T	T	T	T	A	A
NC_001138.5_137019	T	T	T	T	T	T	T	C	C
NC_001138.5_156697	C	C	C	C	C	C	C	T	T
NC_001138.5_223266	T	T	T	T	T	T	T	G	G
NC_001138.5_236114	C	C	C	C	C	C	C	T	T
NC_001138.5_245506	C	C	C	C	C	C	C	T	T
NC_001138.5_245578	T	T	T	T	T	T	T	A	A
NC_001139.9_15244	A	A	A	A	A	A	A	G	G
NC_001139.9_53637	CA	CA	CA	CA	CA	CA	CA	C	C
NC_001139.9_86574	A	A	A	A	A	A	A	G	G
NC_001139.9_143748	C	C	C	C	C	C	C	T	T
NC_001139.9_144371	G	G	G	G	G	G	G	A	A
NC_001139.9_144474	G	G	G	G	G	G	G	A	A
NC_001139.9_161309	C	C	C	C	C	C	C	T	T
NC_001139.9_164581	A	A	A	A	A	A	A	G	G
NC_001139.9_170660	AT	AT	AT	AT	AT	AT	AT	A	A
NC_001139.9_175526	T	T	T	T	T	T	T	C	C
NC_001139.9_177152	A	A	A	A	A	A	A	C	C
NC_001139.9_177687	T	T	T	T	T	T	T	C	C
NC_001139.9_202122	A	A	A	A	A	A	A	G	G
NC_001139.9_202303	C	C	C	C	C	C	C	T	T
NC_001139.9_229534	T	T	T	T	T	T	T	G	G
NC_001139.9_232131	T	T	T	T	T	T	T	C	C
NC_001139.9_249982	C	C	C	C	C	C	C	T	T
NC_001139.9_271308	C	C	C	C	C	C	C	T	T
NC_001139.9_272227	A	A	A	A	A	A	A	T	T
NC_001139.9_380428	A	A	A	A	A	A	A	G	G
NC_001139.9_380670	A	A	A	A	A	A	A	T	T
NC_001139.9_406679	T	T	T	T	T	T	T	C	C
NC_001139.9_421296	A	A	A	A	A	A	A	T	T
NC_001139.9_437973	G	G	G	G	G	G	G	GA	GA
NC_001139.9_458896	A	A	A	A	A	A	A	G	G
NC_001139.9_469242	A	A	A	A	A	A	A	ATTGTTTTTGTTGTTG	ATTGTTTTTGTTGTTG
NC_001139.9_469734	A	A	A	A	A	A	A	T	T
NC_001139.9_479633	G	G	G	G	G	G	G	GGT	GGT
NC_001139.9_524777	C	C	C	C	C	C	C	G	G
NC_001139.9_530647	A	A	A	A	A	A	A	G	G
NC_001139.9_533328	A	A	A	A	A	A	A	G	G
NC_001139.9_533941	A	A	A	A	A	A	A	T	T
NC_001139.9_534988	G	G	G	G	G	G	G	A	A
NC_001139.9_593465	A	A	A	A	A	A	A	C	C
NC_001139.9_593817	C	C	C	C	C	C	C	T	T
NC_001139.9_596337	AT	AT	AT	AT	AT	AT	AT	A	A
NC_001139.9_630686	C	C	C	C	C	C	C	A	A
NC_001139.9_642420	T	T	T	T	T	T	T	C	C
NC_001139.9_649406	G	G	G	G	G	G	G	A	A
NC_001139.9_661442	C	C	C	C	C	C	C	G	G
NC_001139.9_661475	G	G	G	G	G	G	G	A	A
NC_001139.9_674105	C	C	C	C	C	C	C	T	T
NC_001139.9_681676	T	T	T	T	T	T	T	C	C
NC_001139.9_688776	A	A	A	A	A	A	A	G	G
NC_001139.9_694685	G	G	G	G	G	G	G	A	A
NC_001139.9_694726	T	T	T	T	T	T	T	G	G
NC_001139.9_694954	G	G	G	G	G	G	G	A	A
NC_001139.9_702968	G	G	G	G	G	G	G	GT	GT
NC_001139.9_726396	T	T	T	T	T	T	T	C	C
NC_001139.9_727210	A	A	A	A	A	A	A	G	G
NC_001139.9_738918	T	T	T	T	T	T	T	C	C
NC_001139.9_739087	A	A	A	A	A	A	A	C	C
NC_001139.9_739245	CACTT	CACTT	CACTT	CACTT	CACTT	CACTT	CACTT	C	C
NC_001139.9_805050	G	G	G	G	G	G	G	GT	GT
NC_001139.9_809959	G	G	G	G	G	G	G	A	A
NC_001139.9_810141	A	A	A	A	A	A	A	T	T
NC_001139.9_810247	T	T	T	T	T	T	T	G	G
NC_001139.9_824079	C	C	C	C	C	C	C	A	A
NC_001139.9_828924	GA	GA	GA	GA	GA	GA	GA	G	G
NC_001139.9_835241	C	C	C	C	C	C	C	T	T
NC_001139.9_837906	G	G	G	G	G	G	G	C	C
NC_001139.9_840600	GA	GA	GA	GA	GA	GA	GA	G	G
NC_001139.9_840852	T	T	T	T	T	T	T	G	G
NC_001139.9_841068	T	T	T	T	T	T	T	G	G
NC_001139.9_845626	C	C	C	C	C	C	C	A	A
NC_001139.9_852578	G	G	G	G	G	G	G	C	C
NC_001139.9_854905	G	G	G	G	G	G	G	C	C
NC_001139.9_857217	A	A	A	A	A	A	A	G	G
NC_001139.9_857441	G	G	G	G	G	G	G	A	A
NC_001139.9_870885	C	C	C	C	C	C	C	T	T
NC_001139.9_871573	AAT	AAT	AAT	AAT	AAT	AAT	AAT	A	A
NC_001139.9_873474	C	C	C	C	C	C	C	T	T
NC_001139.9_882051	T	T	T	T	T	T	T	C	C
NC_001139.9_894617	A	A	A	A	A	A	A	T	T
NC_001139.9_895134	G	G	G	G	G	G	G	T	T
NC_001139.9_895204	A	A	A	A	A	A	A	G	G
NC_001139.9_895337	A	A	A	A	A	A	A	G	G
NC_001139.9_895555	A	A	A	A	A	A	A	C	C
NC_001139.9_913551	G	G	G	G	G	G	G	A	A
NC_001139.9_923812	C	C	C	C	C	C	C	G	G
NC_001139.9_923971	C	C	C	C	C	C	C	T	T
NC_001139.9_927088	G	G	G	G	G	G	G	A	A
NC_001139.9_942301	C	C	C	C	C	C	C	A	A
NC_001139.9_942359	G	G	G	G	G	G	G	C	C
NC_001139.9_942440	C	C	C	C	C	C	C	G	G
NC_001139.9_944976	A	A	A	A	A	A	A	G	G
NC_001139.9_945074	G	G	G	G	G	G	G	GATA	GATA
NC_001139.9_945155	C	C	C	C	C	C	C	G	G
NC_001139.9_945948	C	C	C	C	C	C	C	T	T
NC_001139.9_954914	T	T	T	T	T	T	T	C	C
NC_001139.9_981478	A	A	A	A	A	A	A	G	G
NC_001139.9_987415	C	C	C	C	C	C	C	T	T
NC_001139.9_992198	C	C	C	C	C	C	C	T	T
NC_001139.9_992324	T	T	T	T	T	T	T	A	A
NC_001139.9_995677	G	G	G	G	G	G	G	A	A
NC_001139.9_1007125	C	C	C	C	C	C	C	T	T
NC_001139.9_1027156	G	G	G	G	G	G	G	T	T
NC_001139.9_1032231	C	C	C	C	C	C	C	A	A
NC_001139.9_1042694	A	A	A	A	A	A	A	G	G
NC_001139.9_1043766	CAT	CAT	CAT	CAT	CAT	CAT	CAT	C	C
NC_001139.9_1050159	A	A	A	A	A	A	A	C	C
NC_001139.9_1050164	A	A	A	A	A	A	A	C	C
NC_001139.9_1051899	A	A	A	A	A	A	A	G	G
NC_001139.9_1057381	T	T	T	T	T	T	T	C	C
NC_001139.9_1060496	T	T	T	T	T	T	T	C	C
NC_001139.9_1065212	G	G	G	G	G	G	G	A	A
NC_001139.9_1069273	C	C	C	C	C	C	C	T	T
NC_001139.9_1069591	G	G	G	G	G	G	G	A	A
NC_001139.9_1073951	C	C	C	C	C	C	C	G	G
NC_001139.9_1074147	G	G	G	G	G	G	G	C	C
NC_001139.9_1074289	G	G	G	G	G	G	G	T	T
NC_001139.9_1074763	C	C	C	C	C	C	C	A	A
NC_001139.9_1074817	C	C	C	C	C	C	C	T	T
NC_001139.9_1075291	T	T	T	T	T	T	T	G	G
NC_001140.6_10411	G	G	G	G	G	G	G	A	A
NC_001140.6_19760	T	T	T	T	T	T	T	A	A
NC_001140.6_33167	G	G	G	G	G	G	G	A	A
NC_001140.6_40881	C	C	C	C	C	C	C	T	T
NC_001140.6_42789	C	C	C	C	C	C	C	T	T
NC_001140.6_57605	T	T	T	T	T	T	T	C	C
NC_001140.6_59082	AT	AT	AT	AT	AT	AT	AT	A	A
NC_001140.6_95423	T	T	T	T	T	T	T	C	C
NC_001140.6_100031	G	G	G	G	G	G	G	C	C
NC_001140.6_160450	T	T	T	T	T	T	T	C	C
NC_001140.6_173242	T	T	T	T	T	T	T	C	C
NC_001140.6_178196	C	C	C	C	C	C	C	A	A
NC_001140.6_178230	A	A	A	A	A	A	A	G	G
NC_001140.6_178659	A	A	A	A	A	A	A	T	T
NC_001140.6_178672	A	A	A	A	A	A	A	G	G
NC_001140.6_178873	T	T	T	T	T	T	T	A	A
NC_001140.6_179923	C	C	C	C	C	C	C	T	T
NC_001140.6_180223	T	T	T	T	T	T	T	A	A
NC_001140.6_181124	T	T	T	T	T	T	T	G	G
NC_001140.6_222531	A	A	A	A	A	A	A	G	G
NC_001140.6_314622	G	G	G	G	G	G	G	A	A
NC_001140.6_373115	A	A	A	A	A	A	A	T	T
NC_001140.6_373116	T	T	T	T	T	T	T	G	G
NC_001140.6_373932	A	A	A	A	A	A	A	G	G
NC_001140.6_374064	G	G	G	G	G	G	G	A	A
NC_001140.6_374065	C	C	C	C	C	C	C	T	T
NC_001140.6_386466	T	T	T	T	T	T	T	A	A
NC_001140.6_389677	T	T	T	T	T	T	T	A	A
NC_001140.6_397561	C	C	C	C	C	C	C	T	T
NC_001140.6_422538	G	G	G	G	G	G	G	A	A
NC_001140.6_447930	C	C	C	C	C	C	C	T	T
NC_001140.6_461959	C	C	C	C	C	C	C	T	T
NC_001140.6_465674	G	G	G	G	G	G	G	A	A
NC_001140.6_465784	G	G	G	G	G	G	G	A	A
NC_001140.6_466032	T	T	T	T	T	T	T	C	C
NC_001140.6_474521	T	T	T	T	T	T	T	A	A
NC_001140.6_478978	C	C	C	C	C	C	C	T	T
NC_001140.6_489755	C	C	C	C	C	C	C	T	T
NC_001140.6_492314	A	A	A	A	A	A	A	G	G
NC_001140.6_509200	T	T	T	T	T	T	T	C	C
NC_001140.6_515189	G	G	G	G	G	G	G	C	C
NC_001140.6_516108	G	G	G	G	G	G	G	A	A
NC_001140.6_518737	TCC	TCC	TCC	TCC	TCC	TCC	TCC	T	T
NC_001140.6_519377	T	T	T	T	T	T	T	A	A
NC_001140.6_519391	T	T	T	T	T	T	T	C	C
NC_001140.6_525297	G	G	G	G	G	G	G	A	A
NC_001141.2_37379	T	T	T	T	T	T	T	C	C
NC_001141.2_63391	T	T	T	T	T	T	T	A	A
NC_001141.2_64645	G	G	G	G	G	G	G	A	A
NC_001141.2_84804	A	A	A	A	A	A	A	T	T
NC_001141.2_101379	G	G	G	G	G	G	G	C	C
NC_001141.2_103273	G	G	G	G	G	G	G	A	A
NC_001141.2_133420	C	C	C	C	C	C	C	G	G
NC_001141.2_134641	T	T	T	T	T	T	T	C	C
NC_001141.2_134773	G	G	G	G	G	G	G	A	A
NC_001141.2_134779	T	T	T	T	T	T	T	C	C
NC_001141.2_134788	T	T	T	T	T	T	T	C	C
NC_001141.2_134885	A	A	A	A	A	A	A	G	G
NC_001141.2_134890	C	C	C	C	C	C	C	T	T
NC_001141.2_134917	A	A	A	A	A	A	A	G	G
NC_001141.2_134920	G	G	G	G	G	G	G	A	A
NC_001141.2_135055	T	T	T	T	T	T	T	C	C
NC_001141.2_136423	T	T	T	T	T	T	T	C	C
NC_001141.2_136579	G	G	G	G	G	G	G	C	C
NC_001141.2_136584	A	A	A	A	A	A	A	G	G
NC_001141.2_136594	G	G	G	G	G	G	G	A	A
NC_001141.2_137267	T	T	T	T	T	T	T	C	C
NC_001141.2_139266	T	T	T	T	T	T	T	A	A
NC_001141.2_139723	A	A	A	A	A	A	A	G	G
NC_001141.2_163812	C	C	C	C	C	C	C	T	T
NC_001141.2_169795	C	C	C	C	C	C	C	A	A
NC_001141.2_185961	A	A	A	A	A	A	A	G	G
NC_001141.2_198256	T	T	T	T	T	T	T	A	A
NC_001141.2_232470	C	C	C	C	C	C	C	T	T
NC_001141.2_257464	T	T	T	T	T	T	T	A	A
NC_001141.2_273993	G	G	G	G	G	G	G	A	A
NC_001141.2_303507	G	G	G	G	G	G	G	C	C
NC_001141.2_303690	T	T	T	T	T	T	T	C	C
NC_001141.2_304133	G	G	G	G	G	G	G	C	C
NC_001141.2_333170	C	C	C	C	C	C	C	CT	CT
NC_001141.2_343172	T	T	T	T	T	T	T	C	C
NC_001141.2_356207	T	T	T	T	T	T	T	G	G
NC_001141.2_360067	A	A	A	A	A	A	A	G	G
NC_001141.2_362255	G	G	G	G	G	G	G	A	A
NC_001141.2_384418	T	T	T	T	T	T	T	C	C
NC_001141.2_393342	C	C	C	C	C	C	C	T	T
NC_001141.2_393345	A	A	A	A	A	A	A	G	G
NC_001141.2_393464	AC	AC	AC	AC	AC	AC	AC	A	A
NC_001141.2_394427	C	C	C	C	C	C	C	T	T
NC_001141.2_400007	T	T	T	T	T	T	T	A	A
NC_001141.2_400016	GCAACAACAGCAACAA	GCAACAACAGCAACAA	GCAACAACAGCAACAA	GCAACAACAGCAACAA	GCAACAACAGCAACAA	GCAACAACAGCAACAA	GCAACAACAGCAACAA	G	G
NC_001141.2_400574	T	T	T	T	T	T	T	C	C
NC_001141.2_419563	AT	AT	AT	AT	AT	AT	AT	A	A
NC_001141.2_422955	A	A	A	A	A	A	A	G	G
NC_001141.2_423935	C	C	C	C	C	C	C	T	T
NC_001141.2_434452	G	G	G	G	G	G	G	A	A
NC_001141.2_434462	T	T	T	T	T	T	T	C	C
NC_001141.2_434505	G	G	G	G	G	G	G	T	T
NC_001141.2_434537	G	G	G	G	G	G	G	A	A
NC_001141.2_434719	G	G	G	G	G	G	G	T	T
NC_001141.2_434723	C	C	C	C	C	C	C	T	T
NC_001141.2_434885	T	T	T	T	T	T	T	C	C
NC_001141.2_434941	T	T	T	T	T	T	T	A	A
NC_001141.2_434955	G	G	G	G	G	G	G	A	A
NC_001141.2_434988	A	A	A	A	A	A	A	G	G
NC_001141.2_435027	C	C	C	C	C	C	C	T	T
NC_001141.2_435252	C	C	C	C	C	C	C	T	T
NC_001141.2_435265	G	G	G	G	G	G	G	C	C
NC_001141.2_435286	C	C	C	C	C	C	C	T	T
NC_001141.2_435540	A	A	A	A	A	A	A	G	G
NC_001141.2_435762	A	A	A	A	A	A	A	G	G
NC_001141.2_435824	C	C	C	C	C	C	C	T	T
NC_001141.2_435827	T	T	T	T	T	T	T	C	C
NC_001141.2_435847	G	G	G	G	G	G	G	A	A
NC_001141.2_435856	C	C	C	C	C	C	C	T	T
NC_001141.2_435967	A	A	A	A	A	A	A	T	T
NC_001141.2_435996	T	T	T	T	T	T	T	C	C
NC_001141.2_436044	G	G	G	G	G	G	G	C	C
NC_001141.2_436147	T	T	T	T	T	T	T	C	C
NC_001141.2_436722	T	T	T	T	T	T	T	C	C
NC_001142.9_24887	C	C	C	C	C	C	C	T	T
NC_001142.9_59094	AAT	AAT	AAT	AAT	AAT	AAT	AAT	A	A
NC_001142.9_59783	C	C	C	C	C	C	C	G	G
NC_001142.9_74813	T	T	T	T	T	T	T	TA	TA
NC_001142.9_139826	T	T	T	T	T	T	T	TA	TA
NC_001142.9_188568	G	G	G	G	G	G	G	A	A
NC_001142.9_188645	T	T	T	T	T	T	T	C	C
NC_001142.9_190205	G	G	G	G	G	G	G	A	A
NC_001142.9_220401	A	A	A	A	A	A	A	C	C
NC_001142.9_239866	T	T	T	T	T	T	T	G	G
NC_001142.9_241271	G	G	G	G	G	G	G	A	A
NC_001142.9_288394	G	G	G	G	G	G	G	A	A
NC_001142.9_289825	A	A	A	A	A	A	A	T	T
NC_001142.9_291438	A	A	A	A	A	A	A	G	G
NC_001142.9_291927	G	G	G	G	G	G	G	A	A
NC_001142.9_303071	A	A	A	A	A	A	A	G	G
NC_001142.9_315657	GA	GA	GA	GA	GA	GA	GA	G	G
NC_001142.9_330572	G	G	G	G	G	G	G	A	A
NC_001142.9_337388	TA	TA	TA	TA	TA	TA	TA	T	T
NC_001142.9_380306	T	T	T	T	T	T	T	A	A
NC_001142.9_396694	T	T	T	T	T	T	T	A	A
NC_001142.9_415474	A	A	A	A	A	A	A	G	G
NC_001142.9_415658	A	A	A	A	A	A	A	G	G
NC_001142.9_465639	C	C	C	C	C	C	C	T	T
NC_001142.9_466331	T	T	T	T	T	T	T	A	A
NC_001142.9_487339	G	G	G	G	G	G	G	A	A
NC_001142.9_487575	G	G	G	G	G	G	G	A	A
NC_001142.9_489261	G	G	G	G	G	G	G	C	C
NC_001142.9_540639	A	A	A	A	A	A	A	G	G
NC_001142.9_575252	G	G	G	G	G	G	G	GA	GA
NC_001142.9_579750	C	C	C	C	C	C	C	T	T
NC_001142.9_588829	T	T	T	T	T	T	T	C	C
NC_001142.9_626313	G	G	G	G	G	G	G	A	A
NC_001142.9_636335	C	C	C	C	C	C	C	T	T
NC_001142.9_636347	C	C	C	C	C	C	C	T	T
NC_001142.9_639618	A	A	A	A	A	A	A	G	G
NC_001142.9_639688	G	G	G	G	G	G	G	GT	GT
NC_001142.9_641050	A	A	A	A	A	A	A	G	G
NC_001142.9_662934	C	C	C	C	C	C	C	T	T
NC_001142.9_664236	C	C	C	C	C	C	C	T	T
NC_001142.9_725469	G	G	G	G	G	G	G	GA	GA
NC_001143.9_5587	A	A	A	A	A	A	A	AT	AT
NC_001143.9_6715	C	C	C	C	C	C	C	T	T
NC_001143.9_7228	C	C	C	C	C	C	C	T	T
NC_001143.9_7765	A	A	A	A	A	A	A	T	T
NC_001143.9_8196	C	C	C	C	C	C	C	A	A
NC_001143.9_8390	A	A	A	A	A	A	A	G	G
NC_001143.9_8603	A	A	A	A	A	A	A	C	C
NC_001143.9_8720	A	A	A	A	A	A	A	G	G
NC_001143.9_8789	C	C	C	C	C	C	C	T	T
NC_001143.9_8867	G	G	G	G	G	G	G	A	A
NC_001143.9_8878	G	G	G	G	G	G	G	A	A
NC_001143.9_8889	A	A	A	A	A	A	A	G	G
NC_001143.9_8909	A	A	A	A	A	A	A	G	G
NC_001143.9_9097	G	G	G	G	G	G	G	A	A
NC_001143.9_10897	A	A	A	A	A	A	A	G	G
NC_001143.9_10927	T	T	T	T	T	T	T	G	G
NC_001143.9_11470	T	T	T	T	T	T	T	A	A
NC_001143.9_11751	T	T	T	T	T	T	T	C	C
NC_001143.9_12089	A	A	A	A	A	A	A	G	G
NC_001143.9_12231	G	G	G	G	G	G	G	T	T
NC_001143.9_12232	G	G	G	G	G	G	G	A	A
NC_001143.9_12236	A	A	A	A	A	A	A	G	G
NC_001143.9_13321	C	C	C	C	C	C	C	A	A
NC_001143.9_13322	C	C	C	C	C	C	C	A	A
NC_001143.9_13357	G	G	G	G	G	G	G	A	A
NC_001143.9_14229	A	A	A	A	A	A	A	G	G
NC_001143.9_14424	C	C	C	C	C	C	C	T	T
NC_001143.9_14431	C	C	C	C	C	C	C	G	G
NC_001143.9_14510	C	C	C	C	C	C	C	T	T
NC_001143.9_18981	T	T	T	T	T	T	T	C	C
NC_001143.9_20445	T	T	T	T	T	T	T	C	C
NC_001143.9_27625	A	A	A	A	A	A	A	G	G
NC_001143.9_29269	A	A	A	A	A	A	A	G	G
NC_001143.9_30359	A	A	A	A	A	A	A	G	G
NC_001143.9_35626	T	T	T	T	T	T	T	A	A
NC_001143.9_38015	T	T	T	T	T	T	T	A	A
NC_001143.9_44681	C	C	C	C	C	C	C	T	T
NC_001143.9_49843	C	C	C	C	C	C	C	T	T
NC_001143.9_67641	T	T	T	T	T	T	T	C	C
NC_001143.9_67691	A	A	A	A	A	A	A	C	C
NC_001143.9_68934	G	G	G	G	G	G	G	A	A
NC_001143.9_76522	T	T	T	T	T	T	T	C	C
NC_001143.9_96887	A	A	A	A	A	A	A	G	G
NC_001143.9_96908	T	T	T	T	T	T	T	C	C
NC_001143.9_96948	T	T	T	T	T	T	T	C	C
NC_001143.9_96975	A	A	A	A	A	A	A	G	G
NC_001143.9_97056	C	C	C	C	C	C	C	T	T
NC_001143.9_97251	T	T	T	T	T	T	T	A	A
NC_001143.9_97392	A	A	A	A	A	A	A	G	G
NC_001143.9_97568	A	A	A	A	A	A	A	G	G
NC_001143.9_98642	AG	AG	AG	AG	AG	AG	AG	A	A
NC_001143.9_98981	C	C	C	C	C	C	C	T	T
NC_001143.9_99100	A	A	A	A	A	A	A	G	G
NC_001143.9_110834	T	T	T	T	T	T	T	C	C
NC_001143.9_118316	C	C	C	C	C	C	C	T	T
NC_001143.9_137613	T	T	T	T	T	T	T	G	G
NC_001143.9_137740	A	A	A	A	A	A	A	G	G
NC_001143.9_152668	T	T	T	T	T	T	T	C	C
NC_001143.9_169186	T	T	T	T	T	T	T	C	C
NC_001143.9_170526	G	G	G	G	G	G	G	A	A
NC_001143.9_171457	C	C	C	C	C	C	C	T	T
NC_001143.9_185287	C	C	C	C	C	C	C	T	T
NC_001143.9_185997	G	G	G	G	G	G	G	A	A
NC_001143.9_186196	A	A	A	A	A	A	A	T	T
NC_001143.9_196966	C	C	C	C	C	C	C	T	T
NC_001143.9_203582	G	G	G	G	G	G	G	T	T
NC_001143.9_210267	G	G	G	G	G	G	G	A	A
NC_001143.9_211477	A	A	A	A	A	A	A	C	C
NC_001143.9_213977	T	T	T	T	T	T	T	A	A
NC_001143.9_236740	T	T	T	T	T	T	T	G	G
NC_001143.9_271028	G	G	G	G	G	G	G	A	A
NC_001143.9_271696	G	G	G	G	G	G	G	A	A
NC_001143.9_272511	G	G	G	G	G	G	G	T	T
NC_001143.9_350701	T	T	T	T	T	T	T	G	G
NC_001143.9_353473	A	A	A	A	A	A	A	C	C
NC_001143.9_356199	A	A	A	A	A	A	A	G	G
NC_001143.9_379843	CAAG	CAAG	CAAG	CAAG	CAAG	CAAG	CAAG	C	C
NC_001143.9_379892	C	C	C	C	C	C	C	T	T
NC_001143.9_381658	TTGC	TTGC	TTGC	TTGC	TTGC	TTGC	TTGC	T	T
NC_001143.9_381726	T	T	T	T	T	T	T	C	C
NC_001143.9_384893	C	C	C	C	C	C	C	T	T
NC_001143.9_385346	C	C	C	C	C	C	C	T	T
NC_001143.9_385419	C	C	C	C	C	C	C	T	T
NC_001143.9_385432	T	T	T	T	T	T	T	C	C
NC_001143.9_385436	T	T	T	T	T	T	T	C	C
NC_001143.9_385473	G	G	G	G	G	G	G	A	A
NC_001143.9_385548	A	A	A	A	A	A	A	G	G
NC_001143.9_401921	T	T	T	T	T	T	T	A	A
NC_001143.9_428816	G	G	G	G	G	G	G	A	A
NC_001143.9_428951	G	G	G	G	G	G	G	A	A
NC_001143.9_430725	C	C	C	C	C	C	C	CT	CT
NC_001143.9_463057	C	C	C	C	C	C	C	T	T
NC_001143.9_463701	A	A	A	A	A	A	A	G	G
NC_001143.9_470292	G	G	G	G	G	G	G	A	A
NC_001143.9_470607	C	C	C	C	C	C	C	T	T
NC_001143.9_477654	G	G	G	G	G	G	G	A	A
NC_001143.9_478313	A	A	A	A	A	A	A	G	G
NC_001143.9_485189	C	C	C	C	C	C	C	A	A
NC_001143.9_495987	A	A	A	A	A	A	A	G	G
NC_001143.9_516917	T	T	T	T	T	T	T	C	C
NC_001143.9_517253	CT	CT	CT	CT	CT	CT	CT	C	C
NC_001143.9_517282	T	T	T	T	T	T	T	C	C
NC_001143.9_584625	C	C	C	C	C	C	C	A	A
NC_001143.9_596725	G	G	G	G	G	G	G	A	A
NC_001143.9_608679	C	C	C	C	C	C	C	T	T
NC_001143.9_613967	A	A	A	A	A	A	A	AT	AT
NC_001143.9_640094	A	A	A	A	A	A	A	G	G
NC_001143.9_642730	T	T	T	T	T	T	T	C	C
NC_001143.9_643362	A	A	A	A	A	A	A	G	G
NC_001143.9_643629	A	A	A	A	A	A	A	G	G
NC_001143.9_643662	G	G	G	G	G	G	G	A	A
NC_001143.9_643806	G	G	G	G	G	G	G	A	A
NC_001143.9_643820	G	G	G	G	G	G	G	A	A
NC_001143.9_643961	A	A	A	A	A	A	A	G	G
NC_001143.9_644496	A	A	A	A	A	A	A	G	G
NC_001143.9_665798	G	G	G	G	G	G	G	C	C
NC_001144.5_21474	C	C	C	C	C	C	C	T	T
NC_001144.5_25385	TA	TA	TA	TA	TA	TA	TA	T	T
NC_001144.5_26956	T	T	T	T	T	T	T	G	G
NC_001144.5_28084	T	T	T	T	T	T	T	C	C
NC_001144.5_28176	C	C	C	C	C	C	C	T	T
NC_001144.5_28252	A	A	A	A	A	A	A	G	G
NC_001144.5_28431	T	T	T	T	T	T	T	C	C
NC_001144.5_28713	C	C	C	C	C	C	C	G	G
NC_001144.5_36237	T	T	T	T	T	T	T	C	C
NC_001144.5_55971	T	T	T	T	T	T	T	C	C
NC_001144.5_81192	TC	TC	TC	TC	TC	TC	TC	T	T
NC_001144.5_86616	C	C	C	C	C	C	C	T	T
NC_001144.5_91612	T	T	T	T	T	T	T	A	A
NC_001144.5_93045	T	T	T	T	T	T	T	G	G
NC_001144.5_111853	A	A	A	A	A	A	A	G	G
NC_001144.5_140997	T	T	T	T	T	T	T	C	C
NC_001144.5_150960	GT	GT	GT	GT	GT	GT	GT	T	T
NC_001144.5_152803	G	G	G	G	G	G	G	A	A
NC_001144.5_160954	C	C	C	C	C	C	C	T	T
NC_001144.5_214592	C	C	C	C	C	C	C	T	T
NC_001144.5_235026	G	G	G	G	G	G	G	A	A
NC_001144.5_257200	C	C	C	C	C	C	C	T	T
NC_001144.5_262959	A	A	A	A	A	A	A	T	T
NC_001144.5_284459	C	C	C	C	C	C	C	T	T
NC_001144.5_291984	T	T	T	T	T	T	T	C	C
NC_001144.5_309238	A	A	A	A	A	A	A	C	C
NC_001144.5_354477	C	C	C	C	C	C	C	T	T
NC_001144.5_366388	A	A	A	A	A	A	A	G	G
NC_001144.5_371365	GA	GA	GA	GA	GA	GA	GA	G	G
NC_001144.5_371376	A	A	A	A	A	A	A	T	T
NC_001144.5_376948	A	A	A	A	A	A	A	G	G
NC_001144.5_383826	T	T	T	T	T	T	T	C	C
NC_001144.5_440358	C	C	C	C	C	C	C	T	T
NC_001144.5_441523	C	C	C	C	C	C	C	CT	CT
NC_001144.5_441612	A	A	A	A	A	A	A	G	G
NC_001144.5_441632	G	G	G	G	G	G	G	C	C
NC_001144.5_442818	TCC	TCC	TCC	TCC	TCC	TCC	TCC	T	T
NC_001144.5_444766	A	A	A	A	A	A	A	G	G
NC_001144.5_446197	G	G	G	G	G	G	G	A	A
NC_001144.5_448641	C	C	C	C	C	C	C	CA	CA
NC_001144.5_497319	T	T	T	T	T	T	T	A	A
NC_001144.5_500417	C	C	C	C	C	C	C	G	G
NC_001144.5_500491	C	C	C	C	C	C	C	G	G
NC_001144.5_501734	T	T	T	T	T	T	T	C	C
NC_001144.5_502281	G	G	G	G	G	G	G	A	A
NC_001144.5_503313	G	G	G	G	G	G	G	A	A
NC_001144.5_503512	G	G	G	G	G	G	G	C	C
NC_001144.5_510241	A	A	A	A	A	A	A	AT	AT
NC_001144.5_516693	C	C	C	C	C	C	C	T	T
NC_001144.5_530350	T	T	T	T	T	T	T	G	G
NC_001144.5_531796	T	T	T	T	T	T	T	A	A
NC_001144.5_532255	A	A	A	A	A	A	A	G	G
NC_001144.5_547680	C	C	C	C	C	C	C	CAT	CAT
NC_001144.5_552708	C	C	C	C	C	C	C	T	T
NC_001144.5_553703	G	G	G	G	G	G	G	GTATA	GTATA
NC_001144.5_553802	G	G	G	G	G	G	G	A	A
NC_001144.5_554133	C	C	C	C	C	C	C	T	T
NC_001144.5_559252	C	C	C	C	C	C	C	T	T
NC_001144.5_559541	C	C	C	C	C	C	C	T	T
NC_001144.5_559835	T	T	T	T	T	T	T	C	C
NC_001144.5_560024	C	C	C	C	C	C	C	T	T
NC_001144.5_560481	A	A	A	A	A	A	A	G	G
NC_001144.5_581840	C	C	C	C	C	C	C	T	T
NC_001144.5_589339	T	T	T	T	T	T	T	C	C
NC_001144.5_631761	T	T	T	T	T	T	T	C	C
NC_001144.5_643076	C	C	C	C	C	C	C	T	T
NC_001144.5_669715	GGAA	GGAA	GGAA	GGAA	GGAA	GGAA	GGAA	G	G
NC_001144.5_670864	A	A	A	A	A	A	A	G	G
NC_001144.5_673111	A	A	A	A	A	A	A	G	G
NC_001144.5_673346	A	A	A	A	A	A	A	G	G
NC_001144.5_676937	T	T	T	T	T	T	T	C	C
NC_001144.5_677490	G	G	G	G	G	G	G	A	A
NC_001144.5_677608	C	C	C	C	C	C	C	T	T
NC_001144.5_677814	T	T	T	T	T	T	T	C	C
NC_001144.5_678427	G	G	G	G	G	G	G	T	T
NC_001144.5_685892	G	G	G	G	G	G	G	A	A
NC_001144.5_724131	A	A	A	A	A	A	A	G	G
NC_001144.5_724603	T	T	T	T	T	T	T	G	G
NC_001144.5_724833	C	C	C	C	C	C	C	T	T
NC_001144.5_725191	T	T	T	T	T	T	T	C	C
NC_001144.5_727931	G	G	G	G	G	G	G	A	A
NC_001144.5_759304	G	G	G	G	G	G	G	A	A
NC_001144.5_760199	A	A	A	A	A	A	A	G	G
NC_001144.5_764240	A	A	A	A	A	A	A	G	G
NC_001144.5_782002	A	A	A	A	A	A	A	G	G
NC_001144.5_782080	G	G	G	G	G	G	G	T	T
NC_001144.5_782204	G	G	G	G	G	G	G	A	A
NC_001144.5_792123	A	A	A	A	A	A	A	T	T
NC_001144.5_792896	T	T	T	T	T	T	T	C	C
NC_001144.5_793991	T	T	T	T	T	T	T	G	G
NC_001144.5_793992	T	T	T	T	T	T	T	A	A
NC_001144.5_796439	A	A	A	A	A	A	A	G	G
NC_001144.5_796855	G	G	G	G	G	G	G	A	A
NC_001144.5_796901	T	T	T	T	T	T	T	A	A
NC_001144.5_796917	TA	TA	TA	TA	TA	TA	TA	T	T
NC_001144.5_797023	C	C	C	C	C	C	C	T	T
NC_001144.5_797168	G	G	G	G	G	G	G	A	A
NC_001144.5_797292	A	A	A	A	A	A	A	AT	AT
NC_001144.5_797300	A	A	A	A	A	A	A	T	T
NC_001144.5_798846	G	G	G	G	G	G	G	T	T
NC_001144.5_799388	C	C	C	C	C	C	C	T	T
NC_001144.5_830378	A	A	A	A	A	A	A	C	C
NC_001144.5_892496	A	A	A	A	A	A	A	G	G
NC_001144.5_896189	C	C	C	C	C	C	C	T	T
NC_001144.5_903048	G	G	G	G	G	G	G	A	A
NC_001144.5_903127	A	A	A	A	A	A	A	T	T
NC_001144.5_903643	T	T	T	T	T	T	T	C	C
NC_001144.5_907010	A	A	A	A	A	A	A	G	G
NC_001144.5_914210	T	T	T	T	T	T	T	G	G
NC_001144.5_927914	G	G	G	G	G	G	G	A	A
NC_001144.5_935473	T	T	T	T	T	T	T	C	C
NC_001144.5_936436	C	C	C	C	C	C	C	A	A
NC_001144.5_974822	C	C	C	C	C	C	C	T	T
NC_001145.3_18907	ATAT	ATAT	ATAT	ATAT	ATAT	ATAT	ATAT	A	A
NC_001145.3_24565	A	A	A	A	A	A	A	G	G
NC_001145.3_26333	G	G	G	G	G	G	G	A	A
NC_001145.3_26551	A	A	A	A	A	A	A	T	T
NC_001145.3_26589	A	A	A	A	A	A	A	T	T
NC_001145.3_26591	CT	CT	CT	CT	CT	CT	CT	C	C
NC_001145.3_33358	A	A	A	A	A	A	A	T	T
NC_001145.3_103490	C	C	C	C	C	C	C	G	G
NC_001145.3_113119	T	T	T	T	T	T	T	C	C
NC_001145.3_119408	T	T	T	T	T	T	T	G	G
NC_001145.3_145063	T	T	T	T	T	T	T	C	C
NC_001145.3_176799	T	T	T	T	T	T	T	C	C
NC_001145.3_193006	C	C	C	C	C	C	C	A	A
NC_001145.3_209750	C	C	C	C	C	C	C	A	A
NC_001145.3_212205	C	C	C	C	C	C	C	G	G
NC_001145.3_217206	G	G	G	G	G	G	G	A	A
NC_001145.3_277313	G	G	G	G	G	G	G	T	T
NC_001145.3_294545	G	G	G	G	G	G	G	C	C
NC_001145.3_299082	C	C	C	C	C	C	C	T	T
NC_001145.3_300804	C	C	C	C	C	C	C	CA	CA
NC_001145.3_302918	A	A	A	A	A	A	A	T	T
NC_001145.3_314771	A	A	A	A	A	A	A	G	G
NC_001145.3_325428	A	A	A	A	A	A	A	T	T
NC_001145.3_325729	T	T	T	T	T	T	T	G	G
NC_001145.3_326343	A	A	A	A	A	A	A	G	G
NC_001145.3_331426	T	T	T	T	T	T	T	C	C
NC_001145.3_352374	AT	AT	AT	AT	AT	AT	AT	A	A
NC_001145.3_410153	T	T	T	T	T	T	T	A	A
NC_001145.3_423757	G	G	G	G	G	G	G	A	A
NC_001145.3_433403	T	T	T	T	T	T	T	C	C
NC_001145.3_434073	A	A	A	A	A	A	A	T	T
NC_001145.3_434221	C	C	C	C	C	C	C	T	T
NC_001145.3_434628	G	G	G	G	G	G	G	A	A
NC_001145.3_434658	T	T	T	T	T	T	T	TA	TA
NC_001145.3_434724	T	T	T	T	T	T	T	C	C
NC_001145.3_462521	T	T	T	T	T	T	T	C	C
NC_001145.3_477739	CT	CT	CT	CT	CT	CT	CT	C	C
NC_001145.3_477884	G	G	G	G	G	G	G	T	T
NC_001145.3_502120	C	C	C	C	C	C	C	T	T
NC_001145.3_511585	C	C	C	C	C	C	C	CT	CT
NC_001145.3_512104	C	C	C	C	C	C	C	T	T
NC_001145.3_513448	G	G	G	G	G	G	G	T	T
NC_001145.3_514118	G	G	G	G	G	G	G	A	A
NC_001145.3_514124	T	T	T	T	T	T	T	A	A
NC_001145.3_514210	G	G	G	G	G	G	G	C	C
NC_001145.3_514327	T	T	T	T	T	T	T	C	C
NC_001145.3_534845	G	G	G	G	G	G	G	A	A
NC_001145.3_562475	C	C	C	C	C	C	C	T	T
NC_001145.3_573957	G	G	G	G	G	G	G	GA	GA
NC_001145.3_594659	A	A	A	A	A	A	A	G	G
NC_001145.3_623401	A	A	A	A	A	A	A	T	T
NC_001145.3_632242	T	T	T	T	T	T	T	C	C
NC_001145.3_667187	G	G	G	G	G	G	G	A	A
NC_001145.3_667334	A	A	A	A	A	A	A	G	G
NC_001145.3_667427	A	A	A	A	A	A	A	T	T
NC_001145.3_667524	G	G	G	G	G	G	G	A	A
NC_001145.3_668276	C	C	C	C	C	C	C	CTAT	CTAT
NC_001145.3_669285	A	A	A	A	A	A	A	C	C
NC_001145.3_699822	G	G	G	G	G	G	G	A	A
NC_001145.3_731422	A	A	A	A	A	A	A	G	G
NC_001145.3_731433	G	G	G	G	G	G	G	A	A
NC_001145.3_731576	A	A	A	A	A	A	A	G	G
NC_001145.3_733539	C	C	C	C	C	C	C	A	A
NC_001145.3_737273	C	C	C	C	C	C	C	T	T
NC_001145.3_738224	C	C	C	C	C	C	C	A	A
NC_001145.3_746448	T	T	T	T	T	T	T	C	C
NC_001145.3_746530	A	A	A	A	A	A	A	G	G
NC_001145.3_755282	T	T	T	T	T	T	T	A	A
NC_001145.3_796962	G	G	G	G	G	G	G	A	A
NC_001145.3_802812	G	G	G	G	G	G	G	C	C
NC_001145.3_817301	C	C	C	C	C	C	C	A	A
NC_001145.3_848209	T	T	T	T	T	T	T	C	C
NC_001145.3_848213	G	G	G	G	G	G	G	A	A
NC_001145.3_848486	A	A	A	A	A	A	A	AAT	AAT
NC_001145.3_849052	A	A	A	A	A	A	A	T	T
NC_001145.3_852398	G	G	G	G	G	G	G	C	C
NC_001145.3_859266	G	G	G	G	G	G	G	A	A
NC_001145.3_860537	C	C	C	C	C	C	C	T	T
NC_001145.3_860589	C	C	C	C	C	C	C	G	T
NC_001145.3_866213	A	A	A	A	A	A	A	G	G
NC_001145.3_868389	T	T	T	T	T	T	T	C	C
NC_001145.3_868833	T	T	T	T	T	T	T	C	C
NC_001145.3_869543	C	C	C	C	C	C	C	T	T
NC_001145.3_870328	C	C	C	C	C	C	C	T	T
NC_001145.3_879060	G	G	G	G	G	G	G	A	A
NC_001145.3_909602	A	A	A	A	A	A	A	G	G
NC_001145.3_911283	C	C	C	C	C	C	C	A	A
NC_001146.8_29320	A	A	A	A	A	A	A	C	C
NC_001146.8_29515	C	C	C	C	C	C	C	T	T
NC_001146.8_64205	G	G	G	G	G	G	G	C	C
NC_001146.8_68188	C	C	C	C	C	C	C	G	G
NC_001146.8_110738	T	T	T	T	T	T	T	C	C
NC_001146.8_110818	G	G	G	G	G	G	G	GTA	GTA
NC_001146.8_214795	G	G	G	G	G	G	G	A	A
NC_001146.8_233872	C	C	C	C	C	C	C	A	A
NC_001146.8_241034	A	A	A	A	A	A	A	G	G
NC_001146.8_241965	A	A	A	A	A	A	A	C	C
NC_001146.8_244751	A	A	A	A	A	A	A	C	C
NC_001146.8_250690	G	G	G	G	G	G	G	T	T
NC_001146.8_275245	C	C	C	C	C	C	C	A	A
NC_001146.8_283358	A	A	A	A	A	A	A	G	G
NC_001146.8_285036	G	G	G	G	G	G	G	A	A
NC_001146.8_295870	T	T	T	T	T	T	T	C	C
NC_001146.8_400712	TA	TA	TA	TA	TA	TA	TA	T	T
NC_001146.8_436047	A	A	A	A	A	A	A	G	G
NC_001146.8_441787	C	C	C	C	C	C	C	T	T
NC_001146.8_469677	A	A	A	A	A	A	A	T	T
NC_001146.8_472613	C	C	C	C	C	C	C	T	T
NC_001146.8_485549	T	T	T	T	T	T	T	C	C
NC_001146.8_492375	A	A	A	A	A	A	A	G	G
NC_001146.8_501546	C	C	C	C	C	C	C	T	T
NC_001146.8_535369	A	A	A	A	A	A	A	G	G
NC_001146.8_543005	T	T	T	T	T	T	T	A	A
NC_001146.8_560773	T	T	T	T	T	T	T	A	A
NC_001146.8_577297	G	G	G	G	G	G	G	T	T
NC_001146.8_585720	T	T	T	T	T	T	T	C	C
NC_001146.8_618121	C	C	C	C	C	C	C	T	T
NC_001146.8_620369	T	T	T	T	T	T	T	G	G
NC_001146.8_623501	G	G	G	G	G	G	G	A	A
NC_001146.8_625808	A	A	A	A	A	A	A	G	G
NC_001146.8_625901	C	C	C	C	C	C	C	T	T
NC_001146.8_627418	A	A	A	A	A	A	A	ATTAGATACTTTTG	ATTAGATACTTTTG
NC_001146.8_629098	A	A	A	A	A	A	A	G	G
NC_001146.8_629859	C	C	C	C	C	C	C	T	T
NC_001146.8_634671	A	A	A	A	A	A	A	G	G
NC_001146.8_635688	T	T	T	T	T	T	T	C	C
NC_001146.8_654230	T	T	T	T	T	T	T	C	C
NC_001146.8_654336	C	C	C	C	C	C	C	A	A
NC_001146.8_654648	A	A	A	A	A	A	A	AT	AT
NC_001146.8_680198	C	C	C	C	C	C	C	T	T
NC_001146.8_682423	T	T	T	T	T	T	T	G	G
NC_001146.8_686858	G	G	G	G	G	G	G	A	A
NC_001146.8_707509	G	G	G	G	G	G	G	A	A
NC_001146.8_720706	A	A	A	A	A	A	A	C	C
NC_001146.8_735429	C	C	C	C	C	C	C	T	T
NC_001147.6_12966	T	T	T	T	T	T	T	C	C
NC_001147.6_14017	GA	GA	GA	GA	GA	GA	GA	A	A
NC_001147.6_14028	A	A	A	A	A	A	A	AG	G
NC_001147.6_14057	T	T	T	T	T	T	T	A	A
NC_001147.6_14200	T	T	T	T	T	T	T	C	C
NC_001147.6_14482	T	T	T	T	T	T	T	C	C
NC_001147.6_15520	C	C	C	C	C	C	C	A	A
NC_001147.6_15566	T	T	T	T	T	T	T	C	C
NC_001147.6_15630	G	G	G	G	G	G	G	C	C
NC_001147.6_16186	T	T	T	T	T	T	T	C	C
NC_001147.6_16191	C	C	C	C	C	C	C	T	T
NC_001147.6_16271	T	T	T	T	T	T	T	C	C
NC_001147.6_19273	G	G	G	G	G	G	G	T	T
NC_001147.6_19279	A	A	A	A	A	A	A	G	G
NC_001147.6_19449	A	A	A	A	A	A	A	G	G
NC_001147.6_19593	G	G	G	G	G	G	G	A	A
NC_001147.6_21418	C	C	C	C	C	C	C	T	T
NC_001147.6_21835	C	C	C	C	C	C	C	T	T
NC_001147.6_21866	A	A	A	A	A	A	A	G	G
NC_001147.6_21902	G	G	G	G	G	G	G	A	A
NC_001147.6_21909	T	T	T	T	T	T	T	C	C
NC_001147.6_63560	A	A	A	A	A	A	A	G	G
NC_001147.6_66855	C	C	C	C	C	C	C	T	T
NC_001147.6_94074	C	C	C	C	C	C	C	G	G
NC_001147.6_99543	T	T	T	T	T	T	T	C	C
NC_001147.6_143906	A	A	A	A	A	A	A	T	T
NC_001147.6_149218	C	C	C	C	C	C	C	A	A
NC_001147.6_149283	T	T	T	T	T	T	T	C	C
NC_001147.6_185951	T	T	T	T	T	T	T	G	G
NC_001147.6_206047	C	C	C	C	C	C	C	CAT	CAT
NC_001147.6_209254	C	C	C	C	C	C	C	A	A
NC_001147.6_209383	C	C	C	C	C	C	C	T	T
NC_001147.6_212114	C	C	C	C	C	C	C	T	T
NC_001147.6_212282	G	G	G	G	G	G	G	A	A
NC_001147.6_212813	T	T	T	T	T	T	T	C	C
NC_001147.6_213834	T	T	T	T	T	T	T	C	C
NC_001147.6_213883	A	A	A	A	A	A	A	AT	T
NC_001147.6_213920	T	T	T	T	T	T	T	C	C
NC_001147.6_214604	G	G	G	G	G	G	G	A	A
NC_001147.6_215175	G	G	G	G	G	G	G	A	A
NC_001147.6_216932	T	T	T	T	T	T	T	A	A
NC_001147.6_220880	G	G	G	G	G	G	G	A	A
NC_001147.6_277876	CAT	CAT	CAT	CAT	CAT	CAT	CAT	C	C
NC_001147.6_287976	T	T	T	T	T	T	T	C	C
NC_001147.6_289191	T	T	T	T	T	T	T	G	G
NC_001147.6_314187	C	C	C	C	C	C	C	G	G
NC_001147.6_370846	CT	CT	CT	CT	CT	CT	CT	C	C
NC_001147.6_372369	G	G	G	G	G	G	G	T	T
NC_001147.6_430964	A	A	A	A	A	A	A	G	G
NC_001147.6_480336	A	A	A	A	A	A	A	G	G
NC_001147.6_483470	G	G	G	G	G	G	G	T	T
NC_001147.6_491585	C	C	C	C	C	C	C	T	T
NC_001147.6_555451	A	A	A	A	A	A	A	G	G
NC_001147.6_558567	T	T	T	T	T	T	T	C	C
NC_001147.6_600931	T	T	T	T	T	T	T	C	C
NC_001147.6_618890	G	G	G	G	G	G	G	A	A
NC_001147.6_624930	A	A	A	A	A	A	A	G	G
NC_001147.6_631968	T	T	T	T	T	T	T	A	A
NC_001147.6_636833	C	C	C	C	C	C	C	A	A
NC_001147.6_636908	G	G	G	G	G	G	G	A	A
NC_001147.6_651364	G	G	G	G	G	G	G	C	C
NC_001147.6_653769	G	G	G	G	G	G	G	A	A
NC_001147.6_664038	G	G	G	G	G	G	G	A	A
NC_001147.6_664146	A	A	A	A	A	A	A	C	C
NC_001147.6_702245	T	T	T	T	T	T	T	A	A
NC_001147.6_718222	T	T	T	T	T	T	T	C	C
NC_001147.6_735873	G	G	G	G	G	G	G	A	A
NC_001147.6_763017	C	C	C	C	C	C	C	T	T
NC_001147.6_763368	A	A	A	A	A	A	A	C	C
NC_001147.6_763531	C	C	C	C	C	C	C	T	T
NC_001147.6_764523	T	T	T	T	T	T	T	C	C
NC_001147.6_764846	A	A	A	A	A	A	A	G	G
NC_001147.6_768266	GA	GA	GA	GA	GA	GA	GA	G	G
NC_001147.6_783564	T	T	T	T	T	T	T	C	C
NC_001147.6_798499	GA	GA	GA	GA	GA	GA	GA	G	G
NC_001147.6_818965	C	C	C	C	C	C	C	T	T
NC_001147.6_819020	G	G	G	G	G	G	G	T	T
NC_001147.6_822681	G	G	G	G	G	G	G	T	T
NC_001147.6_823408	G	G	G	G	G	G	G	A	A
NC_001147.6_824287	A	A	A	A	A	A	A	C	C
NC_001147.6_825953	AT	AT	AT	AT	AT	AT	AT	A	A
NC_001147.6_863324	A	A	A	A	A	A	A	G	G
NC_001147.6_864150	T	T	T	T	T	T	T	C	C
NC_001147.6_864445	A	A	A	A	A	A	A	G	G
NC_001147.6_867268	A	A	A	A	A	A	A	C	C
NC_001147.6_867448	GT	GT	GT	GT	GT	GT	GT	G	G
NC_001147.6_894338	A	A	A	A	A	A	A	AT	AT
NC_001147.6_923369	C	C	C	C	C	C	C	A	A
NC_001147.6_936362	T	T	T	T	T	T	T	C	C
NC_001147.6_936376	A	A	A	A	A	A	A	T	T
NC_001147.6_958080	T	T	T	T	T	T	T	A	A
NC_001147.6_976341	T	T	T	T	T	T	T	C	C
NC_001147.6_988726	G	G	G	G	G	G	G	A	A
NC_001147.6_1011045	C	C	C	C	C	C	C	T	T
NC_001147.6_1063956	T	T	T	T	T	T	T	C	C
NC_001148.4_27131	C	C	C	C	C	C	C	T	T
NC_001148.4_29604	CA	CA	CA	CA	CA	CA	CA	C	C
NC_001148.4_32656	T	T	T	T	T	T	T	A	A
NC_001148.4_35711	C	C	C	C	C	C	C	T	T
NC_001148.4_35982	A	A	A	A	A	A	A	G	G
NC_001148.4_55232	C	C	C	C	C	C	C	T	T
NC_001148.4_55362	C	C	C	C	C	C	C	T	T
NC_001148.4_63230	AT	AT	AT	AT	AT	AT	AT	A	A
NC_001148.4_63675	A	A	A	A	A	A	A	G	G
NC_001148.4_63723	T	T	T	T	T	T	T	A	A
NC_001148.4_63802	C	C	C	C	C	C	C	T	T
NC_001148.4_63825	C	C	C	C	C	C	C	T	T
NC_001148.4_64203	G	G	G	G	G	G	G	T	T
NC_001148.4_64229	G	G	G	G	G	G	G	T	T
NC_001148.4_64310	C	C	C	C	C	C	C	T	T
NC_001148.4_64440	A	A	A	A	A	A	A	C	C
NC_001148.4_68351	C	C	C	C	C	C	C	G	G
NC_001148.4_72276	T	T	T	T	T	T	T	C	C
NC_001148.4_92791	A	A	A	A	A	A	A	G	G
NC_001148.4_95161	C	C	C	C	C	C	C	CA	CA
NC_001148.4_104922	A	A	A	A	A	A	A	AT	AT
NC_001148.4_109055	C	C	C	C	C	C	C	G	G
NC_001148.4_151590	A	A	A	A	A	A	A	C	C
NC_001148.4_151591	G	G	G	G	G	G	G	T	T
NC_001148.4_172126	A	A	A	A	A	A	A	G	G
NC_001148.4_172141	C	C	C	C	C	C	C	T	T
NC_001148.4_199057	A	A	A	A	A	A	A	C	C
NC_001148.4_203921	A	A	A	A	A	A	A	G	G
NC_001148.4_211078	G	G	G	G	G	G	G	A	A
NC_001148.4_214791	C	C	C	C	C	C	C	T	T
NC_001148.4_215126	A	A	A	A	A	A	A	G	G
NC_001148.4_227345	C	C	C	C	C	C	C	T	T
NC_001148.4_231052	T	T	T	T	T	T	T	C	C
NC_001148.4_270861	C	C	C	C	C	C	C	T	T
NC_001148.4_273953	A	A	A	A	A	A	A	G	G
NC_001148.4_276423	G	G	G	G	G	G	G	A	A
NC_001148.4_276675	T	T	T	T	T	T	T	G	G
NC_001148.4_277086	A	A	A	A	A	A	A	G	G
NC_001148.4_277230	A	A	A	A	A	A	A	G	G
NC_001148.4_277302	A	A	A	A	A	A	A	G	G
NC_001148.4_277437	A	A	A	A	A	A	A	G	G
NC_001148.4_277787	TTG	TTG	TTG	TTG	TTG	TTG	TTG	T	T
NC_001148.4_277836	C	C	C	C	C	C	C	T	T
NC_001148.4_350204	T	T	T	T	T	T	T	C	C
NC_001148.4_368069	A	A	A	A	A	A	A	G	G
NC_001148.4_370944	C	C	C	C	C	C	C	T	T
NC_001148.4_377078	C	C	C	C	C	C	C	CT	CT
NC_001148.4_381848	G	G	G	G	G	G	G	GTATA	GTA
NC_001148.4_394889	A	A	A	A	A	A	A	T	T
NC_001148.4_402293	T	T	T	T	T	T	T	C	C
NC_001148.4_403706	A	A	A	A	A	A	A	G	G
NC_001148.4_404629	G	G	G	G	G	G	G	A	A
NC_001148.4_423962	G	G	G	G	G	G	G	T	T
NC_001148.4_450580	AC	AC	AC	AC	AC	AC	AC	A	A
NC_001148.4_452342	C	C	C	C	C	C	C	T	T
NC_001148.4_472783	A	A	A	A	A	A	A	T	T
NC_001148.4_472848	G	G	G	G	G	G	G	A	A
NC_001148.4_502064	C	C	C	C	C	C	C	T	T
NC_001148.4_521626	C	C	C	C	C	C	C	A	A
NC_001148.4_528757	T	T	T	T	T	T	T	TATTACA	TATTACA
NC_001148.4_532062	A	A	A	A	A	A	A	G	G
NC_001148.4_532338	T	T	T	T	T	T	T	C	C
NC_001148.4_592674	T	T	T	T	T	T	T	C	C
NC_001148.4_604113	T	T	T	T	T	T	T	C	C
NC_001148.4_665504	C	C	C	C	C	C	C	T	T
NC_001148.4_666953	A	A	A	A	A	A	A	T	T
NC_001148.4_725710	G	G	G	G	G	G	G	A	A
NC_001148.4_745885	G	G	G	G	G	G	G	A	A
NC_001148.4_745923	C	C	C	C	C	C	C	A	A
NC_001148.4_775111	C	C	C	C	C	C	C	T	T
NC_001148.4_792397	C	C	C	C	C	C	C	T	T
NC_001148.4_819289	T	T	T	T	T	T	T	C	C
NC_001148.4_819664	AT	AT	AT	AT	AT	AT	AT	A	A
NC_001148.4_828223	T	T	T	T	T	T	T	A	A
NC_001148.4_870388	CA	CA	CA	CA	CA	CA	CA	C	C
NC_001148.4_887244	A	A	A	A	A	A	A	G	G
NC_001148.4_888040	T	T	T	T	T	T	T	C	C
NC_001148.4_902925	G	G	G	G	G	G	G	A	A
NC_001148.4_907068	C	C	C	C	C	C	C	A	A
NC_001148.4_911554	C	C	C	C	C	C	C	T	T
NC_001148.4_928226	T	T	T	T	T	T	T	C	C
NC_001148.4_929870	C	C	C	C	C	C	C	T	T
NC_001148.4_930236	G	G	G	G	G	G	G	T	T
NC_001148.4_930549	A	A	A	A	A	A	A	T	T
NC_001148.4_930581	A	A	A	A	A	A	A	T	T
NC_001148.4_930986	G	G	G	G	G	G	G	A	A
NC_001148.4_931077	T	T	T	T	T	T	T	C	C
NC_001148.4_931230	A	A	A	A	A	A	A	AT	AT
NC_001148.4_931245	T	T	T	T	T	T	T	C	C
NC_001148.4_931293	T	T	T	T	T	T	T	C	C
NC_001148.4_931948	C	C	C	C	C	C	C	T	T
NC_001148.4_932258	A	A	A	A	A	A	A	G	G
NC_001148.4_932310	T	T	T	T	T	T	T	C	C
NC_001148.4_932855	C	C	C	C	C	C	C	T	T
NC_001148.4_932882	C	C	C	C	C	C	C	A	A
NC_001148.4_934884	C	C	C	C	C	C	C	T	T
NC_001148.4_939489	G	G	G	G	G	G	G	C	C
NC_001224.1_10484	TA	TA	TA	TA	TA	TA	TA	T	T
NC_001224.1_10486	A	A	A	A	A	A	A	C	C
NC_001224.1_16861	T	T	T	T	T	T	T	C	C
NC_001224.1_17675	T	T	T	T	T	T	T	C	C
NC_001224.1_20498	T	T	T	T	T	T	T	TA	TA
NC_001224.1_22000	T	T	T	T	T	T	T	A	A
NC_001224.1_36503	T	T	T	T	T	T	T	TA	TA
NC_001224.1_36677	A	A	A	A	A	A	A	T	T
NC_001224.1_36689	G	G	G	G	G	G	G	A	A
NC_001224.1_37829	A	A	A	A	A	A	A	G	G
NC_001224.1_37892	T	T	T	T	T	T	T	A	A
NC_001224.1_38251	T	T	T	T	T	T	T	C	C
NC_001224.1_38370	A	A	A	A	A	A	A	G	G
NC_001224.1_38452	T	T	T	T	T	T	T	A	A
NC_001224.1_74415	G	G	G	G	G	G	G	C	C
NC_001224.1_74416	C	C	C	C	C	C	C	A	A
NC_001224.1_74426	G	G	G	G	G	G	G	A	A
NC_001224.1_74447	A	A	A	A	A	A	A	C	C
NC_001224.1_74450	T	T	T	T	T	T	T	C	C
NC_001224.1_75181	T	T	T	T	T	T	T	A	A
NC_001224.1_75202	T	T	T	T	T	T	T	A	A
NC_001224.1_75203	C	C	C	C	C	C	C	G	G
NC_001224.1_75227	G	G	G	G	G	G	G	A	A
NC_001224.1_75236	G	G	G	G	G	G	G	A	A
NC_001224.1_75247	T	T	T	T	T	T	T	C	C
NC_001224.1_75248	A	A	A	A	A	A	A	C	C
NC_001224.1_75260	A	A	A	A	A	A	A	G	G
NC_001224.1_75262	T	T	T	T	T	T	T	A	A
NC_001224.1_75274	T	T	T	T	T	T	T	A	A
NC_001224.1_75287	G	G	G	G	G	G	G	A	A
NC_001224.1_75289	A	A	A	A	A	A	A	T	T
NC_001224.1_75294	A	A	A	A	A	A	A	C	C
NC_001224.1_75307	A	A	A	A	A	A	A	T	T
NC_001224.1_75319	A	A	A	A	A	A	A	T	T
NC_001224.1_75326	T	T	T	T	T	T	T	A	A
NC_001224.1_75338	A	A	A	A	A	A	A	C	C
NC_001224.1_76093	A	A	A	A	A	A	A	T	T
NC_001133.9_178829	A	A	A	A	A	A	A	C	C
NC_001133.9_178960	T	T	T	T	T	T	T	C	C
NC_001134.8_456000	G	G	G	G	G	G	G	A	A
NC_001134.8_456029	C	C	C	C	C	C	C	T	T
NC_001134.8_456291	A	A	A	A	A	A	A	T	T
NC_001134.8_545997	C	C	C	C	C	C	C	A	A
NC_001136.10_1514885	C	C	C	C	C	C	C	T	T
NC_001137.3_212506	T	T	T	T	T	T	T	C	C
NC_001137.3_245195	A	A	A	A	A	A	A	G	G
NC_001141.2_300655	T	T	T	T	T	T	T	C	C
NC_001142.9_161104	C	C	C	C	C	C	C	G	G
NC_001142.9_226998	A	A	A	A	A	A	A	G	G
NC_001143.9_9690	G	G	G	G	G	G	G	A	A
NC_001144.5_208651	G	G	G	G	G	G	G	A	A
NC_001147.6_21156	G	G	G	G	G	G	G	A	A
NC_001147.6_21250	C	C	C	C	C	C	C	T	T
NC_001147.6_21287	T	T	T	T	T	T	T	C	C
NC_001147.6_21306	C	C	C	C	C	C	C	T	T
NC_001147.6_21345	A	A	A	A	A	A	A	G	G
NC_001147.6_21364	A	A	A	A	A	A	A	T	T
NC_001147.6_21405	C	C	C	C	C	C	C	T	T
NC_001147.6_21414	G	G	G	G	G	G	G	A	A
NC_001147.6_21479	A	A	A	A	A	A	A	G	G
NC_001147.6_21512	A	A	A	A	A	A	A	G	G
NC_001147.6_21551	C	C	C	C	C	C	C	T	T
NC_001147.6_21570	C	C	C	C	C	C	C	T	T
NC_001147.6_588514	A	A	A	A	A	A	A	G	G
NC_001147.6_711467	C	C	C	C	C	C	C	T	T
NC_001147.6_917889	C	C	C	C	C	C	C	A	A
NC_001147.6_1069698	C	C	C	C	C	C	C	T	T
NC_001148.4_177967	T	T	T	T	T	T	T	C	C
NC_001148.4_604142	C	C	C	C	C	C	C	G	G
NC_001148.4_828752	T	T	T	T	T	T	T	C	C
NC_001133.9_153297	C	C	C	C	C	C	C	A	A
NC_001133.9_192795	C	C	C	C	C	C	C	T	T
NC_001134.8_93721	G	G	G	G	G	G	G	A	A
NC_001134.8_95013	A	A	A	A	A	A	A	G	G
NC_001134.8_199248	T	T	T	T	T	T	T	C	C
NC_001134.8_292716	T	T	T	T	T	T	T	C	C
NC_001134.8_353632	A	A	A	A	A	A	A	G	G
NC_001134.8_381279	T	T	T	T	T	T	T	C	C
NC_001134.8_393247	A	A	A	A	A	A	A	G	G
NC_001134.8_551416	T	T	T	T	T	T	T	C	C
NC_001134.8_560037	A	A	A	A	A	A	A	G	G
NC_001134.8_695632	T	T	T	T	T	T	T	C	C
NC_001135.5_72790	A	A	A	A	A	A	A	G	G
NC_001135.5_75264	A	A	A	A	A	A	A	G	G
NC_001135.5_78862	T	T	T	T	T	T	T	A	A
NC_001135.5_234075	C	C	C	C	C	C	C	T	T
NC_001136.10_67503	T	T	T	T	T	T	T	A	A
NC_001136.10_67549	G	G	G	G	G	G	G	T	T
NC_001136.10_104926	T	T	T	T	T	T	T	C	C
NC_001136.10_128121	A	A	A	A	A	A	A	G	G
NC_001136.10_128679	T	T	T	T	T	T	T	C	C
NC_001136.10_128715	A	A	A	A	A	A	A	G	G
NC_001136.10_128717	T	T	T	T	T	T	T	C	C
NC_001136.10_163737	G	G	G	G	G	G	G	A	A
NC_001136.10_199642	C	C	C	C	C	C	C	T	T
NC_001136.10_270158	C	C	C	C	C	C	C	T	T
NC_001136.10_381403	T	T	T	T	T	T	T	C	C
NC_001136.10_865297	A	A	A	A	A	A	A	T	T
NC_001136.10_870200	G	G	G	G	G	G	G	C	C
NC_001136.10_886952	A	A	A	A	A	A	A	C	C
NC_001136.10_913331	C	C	C	C	C	C	C	T	T
NC_001136.10_1127262	A	A	A	A	A	A	A	G	G
NC_001136.10_1187273	G	G	G	G	G	G	G	T	T
NC_001136.10_1318331	C	C	C	C	C	C	C	T	T
NC_001136.10_1368825	C	C	C	C	C	C	C	T	T
NC_001136.10_1447568	G	G	G	G	G	G	G	C	C
NC_001136.10_1489545	A	A	A	A	A	A	A	T	T
NC_001136.10_1493304	G	G	G	G	G	G	G	A	A
NC_001136.10_1497717	T	T	T	T	T	T	T	G	G
NC_001136.10_1498005	G	G	G	G	G	G	G	A	A
NC_001136.10_1504663	T	T	T	T	T	T	T	C	C
NC_001137.3_84377	G	G	G	G	G	G	G	A	A
NC_001137.3_195384	G	G	G	G	G	G	G	A	A
NC_001137.3_254385	C	C	C	C	C	C	C	A	A
NC_001137.3_377281	C	C	C	C	C	C	C	T	T
NC_001137.3_558514	G	G	G	G	G	G	G	A	A
NC_001138.5_49963	T	T	T	T	T	T	T	C	C
NC_001138.5_64781	A	A	A	A	A	A	A	T	T
NC_001138.5_65125	T	T	T	T	T	T	T	C	C
NC_001138.5_66428	A	A	A	A	A	A	A	G	G
NC_001139.9_13470	T	T	T	T	T	T	T	C	C
NC_001139.9_32564	A	A	A	A	A	A	A	G	G
NC_001139.9_158928	A	A	A	A	A	A	A	T	T
NC_001139.9_230594	G	G	G	G	G	G	G	T	T
NC_001139.9_344309	T	T	T	T	T	T	T	G	G
NC_001139.9_344395	G	G	G	G	G	G	G	A	A
NC_001139.9_344739	G	G	G	G	G	G	G	A	A
NC_001139.9_345148	T	T	T	T	T	T	T	C	C
NC_001139.9_416947	T	T	T	T	T	T	T	C	C
NC_001139.9_522374	G	G	G	G	G	G	G	A	A
NC_001139.9_850166	C	C	C	C	C	C	C	T	T
NC_001139.9_1064994	A	A	A	A	A	A	A	G	G
NC_001140.6_81923	A	A	A	A	A	A	A	G	G
NC_001140.6_185478	T	T	T	T	T	T	T	C	C
NC_001140.6_396425	C	C	C	C	C	C	C	T	T
NC_001140.6_464600	T	T	T	T	T	T	T	G	G
NC_001140.6_465846	A	A	A	A	A	A	A	T	T
NC_001141.2_27097	T	T	T	T	T	T	T	C	C
NC_001141.2_101723	C	C	C	C	C	C	C	T	T
NC_001141.2_156410	T	T	T	T	T	T	T	C	C
NC_001141.2_214807	T	T	T	T	T	T	T	C	C
NC_001141.2_258755	G	G	G	G	G	G	G	A	A
NC_001142.9_36795	C	C	C	C	C	C	C	T	T
NC_001142.9_79174	T	T	T	T	T	T	T	C	C
NC_001142.9_282396	C	C	C	C	C	C	C	T	T
NC_001142.9_291405	G	G	G	G	G	G	G	A	A
NC_001142.9_726757	T	T	T	T	T	T	T	A	A
NC_001143.9_20496	C	C	C	C	C	C	C	T	T
NC_001143.9_20522	T	T	T	T	T	T	T	C	C
NC_001143.9_20543	C	C	C	C	C	C	C	G	G
NC_001143.9_20567	A	A	A	A	A	A	A	T	T
NC_001143.9_20802	A	A	A	A	A	A	A	T	T
NC_001143.9_20805	A	A	A	A	A	A	A	G	G
NC_001143.9_20841	C	C	C	C	C	C	C	T	T
NC_001143.9_112607	T	T	T	T	T	T	T	C	C
NC_001143.9_112742	G	G	G	G	G	G	G	C	C
NC_001143.9_112744	G	G	G	G	G	G	G	A	A
NC_001143.9_139532	A	A	A	A	A	A	A	G	G
NC_001143.9_182046	G	G	G	G	G	G	G	A	A
NC_001143.9_448103	G	G	G	G	G	G	G	A	A
NC_001143.9_459116	G	G	G	G	G	G	G	C	C
NC_001143.9_604212	C	C	C	C	C	C	C	T	T
NC_001143.9_621088	T	T	T	T	T	T	T	C	C
NC_001144.5_18491	G	G	G	G	G	G	G	A	A
NC_001144.5_686899	C	C	C	C	C	C	C	T	T
NC_001144.5_827510	C	C	C	C	C	C	C	A	A
NC_001144.5_871225	C	C	C	C	C	C	C	T	T
NC_001144.5_871369	T	T	T	T	T	T	T	C	C
NC_001144.5_872037	T	T	T	T	T	T	T	C	C
NC_001144.5_876696	C	C	C	C	C	C	C	T	T
NC_001144.5_918735	C	C	C	C	C	C	C	T	T
NC_001144.5_928273	A	A	A	A	A	A	A	G	G
NC_001144.5_1043385	T	T	T	T	T	T	T	G	G
NC_001145.3_18502	G	G	G	G	G	G	G	C	C
NC_001145.3_21905	C	C	C	C	C	C	C	T	T
NC_001145.3_31924	C	C	C	C	C	C	C	A	A
NC_001145.3_103591	C	C	C	C	C	C	C	G	G
NC_001145.3_103608	C	C	C	C	C	C	C	T	T
NC_001145.3_327769	G	G	G	G	G	G	G	A	A
NC_001145.3_363454	T	T	T	T	T	T	T	C	C
NC_001145.3_363943	G	G	G	G	G	G	G	A	A
NC_001145.3_366484	T	T	T	T	T	T	T	C	C
NC_001145.3_370314	G	G	G	G	G	G	G	T	T
NC_001145.3_391381	T	T	T	T	T	T	T	C	C
NC_001145.3_456638	A	A	A	A	A	A	A	G	G
NC_001145.3_459331	A	A	A	A	A	A	A	G	G
NC_001145.3_495487	A	A	A	A	A	A	A	C	C
NC_001145.3_724851	T	T	T	T	T	T	T	C	C
NC_001145.3_727581	A	A	A	A	A	A	A	T	T
NC_001145.3_729162	A	A	A	A	A	A	A	G	G
NC_001145.3_733556	C	C	C	C	C	C	C	T	T
NC_001145.3_740466	G	G	G	G	G	G	G	A	A
NC_001146.8_32112	G	G	G	G	G	G	G	A	A
NC_001146.8_47551	G	G	G	G	G	G	G	A	A
NC_001146.8_89196	T	T	T	T	T	T	T	A	A
NC_001146.8_137678	C	C	C	C	C	C	C	T	T
NC_001146.8_220803	A	A	A	A	A	A	A	G	G
NC_001146.8_407338	C	C	C	C	C	C	C	T	T
NC_001146.8_420940	C	C	C	C	C	C	C	A	A
NC_001146.8_478303	G	G	G	G	G	G	G	A	A
NC_001146.8_574697	T	T	T	T	T	T	T	C	C
NC_001146.8_701961	A	A	A	A	A	A	A	C	C
NC_001146.8_726489	T	T	T	T	T	T	T	C	C
NC_001146.8_726490	G	G	G	G	G	G	G	C	C
NC_001146.8_726518	C	C	C	C	C	C	C	G	G
NC_001146.8_726523	T	T	T	T	T	T	T	C	C
NC_001147.6_13517	A	A	A	A	A	A	A	C	C
NC_001147.6_15624	T	T	T	T	T	T	T	C	C
NC_001147.6_15625	G	G	G	G	G	G	G	C	C
NC_001147.6_15658	T	T	T	T	T	T	T	C	C
NC_001147.6_16092	G	G	G	G	G	G	G	T	T
NC_001147.6_16225	A	A	A	A	A	A	A	C	C
NC_001147.6_16388	T	T	T	T	T	T	T	C	C
NC_001147.6_16657	C	C	C	C	C	C	C	T	T
NC_001147.6_17174	G	G	G	G	G	G	G	C	C
NC_001147.6_17527	A	A	A	A	A	A	A	T	T
NC_001147.6_17596	C	C	C	C	C	C	C	T	T
NC_001147.6_20373	A	A	A	A	A	A	A	G	G
NC_001147.6_20385	C	C	C	C	C	C	C	T	T
NC_001147.6_20454	G	G	G	G	G	G	G	A	A
NC_001147.6_20484	A	A	A	A	A	A	A	T	T
NC_001147.6_20557	C	C	C	C	C	C	C	T	T
NC_001147.6_20583	C	C	C	C	C	C	C	T	T
NC_001147.6_20601	T	T	T	T	T	T	T	G	G
NC_001147.6_20854	G	G	G	G	G	G	G	C	C
NC_001147.6_20855	A	A	A	A	A	A	A	C	C
NC_001147.6_20859	C	C	C	C	C	C	C	T	T
NC_001147.6_20865	A	A	A	A	A	A	A	T	T
NC_001147.6_20868	A	A	A	A	A	A	A	G	G
NC_001147.6_20871	A	A	A	A	A	A	A	G	G
NC_001147.6_20889	A	A	A	A	A	A	A	C	C
NC_001147.6_20891	T	T	T	T	T	T	T	C	C
NC_001147.6_20898	G	G	G	G	G	G	G	A	A
NC_001147.6_20904	A	A	A	A	A	A	A	C	C
NC_001147.6_20913	A	A	A	A	A	A	A	G	G
NC_001147.6_20931	T	T	T	T	T	T	T	C	C
NC_001147.6_20937	C	C	C	C	C	C	C	T	T
NC_001147.6_21803	T	T	T	T	T	T	T	A	A
NC_001147.6_21804	T	T	T	T	T	T	T	A	A
NC_001147.6_21807	A	A	A	A	A	A	A	G	G
NC_001147.6_21973	A	A	A	A	A	A	A	T	T
NC_001147.6_76001	C	C	C	C	C	C	C	T	T
NC_001147.6_221382	G	G	G	G	G	G	G	T	T
NC_001147.6_587140	C	C	C	C	C	C	C	T	T
NC_001147.6_622271	G	G	G	G	G	G	G	C	C
NC_001147.6_699947	G	G	G	G	G	G	G	A	A
NC_001147.6_699958	C	C	C	C	C	C	C	T	T
NC_001147.6_700026	T	T	T	T	T	T	T	G	G
NC_001147.6_700334	G	G	G	G	G	G	G	A	A
NC_001147.6_702754	A	A	A	A	A	A	A	G	G
NC_001147.6_702790	T	T	T	T	T	T	T	C	C
NC_001147.6_744303	C	C	C	C	C	C	C	A	A
NC_001147.6_830933	A	A	A	A	A	A	A	G	G
NC_001147.6_830980	T	T	T	T	T	T	T	C	C
NC_001147.6_868926	G	G	G	G	G	G	G	T	T
NC_001147.6_884571	C	C	C	C	C	C	C	G	G
NC_001147.6_991809	G	G	G	G	G	G	G	A	A
NC_001147.6_1053754	A	A	A	A	A	A	A	T	T
NC_001147.6_1053855	T	T	T	T	T	T	T	C	C
NC_001147.6_1054666	C	C	C	C	C	C	C	T	T
NC_001147.6_1058834	A	A	A	A	A	A	A	G	G
NC_001147.6_1064573	T	T	T	T	T	T	T	G	G
NC_001147.6_1065772	T	T	T	T	T	T	T	C	C
NC_001148.4_51967	T	T	T	T	T	T	T	C	C
NC_001148.4_75051	G	G	G	G	G	G	G	A	A
NC_001148.4_128382	C	C	C	C	C	C	C	T	T
NC_001148.4_229981	A	A	A	A	A	A	A	G	G
NC_001148.4_230852	A	A	A	A	A	A	A	T	T
NC_001148.4_306386	C	C	C	C	C	C	C	G	G
NC_001148.4_376683	A	A	A	A	A	A	A	G	G
NC_001148.4_433400	G	G	G	G	G	G	G	A	A
NC_001148.4_576347	G	G	G	G	G	G	G	C	C
NC_001148.4_582741	A	A	A	A	A	A	A	T	T
NC_001148.4_583875	G	G	G	G	G	G	G	A	A
NC_001148.4_698319	G	G	G	G	G	G	G	A	A
NC_001148.4_713114	C	C	C	C	C	C	C	T	T
NC_001148.4_823324	G	G	G	G	G	G	G	A	A
NC_001148.4_872991	T	T	T	T	T	T	T	A	A
NC_001148.4_873630	T	T	T	T	T	T	T	C	C
NC_001148.4_877504	G	G	G	G	G	G	G	A	A
NC_001224.1_37503	T	T	T	T	T	T	T	A	A
NC_001224.1_38976	T	T	T	T	T	T	T	C	C
NC_001224.1_38989	T	T	T	T	T	T	T	A	A
NC_001224.1_71053	A	A	A	A	A	A	A	G	G
NC_001134.8_293099	C	C	C	C	C	C	C	T	T
NC_001135.5_33140	T	T	T	T	T	T	T	C	C
NC_001135.5_38178	A	A	A	A	A	A	A	G	G
NC_001136.10_275111	T	T	T	T	T	T	T	C	C
NC_001136.10_275645	C	C	C	C	C	C	C	T	T
NC_001136.10_633960	G	G	G	G	G	G	G	A	A
NC_001136.10_966614	G	G	G	G	G	G	G	A	A
NC_001136.10_966626	G	G	G	G	G	G	G	A	A
NC_001136.10_997472	A	A	A	A	A	A	A	G	G
NC_001139.9_98117	G	G	G	G	G	G	G	A	A
NC_001139.9_966638	T	T	T	T	T	T	T	G	G
NC_001140.6_227411	G	G	G	G	G	G	G	A	A
NC_001140.6_227429	A	A	A	A	A	A	A	G	G
NC_001140.6_227444	T	T	T	T	T	T	T	C	C
NC_001142.9_590069	T	T	T	T	T	T	T	C	C
NC_001142.9_590113	T	T	T	T	T	T	T	G	G
NC_001142.9_644952	A	A	A	A	A	A	A	C	C
NC_001144.5_373117	T	T	T	T	T	T	T	A	A
NC_001144.5_373121	C	C	C	C	C	C	C	T	T
NC_001144.5_373243	C	C	C	C	C	C	C	T	T
NC_001145.3_312074	C	C	C	C	C	C	C	A	A
NC_001146.8_15858	T	T	T	T	T	T	T	C	C
NC_001146.8_15859	G	G	G	G	G	G	G	A	A
NC_001146.8_15878	C	C	C	C	C	C	C	G	G
NC_001146.8_187782	A	A	A	A	A	A	A	G	G
NC_001146.8_380699	G	G	G	G	G	G	G	T	T
NC_001146.8_380871	C	C	C	C	C	C	C	T	T
NC_001146.8_380883	T	T	T	T	T	T	T	C	C
NC_001146.8_380926	T	T	T	T	T	T	T	C	C
NC_001146.8_426977	C	C	C	C	C	C	C	A	A
NC_001147.6_15225	C	C	C	C	C	C	C	T	T
NC_001147.6_22397	C	C	C	C	C	C	C	T	T
NC_001147.6_22408	T	T	T	T	T	T	T	C	C
NC_001147.6_22443	T	T	T	T	T	T	T	A	A
NC_001147.6_22459	G	G	G	G	G	G	G	A	A
NC_001147.6_22464	G	G	G	G	G	G	G	A	A
NC_001148.4_638918	A	A	A	A	A	A	A	G	G
NC_001148.4_638923	T	T	T	T	T	T	T	C	C
NC_001224.1_56188	G	G	G	G	G	G	G	T	T
NC_001133.9_49589	T	T	T	T	T	T	T	C	C
NC_001134.8_21480	G	G	G	G	G	G	G	A	A
NC_001134.8_68867	C	C	C	C	C	C	C	T	T
NC_001134.8_218414	A	A	A	A	A	A	A	C	C
NC_001134.8_323173	C	C	C	C	C	C	C	T	T
NC_001134.8_356399	T	T	T	T	T	T	T	C	C
NC_001134.8_428832	T	T	T	T	T	T	T	A	A
NC_001134.8_428833	T	T	T	T	T	T	T	C	C
NC_001134.8_428836	A	A	A	A	A	A	A	T	T
NC_001134.8_429758	A	A	A	A	A	A	A	G	G
NC_001134.8_441520	C	C	C	C	C	C	C	T	T
NC_001134.8_441973	A	A	A	A	A	A	A	G	G
NC_001134.8_497022	A	A	A	A	A	A	A	G	G
NC_001134.8_649292	A	A	A	A	A	A	A	G	G
NC_001134.8_785002	A	A	A	A	A	A	A	G	G
NC_001135.5_57239	C	C	C	C	C	C	C	A	A
NC_001135.5_144359	A	A	A	A	A	A	A	T	T
NC_001135.5_230175	T	T	T	T	T	T	T	C	C
NC_001135.5_301727	A	A	A	A	A	A	A	G	G
NC_001135.5_301738	A	A	A	A	A	A	A	C	C
NC_001135.5_301887	A	A	A	A	A	A	A	C	C
NC_001135.5_301917	T	T	T	T	T	T	T	C	C
NC_001135.5_302586	C	C	C	C	C	C	C	T	T
NC_001135.5_302630	C	C	C	C	C	C	C	G	G
NC_001135.5_302988	G	G	G	G	G	G	G	A	A
NC_001136.10_93797	C	C	C	C	C	C	C	T	T
NC_001136.10_94963	C	C	C	C	C	C	C	T	T
NC_001136.10_101118	G	G	G	G	G	G	G	T	T
NC_001136.10_127965	C	C	C	C	C	C	C	T	T
NC_001136.10_128025	C	C	C	C	C	C	C	T	T
NC_001136.10_128029	A	A	A	A	A	A	A	G	G
NC_001136.10_128034	T	T	T	T	T	T	T	C	C
NC_001136.10_128454	T	T	T	T	T	T	T	C	C
NC_001136.10_128461	A	A	A	A	A	A	A	G	G
NC_001136.10_292555	A	A	A	A	A	A	A	G	G
NC_001136.10_401735	A	A	A	A	A	A	A	T	T
NC_001136.10_477839	C	C	C	C	C	C	C	T	T
NC_001136.10_931988	C	C	C	C	C	C	C	T	T
NC_001136.10_932509	A	A	A	A	A	A	A	G	G
NC_001136.10_966514	T	T	T	T	T	T	T	C	C
NC_001136.10_969643	T	T	T	T	T	T	T	G	G
NC_001136.10_971073	T	T	T	T	T	T	T	C	C
NC_001136.10_972240	A	A	A	A	A	A	A	G	G
NC_001136.10_977767	G	G	G	G	G	G	G	A	A
NC_001136.10_979891	T	T	T	T	T	T	T	G	G
NC_001136.10_979901	T	T	T	T	T	T	T	C	C
NC_001136.10_979931	A	A	A	A	A	A	A	G	G
NC_001136.10_979973	G	G	G	G	G	G	G	A	A
NC_001136.10_993979	C	C	C	C	C	C	C	T	T
NC_001136.10_994124	A	A	A	A	A	A	A	G	G
NC_001136.10_996542	G	G	G	G	G	G	G	A	A
NC_001136.10_996692	G	G	G	G	G	G	G	A	A
NC_001136.10_996740	T	T	T	T	T	T	T	G	G
NC_001136.10_997121	G	G	G	G	G	G	G	A	A
NC_001136.10_1174544	C	C	C	C	C	C	C	T	T
NC_001136.10_1240617	C	C	C	C	C	C	C	T	T
NC_001136.10_1346251	T	T	T	T	T	T	T	C	C
NC_001137.3_24904	A	A	A	A	A	A	A	G	G
NC_001137.3_39166	T	T	T	T	T	T	T	G	G
NC_001137.3_100635	T	T	T	T	T	T	T	G	G
NC_001137.3_132567	T	T	T	T	T	T	T	C	C
NC_001137.3_137752	C	C	C	C	C	C	C	T	T
NC_001137.3_142529	A	A	A	A	A	A	A	G	G
NC_001137.3_148485	T	T	T	T	T	T	T	C	C
NC_001137.3_153840	G	G	G	G	G	G	G	A	A
NC_001137.3_202223	A	A	A	A	A	A	A	G	G
NC_001137.3_211987	C	C	C	C	C	C	C	G	G
NC_001137.3_557669	C	C	C	C	C	C	C	G	G
NC_001138.5_41939	C	C	C	C	C	C	C	T	T
NC_001138.5_111075	A	A	A	A	A	A	A	G	G
NC_001138.5_114126	T	T	T	T	T	T	T	A	A
NC_001138.5_144601	A	A	A	A	A	A	A	G	G
NC_001138.5_145546	G	G	G	G	G	G	G	A	A
NC_001138.5_202704	C	C	C	C	C	C	C	T	T
NC_001138.5_234014	C	C	C	C	C	C	C	T	T
NC_001139.9_19826	A	A	A	A	A	A	A	G	G
NC_001139.9_20827	G	G	G	G	G	G	G	A	A
NC_001139.9_182560	C	C	C	C	C	C	C	T	T
NC_001139.9_224828	C	C	C	C	C	C	C	T	T
NC_001139.9_235464	G	G	G	G	G	G	G	A	A
NC_001139.9_413966	G	G	G	G	G	G	G	A	A
NC_001139.9_456179	T	T	T	T	T	T	T	C	C
NC_001139.9_456509	G	G	G	G	G	G	G	C	C
NC_001139.9_457292	A	A	A	A	A	A	A	G	G
NC_001139.9_476186	A	A	A	A	A	A	A	G	G
NC_001139.9_547208	C	C	C	C	C	C	C	T	T
NC_001139.9_612759	C	C	C	C	C	C	C	T	T
NC_001139.9_682639	C	C	C	C	C	C	C	T	T
NC_001139.9_754545	G	G	G	G	G	G	G	A	A
NC_001139.9_794863	T	T	T	T	T	T	T	C	C
NC_001139.9_810717	C	C	C	C	C	C	C	T	T
NC_001139.9_810721	T	T	T	T	T	T	T	C	C
NC_001139.9_810738	T	T	T	T	T	T	T	C	C
NC_001139.9_810776	C	C	C	C	C	C	C	T	T
NC_001139.9_857585	C	C	C	C	C	C	C	T	T
NC_001139.9_974135	G	G	G	G	G	G	G	A	A
NC_001139.9_1014774	A	A	A	A	A	A	A	G	G
NC_001140.6_31313	G	G	G	G	G	G	G	A	A
NC_001140.6_59222	G	G	G	G	G	G	G	C	C
NC_001140.6_203496	A	A	A	A	A	A	A	G	G
NC_001140.6_203675	G	G	G	G	G	G	G	A	A
NC_001140.6_397226	C	C	C	C	C	C	C	A	A
NC_001140.6_464031	T	T	T	T	T	T	T	C	C
NC_001140.6_464156	T	T	T	T	T	T	T	C	C
NC_001140.6_464198	A	A	A	A	A	A	A	G	G
NC_001140.6_464249	A	A	A	A	A	A	A	T	T
NC_001140.6_464288	C	C	C	C	C	C	C	T	T
NC_001140.6_464377	A	A	A	A	A	A	A	G	G
NC_001140.6_464415	G	G	G	G	G	G	G	A	A
NC_001140.6_464449	A	A	A	A	A	A	A	C	C
NC_001140.6_464461	C	C	C	C	C	C	C	T	T
NC_001140.6_464561	C	C	C	C	C	C	C	A	A
NC_001140.6_464839	G	G	G	G	G	G	G	C	C
NC_001140.6_465080	G	G	G	G	G	G	G	C	C
NC_001140.6_465090	A	A	A	A	A	A	A	T	T
NC_001140.6_465092	A	A	A	A	A	A	A	G	G
NC_001140.6_513937	T	T	T	T	T	T	T	C	C
NC_001141.2_27585	G	G	G	G	G	G	G	A	A
NC_001141.2_53013	G	G	G	G	G	G	G	A	A
NC_001141.2_256931	T	T	T	T	T	T	T	C	C
NC_001142.9_90710	C	C	C	C	C	C	C	T	T
NC_001142.9_289974	T	T	T	T	T	T	T	C	C
NC_001142.9_290043	A	A	A	A	A	A	A	G	G
NC_001142.9_291251	T	T	T	T	T	T	T	A	A
NC_001142.9_291807	A	A	A	A	A	A	A	G	G
NC_001142.9_291846	T	T	T	T	T	T	T	C	C
NC_001142.9_291863	T	T	T	T	T	T	T	A	A
NC_001142.9_292117	A	A	A	A	A	A	A	G	G
NC_001142.9_292170	A	A	A	A	A	A	A	T	T
NC_001142.9_292273	G	G	G	G	G	G	G	T	T
NC_001142.9_292310	T	T	T	T	T	T	T	C	C
NC_001142.9_292331	T	T	T	T	T	T	T	C	C
NC_001142.9_292376	A	A	A	A	A	A	A	G	G
NC_001142.9_292518	A	A	A	A	A	A	A	T	T
NC_001142.9_292540	G	G	G	G	G	G	G	A	A
NC_001142.9_292551	T	T	T	T	T	T	T	A	A
NC_001142.9_294344	T	T	T	T	T	T	T	C	C
NC_001142.9_300806	G	G	G	G	G	G	G	T	T
NC_001142.9_303495	T	T	T	T	T	T	T	C	C
NC_001142.9_582359	A	A	A	A	A	A	A	G	G
NC_001142.9_582597	G	G	G	G	G	G	G	A	A
NC_001142.9_582788	A	A	A	A	A	A	A	G	G
NC_001142.9_588881	A	A	A	A	A	A	A	G	G
NC_001142.9_589284	G	G	G	G	G	G	G	T	T
NC_001142.9_610791	G	G	G	G	G	G	G	A	A
NC_001142.9_634423	G	G	G	G	G	G	G	A	A
NC_001142.9_634657	G	G	G	G	G	G	G	C	C
NC_001143.9_12657	A	A	A	A	A	A	A	C	C
NC_001143.9_12688	G	G	G	G	G	G	G	T	T
NC_001143.9_12817	T	T	T	T	T	T	T	A	A
NC_001143.9_13004	A	A	A	A	A	A	A	T	T
NC_001143.9_13108	T	T	T	T	T	T	T	C	C
NC_001143.9_44328	A	A	A	A	A	A	A	T	T
NC_001143.9_94621	C	C	C	C	C	C	C	G	G
NC_001143.9_220067	G	G	G	G	G	G	G	A	A
NC_001143.9_440177	A	A	A	A	A	A	A	T	T
NC_001143.9_582939	C	C	C	C	C	C	C	T	T
NC_001143.9_583147	A	A	A	A	A	A	A	C	C
NC_001144.5_258375	T	T	T	T	T	T	T	C	C
NC_001144.5_337475	C	C	C	C	C	C	C	T	T
NC_001144.5_340931	T	T	T	T	T	T	T	C	C
NC_001144.5_341005	A	A	A	A	A	A	A	G	G
NC_001144.5_341507	C	C	C	C	C	C	C	A	A
NC_001144.5_508853	C	C	C	C	C	C	C	T	T
NC_001144.5_548071	T	T	T	T	T	T	T	G	G
NC_001144.5_548346	G	G	G	G	G	G	G	A	A
NC_001144.5_556350	G	G	G	G	G	G	G	A	A
NC_001144.5_801245	A	A	A	A	A	A	A	G	G
NC_001145.3_63479	A	A	A	A	A	A	A	G	G
NC_001145.3_64511	A	A	A	A	A	A	A	G	G
NC_001145.3_64754	C	C	C	C	C	C	C	T	T
NC_001145.3_422548	A	A	A	A	A	A	A	G	G
NC_001145.3_669658	A	A	A	A	A	A	A	T	T
NC_001145.3_676426	C	C	C	C	C	C	C	T	T
NC_001145.3_841905	T	T	T	T	T	T	T	C	C
NC_001146.8_45047	T	T	T	T	T	T	T	G	G
NC_001146.8_149537	T	T	T	T	T	T	T	C	C
NC_001146.8_195019	G	G	G	G	G	G	G	A	A
NC_001146.8_195046	A	A	A	A	A	A	A	C	C
NC_001146.8_195091	G	G	G	G	G	G	G	A	A
NC_001146.8_319048	T	T	T	T	T	T	T	A	A
NC_001146.8_427117	T	T	T	T	T	T	T	C	C
NC_001146.8_427279	A	A	A	A	A	A	A	G	G
NC_001146.8_532531	C	C	C	C	C	C	C	T	T
NC_001146.8_533381	C	C	C	C	C	C	C	T	T
NC_001147.6_75941	G	G	G	G	G	G	G	A	A
NC_001147.6_75953	A	A	A	A	A	A	A	G	G
NC_001147.6_159884	G	G	G	G	G	G	G	A	A
NC_001147.6_241632	A	A	A	A	A	A	A	G	G
NC_001147.6_249830	T	T	T	T	T	T	T	C	C
NC_001147.6_345689	T	T	T	T	T	T	T	C	C
NC_001147.6_347117	T	T	T	T	T	T	T	A	A
NC_001147.6_390103	A	A	A	A	A	A	A	C	C
NC_001147.6_392500	G	G	G	G	G	G	G	A	A
NC_001147.6_473016	T	T	T	T	T	T	T	C	C
NC_001147.6_475125	A	A	A	A	A	A	A	C	C
NC_001147.6_643314	C	C	C	C	C	C	C	G	G
NC_001147.6_843952	C	C	C	C	C	C	C	T	T
NC_001147.6_987409	C	C	C	C	C	C	C	G	G
NC_001147.6_1039474	T	T	T	T	T	T	T	C	C
NC_001148.4_126544	C	C	C	C	C	C	C	T	T
NC_001148.4_133001	T	T	T	T	T	T	T	C	C
NC_001148.4_202674	A	A	A	A	A	A	A	G	G
NC_001148.4_232109	G	G	G	G	G	G	G	T	T
NC_001148.4_232287	T	T	T	T	T	T	T	C	C
NC_001148.4_232382	A	A	A	A	A	A	A	G	G
NC_001148.4_283200	G	G	G	G	G	G	G	A	A
NC_001148.4_635980	G	G	G	G	G	G	G	A	A
NC_001148.4_636800	T	T	T	T	T	T	T	A	A
NC_001148.4_636804	G	G	G	G	G	G	G	A	A
NC_001148.4_637526	T	T	T	T	T	T	T	C	C
NC_001148.4_639081	T	T	T	T	T	T	T	A	A
NC_001148.4_639417	C	C	C	C	C	C	C	T	T
NC_001148.4_639423	C	C	C	C	C	C	C	G	G
NC_001148.4_639626	C	C	C	C	C	C	C	T	T
NC_001148.4_639648	G	G	G	G	G	G	G	A	A
NC_001148.4_681810	A	A	A	A	A	A	A	G	G
NC_001148.4_747101	T	T	T	T	T	T	T	C	C
NC_001148.4_885942	T	T	T	T	T	T	T	C	C
NC_001148.4_894150	C	C	C	C	C	C	C	T	T
NC_001148.4_894151	C	C	C	C	C	C	C	T	T
NC_001148.4_896714	T	T	T	T	T	T	T	C	C
NC_001224.1_40560	A	A	A	A	A	A	A	C	C
NC_001135.5_39967	A	A	A	A	A	A	A	G	G
NC_001135.5_40008	G	G	G	G	G	G	G	A	A
NC_001135.5_40109	C	C	C	C	C	C	C	A	A
NC_001135.5_40144	C	C	C	C	C	C	C	T	T
NC_001136.10_599654	G	G	G	G	G	G	G	A	A
NC_001136.10_998904	G	G	G	G	G	G	G	A	A
NC_001142.9_24947	A	A	A	A	A	A	A	ACT	ACT
NC_001142.9_24968	G	G	G	G	G	G	G	A	A
NC_001142.9_24971	A	A	A	A	A	A	A	G	G
NC_001142.9_24974	A	A	A	A	A	A	A	G	G
NC_001142.9_24983	C	C	C	C	C	C	C	T	T
NC_001142.9_24986	G	G	G	G	G	G	G	C	C
NC_001142.9_24996	T	T	T	T	T	T	T	G	G
NC_001144.5_351127	C	C	C	C	C	C	C	T	T
NC_001145.3_866396	C	C	C	C	C	C	C	T	T
NC_001145.3_914283	T	T	T	T	T	T	T	A	A
NC_001147.6_12820	C	C	C	C	C	C	C	T	T
NC_001147.6_992356	C	C	C	C	C	C	C	G	G
NC_001148.4_254325	T	T	T	T	T	T	T	A	A
NC_001148.4_684460	A	A	A	A	A	A	A	G	G
NC_001224.1_58197	T	T	T	T	T	T	T	A	A
NC_001134.8_53582	G	G	G	G	G	G	G	A	A
NC_001134.8_320830	T	T	T	T	T	T	T	C	C
NC_001134.8_320836	T	T	T	T	T	T	T	C	C
NC_001134.8_320890	A	A	A	A	A	A	A	G	G
NC_001134.8_734740	T	T	T	T	T	T	T	C	C
NC_001135.5_32927	T	T	T	T	T	T	T	C	C
NC_001136.10_640089	T	T	T	T	T	T	T	A	A
NC_001137.3_561779	T	T	T	T	T	T	T	C	C
NC_001137.3_563344	G	G	G	G	G	G	G	A	A
NC_001137.3_563348	G	G	G	G	G	G	G	A	A
NC_001137.3_563372	T	T	T	T	T	T	T	C	C
NC_001139.9_1008513	C	C	C	C	C	C	C	T	T
NC_001140.6_15928	T	T	T	T	T	T	T	C	C
NC_001140.6_479638	C	C	C	C	C	C	C	T	T
NC_001140.6_480864	T	T	T	T	T	T	T	C	C
NC_001141.2_46709	A	A	A	A	A	A	A	C	C
NC_001142.9_290031	A	A	A	A	A	A	A	G	G
NC_001142.9_290969	A	A	A	A	A	A	A	G	G
NC_001142.9_290972	A	A	A	A	A	A	A	G	G
NC_001144.5_170682	C	C	C	C	C	C	C	CATAT	CATATAT
NC_001144.5_349138	C	C	C	C	C	C	C	T	T
NC_001144.5_349899	G	G	G	G	G	G	G	A	A
NC_001144.5_351600	G	G	G	G	G	G	G	C	C
NC_001144.5_354067	G	G	G	G	G	G	G	C	C
NC_001144.5_502951	A	A	A	A	A	A	A	G	G
NC_001144.5_984168	C	C	C	C	C	C	C	T	T
NC_001145.3_752227	T	T	T	T	T	T	T	G	G
NC_001145.3_752515	C	C	C	C	C	C	C	T	T
NC_001145.3_757086	A	A	A	A	A	A	A	T	T
NC_001147.6_726776	A	A	A	A	A	A	A	T	T
NC_001148.4_285651	G	G	G	G	G	G	G	A	A
NC_001148.4_290458	G	G	G	G	G	G	G	A	A
NC_001148.4_291821	A	A	A	A	A	A	A	C	C
NC_001148.4_565474	C	C	C	C	C	C	C	T	T
NC_001133.9_33087	G	G	G	G	G	G	G	A	A
NC_001133.9_41204	A	A	A	A	A	A	A	G	G
NC_001133.9_51462	G	G	G	G	G	G	G	A	A
NC_001133.9_55631	A	A	A	A	A	A	A	C	C
NC_001133.9_56829	C	C	C	C	C	C	C	T	T
NC_001133.9_60507	T	T	T	T	T	T	T	G	G
NC_001133.9_63236	G	G	G	G	G	G	G	A	A
NC_001133.9_65414	C	C	C	C	C	C	C	T	T
NC_001133.9_65627	T	T	T	T	T	T	T	G	G
NC_001133.9_65692	G	G	G	G	G	G	G	GA	GA
NC_001133.9_66948	C	C	C	C	C	C	C	T	T
NC_001133.9_67566	G	G	G	G	G	G	G	C	C
NC_001133.9_74909	C	C	C	C	C	C	C	T	T
NC_001133.9_76156	G	G	G	G	G	G	G	C	C
NC_001133.9_80305	T	T	T	T	T	T	T	G	G
NC_001133.9_80621	A	A	A	A	A	A	A	G	G
NC_001133.9_120168	G	G	G	G	G	G	G	A	A
NC_001133.9_130613	C	C	C	C	C	C	C	CT	CT
NC_001133.9_144388	A	A	A	A	A	A	A	G	G
NC_001133.9_144436	A	A	A	A	A	A	A	G	G
NC_001133.9_154254	G	G	G	G	G	G	G	A	A
NC_001133.9_155175	G	G	G	G	G	G	G	A	A
NC_001133.9_155835	T	T	T	T	T	T	T	C	C
NC_001133.9_168747	T	T	T	T	T	T	T	C	C
NC_001133.9_179147	T	T	T	T	T	T	T	TC	TTC
NC_001133.9_179149	G	G	G	G	G	G	G	C	C
NC_001133.9_183941	C	C	C	C	C	C	C	G	G
NC_001133.9_184396	C	C	C	C	C	C	C	T	T
NC_001133.9_186023	G	G	G	G	G	G	G	C	C
NC_001133.9_187049	G	G	G	G	G	G	G	T	T
NC_001133.9_198448	C	C	C	C	C	C	C	G	G
NC_001134.8_8737	T	T	T	T	T	T	T	A	A
NC_001134.8_8813	A	A	A	A	A	A	A	AT	AT
NC_001134.8_13960	T	T	T	T	T	T	T	A	A
NC_001134.8_21643	C	C	C	C	C	C	C	T	T
NC_001134.8_23662	A	A	A	A	A	A	A	AG	AG
NC_001134.8_23664	A	A	A	A	A	A	A	G	G
NC_001134.8_24920	CA	CA	CA	CA	CA	CA	CA	C	C
NC_001134.8_25386	C	C	C	C	C	C	C	T	T
NC_001134.8_26934	T	T	T	T	T	T	T	C	C
NC_001134.8_29279	A	A	A	A	A	A	A	G	G
NC_001134.8_29361	T	T	T	T	T	T	T	C	C
NC_001134.8_29377	A	A	A	A	A	A	A	C	C
NC_001134.8_29496	C	C	C	C	C	C	C	T	T
NC_001134.8_38114	T	T	T	T	T	T	T	C	C
NC_001134.8_38754	T	T	T	T	T	T	T	C	C
NC_001134.8_44991	A	A	A	A	A	A	A	G	G
NC_001134.8_44996	G	G	G	G	G	G	G	A	A
NC_001134.8_45169	T	T	T	T	T	T	T	G	G
NC_001134.8_45259	G	G	G	G	G	G	G	A	A
NC_001134.8_46388	A	A	A	A	A	A	A	C	C
NC_001134.8_49639	T	T	T	T	T	T	T	A	A
NC_001134.8_50401	G	G	G	G	G	G	G	A	A
NC_001134.8_50985	C	C	C	C	C	C	C	CA	CA
NC_001134.8_56008	G	G	G	G	G	G	G	A	A
NC_001134.8_59183	C	C	C	C	C	C	C	T	T
NC_001134.8_60644	C	C	C	C	C	C	C	T	T
NC_001134.8_60713	A	A	A	A	A	A	A	T	T
NC_001134.8_61836	C	C	C	C	C	C	C	T	T
NC_001134.8_66880	G	G	G	G	G	G	G	A	A
NC_001134.8_67843	T	T	T	T	T	T	T	C	C
NC_001134.8_67937	C	C	C	C	C	C	C	T	T
NC_001134.8_69278	T	T	T	T	T	T	T	C	C
NC_001134.8_71093	G	G	G	G	G	G	G	A	A
NC_001134.8_97206	G	G	G	G	G	G	G	A	A
NC_001134.8_99449	T	T	T	T	T	T	T	C	C
NC_001134.8_113086	C	C	C	C	C	C	C	T	T
NC_001134.8_120291	T	T	T	T	T	T	T	C	C
NC_001134.8_165751	A	A	A	A	A	A	A	T	T
NC_001134.8_169514	T	T	T	T	T	T	T	C	C
NC_001134.8_203285	G	G	G	G	G	G	G	A	A
NC_001134.8_209829	T	T	T	T	T	T	T	C	C
NC_001134.8_215578	T	T	T	T	T	T	T	C	C
NC_001134.8_233983	A	A	A	A	A	A	A	G	G
NC_001134.8_239949	A	A	A	A	A	A	A	G	G
NC_001134.8_241825	T	T	T	T	T	T	T	A	A
NC_001134.8_252139	G	G	G	G	G	G	G	A	A
NC_001134.8_288273	G	G	G	G	G	G	G	T	T
NC_001134.8_306218	A	A	A	A	A	A	A	G	G
NC_001134.8_308097	A	A	A	A	A	A	A	G	G
NC_001134.8_308884	T	T	T	T	T	T	T	G	G
NC_001134.8_309225	A	A	A	A	A	A	A	G	G
NC_001134.8_309928	T	T	T	T	T	T	T	C	C
NC_001134.8_310913	A	A	A	A	A	A	A	G	G
NC_001134.8_311639	G	G	G	G	G	G	G	GTT	GTT
NC_001134.8_313713	T	T	T	T	T	T	T	C	C
NC_001134.8_321700	G	G	G	G	G	G	G	A	A
NC_001134.8_322041	G	G	G	G	G	G	G	A	A
NC_001134.8_330144	G	G	G	G	G	G	G	A	A
NC_001134.8_340419	A	A	A	A	A	A	A	G	G
NC_001134.8_341713	C	C	C	C	C	C	C	T	T
NC_001134.8_342575	A	A	A	A	A	A	A	G	G
NC_001134.8_344534	T	T	T	T	T	T	T	TATAC	TATAC
NC_001134.8_351193	G	G	G	G	G	G	G	A	A
NC_001134.8_368700	A	A	A	A	A	A	A	G	G
NC_001134.8_369530	T	T	T	T	T	T	T	C	C
NC_001134.8_370742	A	A	A	A	A	A	A	G	G
NC_001134.8_370766	G	G	G	G	G	G	G	C	C
NC_001134.8_377783	A	A	A	A	A	A	A	G	G
NC_001134.8_378182	G	G	G	G	G	G	G	C	C
NC_001134.8_384955	A	A	A	A	A	A	A	G	G
NC_001134.8_386079	A	A	A	A	A	A	A	C	C
NC_001134.8_388080	A	A	A	A	A	A	A	C	C
NC_001134.8_396148	A	A	A	A	A	A	A	G	G
NC_001134.8_404844	T	T	T	T	T	T	T	C	C
NC_001134.8_405958	C	C	C	C	C	C	C	T	T
NC_001134.8_407770	T	T	T	T	T	T	T	A	A
NC_001134.8_407771	T	T	T	T	T	T	T	A	A
NC_001134.8_408580	G	G	G	G	G	G	G	A	A
NC_001134.8_410148	C	C	C	C	C	C	C	A	A
NC_001134.8_417531	A	A	A	A	A	A	A	T	T
NC_001134.8_417798	T	T	T	T	T	T	T	C	C
NC_001134.8_418288	T	T	T	T	T	T	T	C	C
NC_001134.8_418622	A	A	A	A	A	A	A	AT	AT
NC_001134.8_433075	A	A	A	A	A	A	A	G	G
NC_001134.8_434637	C	C	C	C	C	C	C	T	T
NC_001134.8_435574	T	T	T	T	T	T	T	A	A
NC_001134.8_436888	G	G	G	G	G	G	G	A	A
NC_001134.8_436904	GA	GA	GA	GA	GA	GA	GA	G	G
NC_001134.8_438423	A	A	A	A	A	A	A	T	T
NC_001134.8_438492	G	G	G	G	G	G	G	A	A
NC_001134.8_438656	G	G	G	G	G	G	G	A	A
NC_001134.8_439615	G	G	G	G	G	G	G	A	A
NC_001134.8_451203	T	T	T	T	T	T	T	C	C
NC_001134.8_452631	C	C	C	C	C	C	C	T	T
NC_001134.8_474227	GT	GT	GT	GT	GT	GT	GT	G	G
NC_001134.8_475497	C	C	C	C	C	C	C	T	T
NC_001134.8_480906	G	G	G	G	G	G	G	A	A
NC_001134.8_481233	G	G	G	G	G	G	G	A	A
NC_001134.8_481505	G	G	G	G	G	G	G	A	A
NC_001134.8_481936	C	C	C	C	C	C	C	T	T
NC_001134.8_482051	T	T	T	T	T	T	T	C	C
NC_001134.8_483035	G	G	G	G	G	G	G	A	A
NC_001134.8_483191	G	G	G	G	G	G	G	A	A
NC_001134.8_483783	C	C	C	C	C	C	C	T	T
NC_001134.8_483884	T	T	T	T	T	T	T	G	G
NC_001134.8_484251	C	C	C	C	C	C	C	T	T
NC_001134.8_484729	G	G	G	G	G	G	G	T	T
NC_001134.8_484764	A	A	A	A	A	A	A	T	T
NC_001134.8_485081	T	T	T	T	T	T	T	A	A
NC_001134.8_486922	C	C	C	C	C	C	C	T	T
NC_001134.8_486937	A	A	A	A	A	A	A	G	G
NC_001134.8_487013	T	T	T	T	T	T	T	C	C
NC_001134.8_487015	T	T	T	T	T	T	T	A	A
NC_001134.8_487826	G	G	G	G	G	G	G	A	A
NC_001134.8_488620	T	T	T	T	T	T	T	TTTTTTCTTGATTTCC	TTTTTTCTTGATTTCC
NC_001134.8_489850	C	C	C	C	C	C	C	T	T
NC_001134.8_496147	A	A	A	A	A	A	A	C	C
NC_001134.8_501746	T	T	T	T	T	T	T	C	C
NC_001134.8_504535	C	C	C	C	C	C	C	T	T
NC_001134.8_504646	A	A	A	A	A	A	A	T	T
NC_001134.8_520545	A	A	A	A	A	A	A	G	G
NC_001134.8_532402	G	G	G	G	G	G	G	A	A
NC_001134.8_542196	C	C	C	C	C	C	C	A	A
NC_001134.8_550001	C	C	C	C	C	C	C	G	G
NC_001134.8_550235	T	T	T	T	T	T	T	C	C
NC_001134.8_550436	C	C	C	C	C	C	C	T	T
NC_001134.8_550574	C	C	C	C	C	C	C	T	T
NC_001134.8_550910	A	A	A	A	A	A	A	T	T
NC_001134.8_550964	G	G	G	G	G	G	G	T	T
NC_001134.8_554588	G	G	G	G	G	G	G	T	T
NC_001134.8_555642	T	T	T	T	T	T	T	C	C
NC_001134.8_572126	G	G	G	G	G	G	G	A	A
NC_001134.8_581831	C	C	C	C	C	C	C	T	T
NC_001134.8_587141	T	T	T	T	T	T	T	C	C
NC_001134.8_589487	C	C	C	C	C	C	C	T	T
NC_001134.8_590532	T	T	T	T	T	T	T	A	A
NC_001134.8_590673	A	A	A	A	A	A	A	G	G
NC_001134.8_591543	C	C	C	C	C	C	C	A	A
NC_001134.8_594471	C	C	C	C	C	C	C	A	A
NC_001134.8_600212	C	C	C	C	C	C	C	T	T
NC_001134.8_604420	T	T	T	T	T	T	T	C	C
NC_001134.8_607608	T	T	T	T	T	T	T	G	G
NC_001134.8_608287	G	G	G	G	G	G	G	C	C
NC_001134.8_617054	G	G	G	G	G	G	G	A	A
NC_001134.8_619593	T	T	T	T	T	T	T	G	G
NC_001134.8_633281	G	G	G	G	G	G	G	GCTGCATTTT	GCTGCATTTT
NC_001134.8_633801	A	A	A	A	A	A	A	G	G
NC_001134.8_647447	C	C	C	C	C	C	C	T	T
NC_001134.8_647650	A	A	A	A	A	A	A	C	C
NC_001134.8_651103	G	G	G	G	G	G	G	C	C
NC_001134.8_673155	C	C	C	C	C	C	C	T	T
NC_001134.8_683219	G	G	G	G	G	G	G	A	A
NC_001134.8_687959	A	A	A	A	A	A	A	G	G
NC_001134.8_689300	C	C	C	C	C	C	C	A	A
NC_001134.8_691929	AG	AG	AG	AG	AG	AG	AG	A	A
NC_001134.8_702501	T	T	T	T	T	T	T	C	C
NC_001134.8_707025	A	A	A	A	A	A	A	G	G
NC_001134.8_707848	C	C	C	C	C	C	C	T	T
NC_001134.8_709466	C	C	C	C	C	C	C	T	T
NC_001134.8_712485	T	T	T	T	T	T	T	C	C
NC_001134.8_712536	G	G	G	G	G	G	G	A	A
NC_001134.8_712783	ACTAATATATAGG	ACTAATATATAGG	ACTAATATATAGG	ACTAATATATAGG	ACTAATATATAGG	ACTAATATATAGG	ACTAATATATAGG	A	A
NC_001134.8_713222	C	C	C	C	C	C	C	T	T
NC_001134.8_715556	C	C	C	C	C	C	C	T	T
NC_001134.8_716891	G	G	G	G	G	G	G	A	A
NC_001134.8_717461	A	A	A	A	A	A	A	G	G
NC_001134.8_718413	G	G	G	G	G	G	G	A	A
NC_001134.8_718453	T	T	T	T	T	T	T	G	G
NC_001134.8_718501	T	T	T	T	T	T	T	A	A
NC_001134.8_718621	C	C	C	C	C	C	C	T	T
NC_001134.8_718967	TGTTTGCCA	TGTTTGCCA	TGTTTGCCA	TGTTTGCCA	TGTTTGCCA	TGTTTGCCA	TGTTTGCCA	T	T
NC_001134.8_719401	C	C	C	C	C	C	C	T	T
NC_001134.8_720016	A	A	A	A	A	A	A	G	G
NC_001134.8_731375	T	T	T	T	T	T	T	C	C
NC_001134.8_732876	G	G	G	G	G	G	G	A	A
NC_001134.8_733499	T	T	T	T	T	T	T	C	C
NC_001134.8_733538	T	T	T	T	T	T	T	C	C
NC_001134.8_735618	T	T	T	T	T	T	T	C	C
NC_001134.8_736128	A	A	A	A	A	A	A	AT	AT
NC_001134.8_736452	C	C	C	C	C	C	C	T	T
NC_001134.8_737614	C	C	C	C	C	C	C	T	T
NC_001134.8_737963	G	G	G	G	G	G	G	A	A
NC_001134.8_738914	A	A	A	A	A	A	A	G	G
NC_001134.8_739025	A	A	A	A	A	A	A	C	C
NC_001134.8_741349	A	A	A	A	A	A	A	G	G
NC_001134.8_746719	G	G	G	G	G	G	G	A	A
NC_001134.8_747653	C	C	C	C	C	C	C	A	A
NC_001134.8_747728	G	G	G	G	G	G	G	A	A
NC_001134.8_752934	G	G	G	G	G	G	G	A	A
NC_001134.8_754185	T	T	T	T	T	T	T	C	C
NC_001134.8_758042	C	C	C	C	C	C	C	T	T
NC_001134.8_758412	A	A	A	A	A	A	A	G	G
NC_001134.8_759145	G	G	G	G	G	G	G	A	A
NC_001134.8_768774	C	C	C	C	C	C	C	T	T
NC_001134.8_774741	C	C	C	C	C	C	C	T	T
NC_001134.8_794289	A	A	A	A	A	A	A	T	T
NC_001134.8_799504	G	G	G	G	G	G	G	C	C
NC_001135.5_15688	G	G	G	G	G	G	G	T	T
NC_001135.5_17171	A	A	A	A	A	A	A	T	T
NC_001135.5_19106	C	C	C	C	C	C	C	T	T
NC_001135.5_37484	C	C	C	C	C	C	C	T	T
NC_001135.5_37519	G	G	G	G	G	G	G	A	A
NC_001135.5_38318	G	G	G	G	G	G	G	A	A
NC_001135.5_39265	T	T	T	T	T	T	T	C	C
NC_001135.5_39326	T	T	T	T	T	T	T	G	G
NC_001135.5_39512	A	A	A	A	A	A	A	G	G
NC_001135.5_39524	G	G	G	G	G	G	G	C	C
NC_001135.5_39525	A	A	A	A	A	A	A	C	C
NC_001135.5_39527	A	A	A	A	A	A	A	G	G
NC_001135.5_39539	T	T	T	T	T	T	T	A	A
NC_001135.5_39552	T	T	T	T	T	T	T	C	C
NC_001135.5_39640	C	C	C	C	C	C	C	CG	CG
NC_001135.5_56833	G	G	G	G	G	G	G	GA	GA
NC_001135.5_57491	G	G	G	G	G	G	G	T	T
NC_001135.5_61731	A	A	A	A	A	A	A	G	G
NC_001135.5_69984	C	C	C	C	C	C	C	CTGTCTCGTCCAAACGTTTTTGG	CTGTCTCGTCCAAACGTTTTTGG
NC_001135.5_70215	T	T	T	T	T	T	T	A	A
NC_001135.5_71010	ACAGCAATACAATCAACAAGGCCAAAACAACCAG	ACAGCAATACAATCAACAAGGCCAAAACAACCAG	ACAGCAATACAATCAACAAGGCCAAAACAACCAG	ACAGCAATACAATCAACAAGGCCAAAACAACCAG	ACAGCAATACAATCAACAAGGCCAAAACAACCAG	ACAGCAATACAATCAACAAGGCCAAAACAACCAG	ACAGCAATACAATCAACAAGGCCAAAACAACCAG	A	A
NC_001135.5_71427	A	A	A	A	A	A	A	AT	AT
NC_001135.5_72014	C	C	C	C	C	C	C	A	A
NC_001135.5_72287	A	A	A	A	A	A	A	G	G
NC_001135.5_74172	T	T	T	T	T	T	T	C	C
NC_001135.5_74594	C	C	C	C	C	C	C	CA	CA
NC_001135.5_78524	C	C	C	C	C	C	C	CAA	CAAA
NC_001135.5_78799	A	A	A	A	A	A	A	AT	AT
NC_001135.5_93278	T	T	T	T	T	T	T	A	A
NC_001135.5_104990	C	C	C	C	C	C	C	T	T
NC_001135.5_116476	A	A	A	A	A	A	A	G	G
NC_001135.5_119980	A	A	A	A	A	A	A	T	T
NC_001135.5_151274	GA	GA	GA	GA	GA	GA	GA	G	G
NC_001135.5_152171	G	G	G	G	G	G	G	A	A
NC_001135.5_154218	T	T	T	T	T	T	T	C	C
NC_001135.5_190294	T	T	T	T	T	T	T	C	C
NC_001135.5_202139	G	G	G	G	G	G	G	T	T
NC_001135.5_207929	T	T	T	T	T	T	T	C	C
NC_001135.5_209350	C	C	C	C	C	C	C	G	G
NC_001135.5_210666	G	G	G	G	G	G	G	A	A
NC_001135.5_215187	A	A	A	A	A	A	A	G	G
NC_001135.5_219253	G	G	G	G	G	G	G	A	A
[truncated: 3,214 more rows]

## Sheet: annotation
GeneName	newName	GeneId	TranscriptId	BioType	variants_effect_disruptive_inframe_deletion	variants_effect_disruptive_inframe_insertion	variants_effect_frameshift_variant	variants_effect_missense_variant	variants_effect_start_lost	variants_effect_stop_gained	variants_effect_stop_lost
15S_RRNA	15S_RRNA	gene6400	TRANSCRIPT_gene6405	protein_coding	0	3	13	38	0	9	0
AAD10	AAD10	gene3484	TRANSCRIPT_gene6438	protein_coding	0	1	2	17	0	0	0
21S_RRNA	21S_RRNA	gene6419	rna2606	protein_coding	0	1	6	7	0	0	0
id6408	HPF1	GENE_id6408	rna5329	protein_coding	0	0	0	18	0	0	0
id3939	MRPL8	GENE_id3939	rna3235	protein_coding	1	1	0	13	0	0	0
AAC3	AAC3	gene313	TRANSCRIPT_gene6437	protein_coding	0	0	2	4	0	0	0
AAC1	AAC1	gene4612	rna3101	protein_coding	0	0	3	1	0	0	0
AAD4	AAD4	gene722	rna4877	protein_coding	0	0	2	3	0	0	0
AAD6	AAD6	AAD6	rna5765	protein_coding	0	0	2	2	0	0	0
ACF4	ACF4	gene3407	rna3068	protein_coding	0	0	1	4	0	0	0
BOI1	BOI1	gene130	TRANSCRIPT_gene6415	protein_coding	0	0	0	6	0	0	0
id3782	NCE101	GENE_id3782	rna3093	protein_coding	0	0	0	6	0	0	0
id5264	DIF1	GENE_id5264	rna4361	protein_coding	0	0	0	6	0	0	0
AAD14	AAD14	gene4911	rna1555	protein_coding	0	0	2	1	0	0	0
ACH1	ACH1	gene199	rna1	protein_coding	0	0	0	3	1	0	0
id1221	ARO3	GENE_id1221	rna90	protein_coding	0	0	0	5	0	0	0
id3004	ELP2	GENE_id3004	rna2443	protein_coding	0	0	0	5	0	0	0
id3135	OCA5	GENE_id3135	rna2554	protein_coding	0	0	0	5	0	0	0
id4831	HOG1	GENE_id4831	rna3996	protein_coding	0	0	0	5	0	0	0
id885	TRUE	GENE_id885	rna709	protein_coding	0	0	0	5	0	0	0
ACL4	ACL4	gene1121	rna3437	protein_coding	0	0	1	2	0	0	0
id2519	SPO74	GENE_id2519	rna2044	protein_coding	0	0	0	4	0	0	0
id3260	COX6	GENE_id3260	rna2657	protein_coding	0	0	0	4	0	0	0
id3507	COA1	GENE_id3507	rna2850	protein_coding	0	0	0	4	0	0	0
id4154	YUH1	GENE_id4154	rna3408	protein_coding	0	0	0	4	0	0	0
id4303	KDX1	GENE_id4303	rna3539	protein_coding	0	0	0	4	0	0	0
id6130	CPT1	GENE_id6130	rna5097	protein_coding	0	0	0	4	0	0	0
id622	DPB3	GENE_id622	rna506	protein_coding	0	0	0	4	0	0	0
id6865	WTM1	GENE_id6865	rna5727	protein_coding	0	0	0	4	0	0	0
id7090	TRUE	GENE_id7090	rna5925	protein_coding	0	0	0	4	0	0	0
id7515	TRUE	GENE_id7515	rna6297	protein_coding	0	0	0	4	0	0	0
ABF1	ABF1	gene3598	rna1479	protein_coding	0	0	1	1	0	0	0
ABF2	ABF2	gene4627	rna1592	protein_coding	0	0	1	1	0	0	0
ACC1	ACC1	gene5257	rna2822	protein_coding	0	0	1	0	0	0	1
ACM1	ACM1	gene5918	rna3487	protein_coding	0	0	1	1	0	0	0
ACT1	ACT1	gene1860	rna5326	protein_coding	0	0	1	1	0	0	0
ACS1	ACS1	gene16	rna4134	protein_coding	0	0	0	1	0	1	0
id1320	MRPL1	GENE_id1320	rna1046	protein_coding	0	0	0	3	0	0	0
id149	PKC1	GENE_id149	rna1198	protein_coding	0	0	0	3	0	0	0
id15	GDH3	GENE_id15	rna1203	protein_coding	0	0	0	3	0	0	0
id1814	HSP31	GENE_id1814	rna1477	protein_coding	0	0	0	3	0	0	0
id193	TRUE	GENE_id193	rna1572	protein_coding	0	0	0	3	0	0	0
id1954	PRP22	GENE_id1954	rna1590	protein_coding	0	0	0	3	0	0	0
id1977	YPT31	GENE_id1977	rna1612	protein_coding	0	0	0	3	0	0	0
id2360	HIS2	GENE_id2360	rna1898	protein_coding	0	0	0	3	0	0	0
id2853	VAS1	GENE_id2853	rna2321	protein_coding	0	0	0	3	0	0	0
id3027	CRM1	GENE_id3027	rna2464	protein_coding	0	0	0	3	0	0	0
id3390	PEX28	GENE_id3390	rna2766	protein_coding	0	0	0	3	0	0	0
id4153	TRUE	GENE_id4153	rna321	protein_coding	0	0	0	3	0	0	0
id429	CMD1	GENE_id429	rna3526	protein_coding	0	0	0	3	0	0	0
id454	CCZ1	GENE_id454	rna3738	protein_coding	0	0	0	3	0	0	0
id4837	MSL5	GENE_id4837	rna3999	protein_coding	0	0	0	3	0	0	0
id4946	SAM1	GENE_id4946	rna4096	protein_coding	0	0	0	3	0	0	0
id5215	DUS3	GENE_id5215	rna4323	protein_coding	0	0	0	3	0	0	0
id5256	CRN1	GENE_id5256	rna4353	protein_coding	0	0	0	3	0	0	0
id5567	RNA14	GENE_id5567	rna4605	protein_coding	0	0	0	3	0	0	0
id5591	ADH3	GENE_id5591	rna4627	protein_coding	0	0	0	3	0	0	0
id5773	MRPL44	GENE_id5773	rna4785	protein_coding	0	0	0	3	0	0	0
id5854	NGL2	GENE_id5854	rna4853	protein_coding	0	0	0	3	0	0	0
id5898	PAU19	GENE_id5898	rna4895	protein_coding	0	0	0	3	0	0	0
id6164	PHO23	GENE_id6164	rna502	protein_coding	0	0	0	3	0	0	0
id6197	FKH2	GENE_id6197	rna5157	protein_coding	0	0	0	3	0	0	0
id6407	TRUE	GENE_id6407	rna5328	protein_coding	0	0	0	3	0	0	0
id6500	ATP19	GENE_id6500	rna5409	protein_coding	0	0	0	3	0	0	0
id6506	SDH5	GENE_id6506	rna5414	protein_coding	0	0	0	3	0	0	0
id670	MRC1	GENE_id670	rna5586	protein_coding	0	0	0	3	0	0	0
id6852	STE13	GENE_id6852	rna555	protein_coding	0	0	0	3	0	0	0
id706	FUS1	GENE_id706	rna576	protein_coding	0	0	0	3	0	0	0
id7428	SRO7	GENE_id7428	rna6216	protein_coding	0	0	0	3	0	0	0
id7625	RPC82	GENE_id7625	rna6379	protein_coding	0	0	0	3	0	0	0
id964	VMA1	GENE_id964	rna777	protein_coding	0	0	0	3	0	0	0
AAT2	AAT2	gene3920	TRANSCRIPT_gene6408	protein_coding	0	1	1	0	0	0	0
ABP1	ABP1	gene695	rna2025	protein_coding	0	0	1	0	0	0	0
ABP140	ABP140	gene5746	rna2236	protein_coding	0	0	1	0	0	0	0
ABZ1	ABZ1	gene5274	rna2426	protein_coding	0	0	1	0	0	0	0
ABZ2	ABZ2	gene4867	rna2463	protein_coding	0	0	1	0	0	0	0
ACA1	ACA1	gene1657	rna2493	protein_coding	0	0	1	0	0	0	0
ACB1	ACB1	gene2288	rna2567	protein_coding	0	0	1	0	0	0	0
ACF2	ACF2	gene4038	rna3033	protein_coding	0	0	1	0	0	0	0
ACK1	ACK1	gene761	rna3400	protein_coding	0	0	1	0	0	0	0
ACO2	ACO2	gene3118	rna3945	protein_coding	0	0	1	0	0	0	0
ACP1	ACP1	gene3521	rna4004	protein_coding	0	0	1	0	0	0	0
ADA2	ADA2	gene1422	rna5453	protein_coding	0	0	1	0	0	0	0
ADD37	ADD37	gene4751	rna5848	protein_coding	0	0	1	0	0	0	0
ADD66	ADD66	gene3509	rna5880	protein_coding	0	0	1	0	0	0	0
AAP1	AAP1	gene2672	TRANSCRIPT_gene6404	protein_coding	0	0	0	1	0	0	0
AAT1	AAT1	gene3604	TRANSCRIPT_gene6403	protein_coding	0	0	0	1	0	0	0
ABD1	ABD1	gene466	TRANSCRIPT_gene6402	protein_coding	0	0	0	1	0	0	0
ABM1	ABM1	gene3434	rna1663	protein_coding	0	0	0	0	1	0	0
ACE2	ACE2	gene4025	rna3003	protein_coding	0	0	0	0	0	0	1
ACO1	ACO1	gene4232	rna3830	protein_coding	0	0	0	0	0	1	0
ACS2	ACS2	gene4048	rna4821	protein_coding	0	0	0	0	1	0	0
AKR2	AKR2	gene5539	TRANSCRIPT_gene6406	protein_coding	0	0	0	2	0	0	0
id1073	RPL13A	GENE_id1073	rna847	protein_coding	0	0	0	2	0	0	0
id1081	VAM6	GENE_id1081	rna852	protein_coding	0	0	0	2	0	0	0
id1082	RXT3	GENE_id1082	rna853	protein_coding	0	0	0	2	0	0	0
id1087	AHK1	GENE_id1087	rna856	protein_coding	0	0	0	2	0	0	0
id1262	PAA1	GENE_id1262	rna996	protein_coding	0	0	0	2	0	0	0
id1305	STE5	GENE_id1305	rna1034	protein_coding	0	0	0	2	0	0	0
id1307	TMS1	GENE_id1307	rna1036	protein_coding	0	0	0	2	0	0	0
id1328	INO2	GENE_id1328	rna1055	protein_coding	0	0	0	2	0	0	0
id1419	TRUE	GENE_id1419	rna1130	protein_coding	1	0	0	2	0	0	0
id1473	TRUE	GENE_id1473	rna1183	protein_coding	0	0	0	2	0	0	0
id1504	MSW1	GENE_id1504	rna1210	protein_coding	0	0	0	2	0	0	0
id1520	GCN2	GENE_id1520	rna1222	protein_coding	0	0	0	2	0	0	0
id1529	SSD1	GENE_id1529	rna1232	protein_coding	0	0	0	2	0	0	0
id153	ECM21	GENE_id153	rna1233	protein_coding	0	0	0	2	0	0	0
id1546	PMT7	GENE_id1546	rna1245	protein_coding	0	0	0	2	0	0	0
id1573	PEP7	GENE_id1573	rna112	protein_coding	0	0	0	2	0	0	0
id1612	GGA1	GENE_id1612	rna1297	protein_coding	0	0	0	2	0	0	0
id1615	TFC6	GENE_id1615	rna1300	protein_coding	0	0	0	2	0	0	0
id1667	UTP5	GENE_id1667	rna1347	protein_coding	0	0	0	2	0	0	0
id1793	SLF1	GENE_id1793	rna127	protein_coding	0	0	0	2	0	0	0
id1906	NPP2	GENE_id1906	rna1554	protein_coding	0	0	0	2	0	0	0
id1959	BIM1	GENE_id1959	rna1596	protein_coding	0	0	0	2	0	0	0
id2026	VHR2	GENE_id2026	rna1655	protein_coding	0	0	0	2	0	0	0
id223	TRUE	GENE_id223	rna1807	protein_coding	0	0	0	2	0	0	0
id2249	TRUE	GENE_id2249	rna1822	protein_coding	0	0	0	2	0	0	0
id2273	EPL1	GENE_id2273	rna1850	protein_coding	0	0	0	2	0	0	0
id2294	CDC4	GENE_id2294	rna1866	protein_coding	0	0	0	2	0	0	0
id2468	MIG2	GENE_id2468	rna2001	protein_coding	0	0	0	2	0	0	0
id2526	YRB30	GENE_id2526	rna2049	protein_coding	0	0	0	2	0	0	0
id2575	PRP43	GENE_id2575	rna2089	protein_coding	0	0	0	2	0	0	0
id2587	TAF6	GENE_id2587	rna2094	protein_coding	0	0	0	2	0	0	0
id2652	PKP2	GENE_id2652	rna2155	protein_coding	0	0	0	2	0	0	0
id2655	SDS23	GENE_id2655	rna2158	protein_coding	0	0	0	2	0	0	0
id268	SCT1	GENE_id268	rna2175	protein_coding	0	0	0	2	0	0	0
id2735	SWC4	GENE_id2735	rna2221	protein_coding	0	0	0	2	0	0	0
id2737	PEX31	GENE_id2737	rna2223	protein_coding	0	0	0	2	0	0	0
id2776	NAG1	GENE_id2776	rna2252	protein_coding	0	0	0	2	0	0	0
id2824	VHT1	GENE_id2824	rna21	protein_coding	0	0	0	2	0	0	0
id2852	DRN1	GENE_id2852	rna2320	protein_coding	0	0	0	2	0	0	0
id2884	SPT6	GENE_id2884	rna2341	protein_coding	0	0	0	2	0	0	0
id2901	TRUE	GENE_id2901	rna2352	protein_coding	0	0	0	2	0	0	0
id295	GPI18	GENE_id295	rna2396	protein_coding	0	0	0	2	0	0	0
id2984	UBR1	GENE_id2984	rna2424	protein_coding	0	0	0	2	0	0	0
id2997	XKS1	GENE_id2997	rna2435	protein_coding	0	0	0	2	0	0	0
id3049	PFK1	GENE_id3049	rna2484	protein_coding	0	0	0	2	0	0	0
id3086	RTT102	GENE_id3086	rna2517	protein_coding	0	0	0	2	0	0	0
id3094	TRUE	GENE_id3094	rna2526	protein_coding	0	0	0	2	0	0	0
id3196	SOD2	GENE_id3196	rna2607	protein_coding	0	0	0	2	0	0	0
id3253	TRUE	GENE_id3253	rna2650	protein_coding	0	0	0	2	0	0	0
id3301	LAM4	GENE_id3301	rna2691	protein_coding	0	0	0	2	0	0	0
id3617	RPS24B	GENE_id3617	rna2957	protein_coding	0	0	0	2	0	0	0
id3673	FAF1	GENE_id3673	rna3006	protein_coding	0	0	0	2	0	0	0
id3776	OPT1	GENE_id3776	rna290	protein_coding	0	0	0	2	0	0	0
id3869	LSM1	GENE_id3869	rna299	protein_coding	0	0	0	2	0	0	0
id4038	APL1	GENE_id4038	rna3309	protein_coding	0	0	0	2	0	0	0
id4155	AIM25	GENE_id4155	rna3409	protein_coding	0	0	0	2	0	0	0
id4167	YMR1	GENE_id4167	rna3419	protein_coding	0	0	0	2	0	0	0
id418	TRUE	GENE_id418	rna3432	protein_coding	0	0	0	2	0	0	0
id4200	IML1	GENE_id4200	rna326	protein_coding	0	0	0	2	0	0	0
id4256	TOR2	GENE_id4256	rna3497	protein_coding	0	0	0	2	0	0	0
id4259	PEX1	GENE_id4259	rna3500	protein_coding	0	0	0	2	0	0	0
id426	PHO88	GENE_id426	rna3501	protein_coding	0	0	0	2	0	0	0
id4290	TPO5	GENE_id4290	rna335	protein_coding	0	0	0	2	0	0	0
id431	YSA1	GENE_id431	rna3544	protein_coding	0	0	0	2	0	0	0
id4345	SRP21	GENE_id4345	rna3573	protein_coding	0	0	0	2	0	0	0
id4357	KTI12	GENE_id4357	rna3584	protein_coding	0	0	0	2	0	0	0
id4391	VMA5	GENE_id4391	rna3618	protein_coding	0	0	0	2	0	0	0
id4518	ALY1	GENE_id4518	rna3725	protein_coding	0	0	0	2	0	0	0
id4661	FRA1	GENE_id4661	rna3848	protein_coding	0	0	0	2	0	0	0
id4690	SPO75	GENE_id4690	rna3867	protein_coding	0	0	0	2	0	0	0
id4706	SSL1	GENE_id4706	rna3885	protein_coding	0	0	0	2	0	0	0
id4735	TRUE	GENE_id4735	rna3912	protein_coding	0	0	0	2	0	0	0
id4776	PER33	GENE_id4776	rna3946	protein_coding	0	0	0	2	0	0	0
id4778	SPC3	GENE_id4778	rna3948	protein_coding	0	0	0	2	0	0	0
id4972	HRD3	GENE_id4972	rna4120	protein_coding	0	0	0	2	0	0	0
id5041	TRUE	GENE_id5041	rna404	protein_coding	0	0	0	2	0	0	0
id5044	HSP60	GENE_id5044	rna4174	protein_coding	0	0	0	2	0	0	0
id5062	PIG1	GENE_id5062	rna4190	protein_coding	0	0	0	2	0	0	0
id5073	TRUE	GENE_id5073	rna4201	protein_coding	0	0	0	2	0	0	0
id5081	GCD7	GENE_id5081	rna4208	protein_coding	0	0	0	2	0	0	0
id5099	ACO1	GENE_id5099	rna4220	protein_coding	0	0	0	2	0	0	0
id5109	ATG39	GENE_id5109	rna4229	protein_coding	0	0	0	2	0	0	0
id5163	TAL1	GENE_id5163	rna4274	protein_coding	0	0	0	2	0	0	0
id5202	H/ACA box small nucleolar RNA (snoRNA)%3B guides pseudouridylation of large subunit (LSU) rRNA at positions U2826 and U2880	GENE_id5202	rna4311	protein_coding	0	0	0	2	0	0	0
id521	AIM4	GENE_id521	rna4318	protein_coding	0	0	0	2	0	0	0
id5218	DUS4	GENE_id5218	rna4325	protein_coding	0	0	0	2	0	0	0
id5220	RPL31B	GENE_id5220	rna4327	protein_coding	0	0	0	2	0	0	0
id5293	TRUE	GENE_id5293	rna4383	protein_coding	0	0	0	2	0	0	0
id5644	ADE17	GENE_id5644	rna4670	protein_coding	0	0	0	2	0	0	0
id5766	TRS130	GENE_id5766	rna465	protein_coding	0	0	0	2	0	0	0
id5772	MRE11	GENE_id5772	rna4784	protein_coding	0	0	0	2	0	0	0
id5776	TAF7	GENE_id5776	rna4787	protein_coding	0	0	0	2	0	0	0
id5785	RNH1	GENE_id5785	rna4795	protein_coding	0	0	0	2	0	0	0
id5863	HER2	GENE_id5863	rna4862	protein_coding	0	0	0	2	0	0	0
id5871	ATM1	GENE_id5871	rna4870	protein_coding	0	0	0	2	0	0	0
id5877	GAS1	GENE_id5877	rna4875	protein_coding	0	0	0	2	0	0	0
id5885	PRE5	GENE_id5885	rna476	protein_coding	0	0	0	2	0	0	0
id5896	SNO4	GENE_id5896	rna4893	protein_coding	0	1	0	2	0	0	0
id5897	ERR3	GENE_id5897	rna4894	protein_coding	0	0	0	2	0	0	0
id5921	TRUE	GENE_id5921	rna4913	protein_coding	0	0	0	2	0	0	0
id5989	IST1	GENE_id5989	rna4968	protein_coding	0	0	0	2	0	0	0
id5998	SIP3	GENE_id5998	rna4976	protein_coding	0	0	0	2	0	0	0
id6044	VID27	GENE_id6044	rna491	protein_coding	0	0	0	2	0	0	0
id6144	MLS1	GENE_id6144	rna500	protein_coding	0	0	0	2	0	0	0
id6194	TOM7	GENE_id6194	rna505	protein_coding	0	0	0	2	0	0	0
id6228	YIP3	GENE_id6228	rna5183	protein_coding	0	0	0	2	0	0	0
id6329	TRUE	GENE_id6329	rna5252	protein_coding	0	0	0	2	0	0	0
id6404	ENB1	GENE_id6404	rna5325	protein_coding	0	0	0	2	0	0	0
id6435	YGK3	GENE_id6435	rna5353	protein_coding	0	0	0	2	0	0	0
id6518	GPD2	GENE_id6518	rna5426	protein_coding	0	0	0	2	0	0	0
id6623	PET127	GENE_id6623	rna5513	protein_coding	0	0	0	2	0	0	0
id664	HMLALPHA1	GENE_id664	rna5530	protein_coding	0	0	0	2	0	0	0
id6694	LPX1	GENE_id6694	rna5581	protein_coding	0	0	0	2	0	0	0
id6824	TRUE	GENE_id6824	rna5692	protein_coding	0	0	0	2	0	0	0
id6825	TRUE	GENE_id6825	rna553	protein_coding	0	0	0	2	0	0	0
id6901	PNT1	GENE_id6901	rna5762	protein_coding	0	0	0	2	0	0	0
id6930	TRUE	GENE_id6930	rna5791	protein_coding	0	0	0	2	0	0	0
id6943	TRUE	GENE_id6943	rna5801	protein_coding	0	0	0	2	0	0	0
id6999	PUT4	GENE_id6999	rna5847	protein_coding	0	0	0	2	0	0	0
id7150	YIG1	GENE_id7150	rna5979	protein_coding	0	0	0	2	0	0	0
id7190	MRX4	GENE_id7190	rna6013	protein_coding	0	0	0	2	0	0	0
id7200	AIM44	GENE_id7200	rna6023	protein_coding	0	0	0	2	0	0	0
id7224	SPP1	GENE_id7224	rna6044	protein_coding	0	0	0	2	0	0	0
id7285	MOT1	GENE_id7285	rna6100	protein_coding	0	0	0	2	0	0	0
id7371	RQC2	GENE_id7371	rna6172	protein_coding	0	1	0	2	0	0	0
id7410	RLF2	GENE_id7410	rna6201	protein_coding	0	0	0	2	0	0	0
id7413	AGC1	GENE_id7413	rna6204	protein_coding	0	0	0	2	0	0	0
id7414	SDD4	GENE_id7414	rna6205	protein_coding	0	0	0	2	0	0	0
id7430	ARP7	GENE_id7430	rna6218	protein_coding	0	0	0	2	0	0	0
id7516	MRI1	GENE_id7516	rna6298	protein_coding	0	0	0	2	0	0	0
id7631	TRUE	GENE_id7631	rna6385	protein_coding	0	0	0	2	0	0	0
id82	VPS8	GENE_id82	rna69	protein_coding	0	0	0	2	0	0	0
id836	YCR062W	GENE_id836	rna671	protein_coding	0	0	0	2	0	0	0
id842	SED4	GENE_id842	rna676	protein_coding	0	0	0	2	0	0	0
id884	TRUE	GENE_id884	rna708	protein_coding	0	0	0	2	0	0	0
id886	TRUE	GENE_id886	rna710	protein_coding	0	0	0	2	0	0	0
id931	RRI1	GENE_id931	rna747	protein_coding	0	0	0	2	0	0	0
BOI2	BOI2	gene1737	TRANSCRIPT_gene6414	protein_coding	0	0	0	1	0	0	0
BOL1	BOL1	gene23	TRANSCRIPT_gene6413	protein_coding	0	0	0	1	0	0	0
COX19	COX19	gene3873	TRANSCRIPT_gene6412	protein_coding	0	0	0	1	0	0	0
id1043	RRP42	GENE_id1043	rna814	protein_coding	0	0	0	1	0	0	0
id1057	SNU23	GENE_id1057	rna833	protein_coding	0	0	0	1	0	0	0
id1060	PMT5	GENE_id1060	rna837	protein_coding	0	0	0	1	0	0	0
id1061	SRP14	GENE_id1061	rna79	protein_coding	0	0	0	1	0	0	0
id1065	ASM4	GENE_id1065	rna841	protein_coding	0	0	0	1	0	0	0
id1091	CBS1	GENE_id1091	rna860	protein_coding	0	0	0	1	0	0	0
id1110	LHP1	GENE_id1110	rna871	protein_coding	0	0	0	1	0	0	0
id1128	ARP2	GENE_id1128	rna888	protein_coding	0	0	0	1	0	0	0
id1137	GPD1	GENE_id1137	rna898	protein_coding	0	0	0	1	0	0	0
id1168	NTH1	GENE_id1168	rna918	protein_coding	0	0	0	1	0	0	0
id1191	FAL1	GENE_id1191	rna87	protein_coding	0	0	0	1	0	0	0
id122	TRUE	GENE_id122	rna962	protein_coding	0	0	0	1	0	0	0
id1226	ENA1	GENE_id1226	rna968	protein_coding	0	0	0	1	0	0	0
id1233	BAP3	GENE_id1233	rna975	protein_coding	0	0	0	1	0	0	0
id1240	CDC34	GENE_id1240	rna979	protein_coding	0	0	0	1	0	0	0
id1261	FMP16	GENE_id1261	rna995	protein_coding	0	0	0	1	0	0	0
id1275	RRP8	GENE_id1275	rna95	protein_coding	0	0	0	1	0	0	0
id1279	RRP1	GENE_id1279	rna1015	protein_coding	0	0	0	1	0	0	0
id1283	TRUE	GENE_id1283	rna1020	protein_coding	0	0	0	1	0	0	0
id1322	APC4	GENE_id1322	rna1048	protein_coding	0	0	0	1	0	0	0
id1335	SAC6	GENE_id1335	rna8	protein_coding	0	0	0	1	0	0	0
id1341	RGP1	GENE_id1341	rna1066	protein_coding	0	0	0	1	0	0	0
id1360	CPR1	GENE_id1360	rna1081	protein_coding	0	0	0	1	0	0	0
id1371	SEC5	GENE_id1371	rna1092	protein_coding	0	0	0	1	0	0	0
id1372	TAF10	GENE_id1372	rna1093	protein_coding	0	0	0	1	0	0	0
id1379	TRUE	GENE_id1379	rna1098	protein_coding	0	0	0	1	0	0	0
id1389	CSN9	GENE_id1389	rna1107	protein_coding	0	0	0	1	0	0	0
id1398	SND1	GENE_id1398	rna1119	protein_coding	0	0	0	1	0	0	0
id1399	CCT6	GENE_id1399	rna1120	protein_coding	0	0	0	1	0	0	0
id1417	MSS4	GENE_id1417	rna1128	protein_coding	0	0	0	1	0	0	0
id1442	CRF1	GENE_id1442	rna1147	protein_coding	0	0	0	1	0	0	0
id1449	PCF11	GENE_id1449	rna1152	protein_coding	0	0	0	1	0	0	0
id147	MIX23	GENE_id147	rna1179	protein_coding	0	0	0	1	0	0	0
id1472	TRUE	GENE_id1472	rna1182	protein_coding	0	0	0	1	0	0	0
id1475	BTT1	GENE_id1475	rna1185	protein_coding	0	0	0	1	0	0	0
id1481	HSP78	GENE_id1481	rna1192	protein_coding	0	0	0	1	0	0	0
id1488	TRUE	GENE_id1488	rna1196	protein_coding	0	0	0	1	0	0	0
id1489	TRUE	GENE_id1489	rna1197	protein_coding	0	0	0	1	0	0	0
id1493	TRUE	GENE_id1493	rna1199	protein_coding	0	0	0	1	0	0	0
id1494	TRUE	GENE_id1494	rna1200	protein_coding	0	0	0	1	0	0	0
id1507	DON1	GENE_id1507	rna1212	protein_coding	0	0	0	1	0	0	0
id151	RTG3	GENE_id151	rna1215	protein_coding	0	0	0	1	0	0	0
id1516	RRP45	GENE_id1516	rna1220	protein_coding	0	0	0	1	0	0	0
id1523	TRUE	GENE_id1523	rna1225	protein_coding	0	0	0	1	0	0	0
id1533	SUR2	GENE_id1533	rna1235	protein_coding	0	0	0	1	0	0	0
id1535	ATP5	GENE_id1535	rna1236	protein_coding	0	0	0	1	0	0	0
id1538	CFT1	GENE_id1538	rna1239	protein_coding	0	0	0	1	0	0	0
id1547	SRB7	GENE_id1547	rna1246	protein_coding	0	0	0	1	0	0	0
id1560	TRUE	GENE_id1560	rna1253	protein_coding	0	0	0	1	0	0	0
id1578	PEX3	GENE_id1578	rna1266	protein_coding	0	0	0	1	0	0	0
id158	YBL101W-B	GENE_id158	rna1268	protein_coding	0	0	0	1	0	0	0
id1587	TRUE	GENE_id1587	rna1276	protein_coding	0	0	0	1	0	0	0
id1601	YPS7	GENE_id1601	rna1289	protein_coding	0	0	0	1	0	0	0
id1605	ATP22	GENE_id1605	rna1290	protein_coding	0	0	0	1	0	0	0
id1607	YPQ2	GENE_id1607	rna1292	protein_coding	0	0	0	1	0	0	0
id1614	BCP1	GENE_id1614	rna1299	protein_coding	0	0	0	1	0	0	0
id1619	SEM1	GENE_id1619	rna1302	protein_coding	0	0	0	1	0	0	0
id1627	TRUE	GENE_id1627	rna1306	protein_coding	0	0	0	1	0	0	0
id1633	CTS2	GENE_id1633	rna1311	protein_coding	0	0	0	1	0	0	0
id1643	SDH6	GENE_id1643	rna1325	protein_coding	0	0	0	1	0	0	0
id1649	RPP2B	GENE_id1649	rna1329	protein_coding	0	0	0	1	0	0	0
id1663	RPT3	GENE_id1663	rna1344	protein_coding	0	0	0	1	0	0	0
id1676	TRS120	GENE_id1676	rna1352	protein_coding	0	0	0	1	0	0	0
id1680	STE14	GENE_id1680	rna1356	protein_coding	0	0	0	1	0	0	0
id1733	TFB3	GENE_id1733	rna1402	protein_coding	0	0	0	1	0	0	0
id175	AVT5	GENE_id175	rna1416	protein_coding	0	0	0	1	0	0	0
id1771	ITR1	GENE_id1771	rna1437	protein_coding	0	0	0	1	0	0	0
id1803	YDR524W-A	GENE_id1803	rna1466	protein_coding	0	0	0	1	0	0	0
id1812	CAB1	GENE_id1812	rna1475	protein_coding	0	0	0	1	0	0	0
id1818	FDC1	GENE_id1818	rna129	protein_coding	0	0	0	1	0	0	0
id184	TRUE	GENE_id184	rna1497	protein_coding	0	0	0	1	0	0	0
id1843	SIT1	GENE_id1843	rna1501	protein_coding	0	0	0	1	0	0	0
id1846	NPR2	GENE_id1846	rna1503	protein_coding	0	0	0	1	0	0	0
id185	PET112	GENE_id185	rna1507	protein_coding	0	0	0	1	0	0	0
id1850	PCM1	GENE_id1850	rna1508	protein_coding	0	0	0	1	0	0	0
id1854	H/ACA box small nucleolar RNA (snoRNA)%3B guides pseudouridylation of large subunit (LSU) rRNA at position U776 and small subunit (SSU) rRNA at position U759	GENE_id1854	rna131	protein_coding	0	0	0	1	0	0	0
id1860	RML2	GENE_id1860	rna132	protein_coding	0	0	0	1	0	0	0
id1871	TRUE	GENE_id1871	rna1524	protein_coding	0	0	0	1	0	0	0
id1881	MTC7	GENE_id1881	rna1534	protein_coding	0	0	0	1	0	0	0
id1886	ECM10	GENE_id1886	rna1537	protein_coding	0	0	0	1	0	0	0
id1894	RIP1	GENE_id1894	rna135	protein_coding	0	0	0	1	0	0	0
id1901	PXP1	GENE_id1901	rna1550	protein_coding	0	0	0	1	0	0	0
id1909	VAC8	GENE_id1909	rna1558	protein_coding	0	0	0	1	0	0	0
id1911	UBC8	GENE_id1911	rna1559	protein_coding	0	0	0	1	0	0	0
id1913	GLC3	GENE_id1913	rna1560	protein_coding	0	0	0	1	0	0	0
id1923	YEA6	GENE_id1923	rna1566	protein_coding	0	0	0	1	0	0	0
id1936	NOP16	GENE_id1936	rna1575	protein_coding	0	0	0	1	0	0	0
id1947	NTF2	GENE_id1947	rna1584	protein_coding	0	0	0	1	0	0	0
id1948	TRUE	GENE_id1948	rna1585	protein_coding	0	0	0	1	0	0	0
id1961	SPC25	GENE_id1961	rna1599	protein_coding	0	0	0	1	0	0	0
id1967	PRO3	GENE_id1967	rna1604	protein_coding	0	0	0	1	0	0	0
id1979	ZRG8	GENE_id1979	rna1614	protein_coding	0	0	0	1	0	0	0
id1996	SPO73	GENE_id1996	rna1627	protein_coding	0	0	0	1	0	0	0
id200	SEF1	GENE_id200	rna1631	protein_coding	0	0	0	1	0	0	0
id2021	FCY22	GENE_id2021	rna147	protein_coding	0	0	0	1	0	0	0
id2023	CEM1	GENE_id2023	rna1652	protein_coding	0	0	0	1	0	0	0
id2027	ICL1	GENE_id2027	rna1656	protein_coding	0	0	0	1	0	0	0
id2032	RGI1	GENE_id2032	rna1658	protein_coding	0	0	0	1	0	0	0
id2034	ARG5%2C6	GENE_id2034	rna14	protein_coding	0	0	0	1	0	0	0
id2035	RNR1	GENE_id2035	rna148	protein_coding	0	0	0	1	0	0	0
id2039	RPS24A	GENE_id2039	rna1665	protein_coding	0	0	0	1	0	0	0
id2052	TRUE	GENE_id2052	rna1673	protein_coding	0	0	0	1	0	0	0
id2064	PTC2	GENE_id2064	rna1681	protein_coding	0	0	0	1	0	0	0
id2082	UBC6	GENE_id2082	rna1693	protein_coding	0	0	0	1	0	0	0
id2083	AST2	GENE_id2083	rna1695	protein_coding	0	0	0	1	0	0	0
id2101	SCS2	GENE_id2101	rna1715	protein_coding	0	0	0	1	0	0	0
id2153	SPT15	GENE_id2153	rna1745	protein_coding	0	0	0	1	0	0	0
id2187	BRR2	GENE_id2187	rna1776	protein_coding	0	0	0	1	0	0	0
id2199	SLO1	GENE_id2199	rna1787	protein_coding	0	0	0	1	0	0	0
id220	EDE1	GENE_id220	rna1789	protein_coding	0	0	0	1	0	0	0
id2204	FMP10	GENE_id2204	rna1792	protein_coding	0	0	0	1	0	0	0
id2235	AQY3	GENE_id2235	rna1810	protein_coding	0	0	0	1	0	0	0
id2238	TRUE	GENE_id2238	rna1813	protein_coding	0	0	0	1	0	0	0
id2250	FET5	GENE_id2250	rna1824	protein_coding	0	0	0	1	0	0	0
id2252	ACT1	GENE_id2252	rna1825	protein_coding	0	0	0	1	0	0	0
id226	PRE7	GENE_id226	rna168	protein_coding	0	0	0	1	0	0	0
id2264	RIM15	GENE_id2264	rna1842	protein_coding	0	0	0	1	0	0	0
id2265	HAC1	GENE_id2265	rna1843	protein_coding	0	0	0	1	0	0	0
id2272	BST1	GENE_id2272	rna1849	protein_coding	0	0	0	1	0	0	0
id229	YBL039W-A	GENE_id229	rna1862	protein_coding	0	0	0	1	0	0	0
id2293	WWM1	GENE_id2293	rna1865	protein_coding	0	0	0	1	0	0	0
id2315	DEG1	GENE_id2315	rna1877	protein_coding	0	0	0	1	0	0	0
id2333	GCN20	GENE_id2333	rna1888	protein_coding	0	0	0	1	0	0	0
id234	TRUE	GENE_id234	rna1891	protein_coding	0	0	0	1	0	0	0
id235	POL12	GENE_id235	rna1892	protein_coding	0	0	0	1	0	0	0
id236	STU1	GENE_id236	rna1897	protein_coding	0	0	0	1	0	0	0
id2365	CDC14	GENE_id2365	rna174	protein_coding	0	0	0	1	0	0	0
id2388	KEG1	GENE_id2388	rna178	protein_coding	0	0	0	1	0	0	0
id2393	CNN1	GENE_id2393	rna1934	protein_coding	0	0	0	1	0	0	0
id241	TRUE	GENE_id241	rna1947	protein_coding	0	0	0	1	0	0	0
id2419	ZRT1	GENE_id2419	rna1957	protein_coding	0	0	0	1	0	0	0
id2443	TAN1	GENE_id2443	rna1981	protein_coding	0	0	0	1	0	0	0
id2445	EMC4	GENE_id2445	rna1982	protein_coding	0	0	0	1	0	0	0
id2453	MTC3	GENE_id2453	rna1987	protein_coding	0	0	0	1	0	0	0
id2455	VRG4	GENE_id2455	rna1988	protein_coding	0	0	0	1	0	0	0
id2465	VAM7	GENE_id2465	rna1998	protein_coding	0	0	0	1	0	0	0
id2466	NCS6	GENE_id2466	rna1999	protein_coding	0	0	0	1	0	0	0
id2471	CHC1	GENE_id2471	rna2004	protein_coding	0	0	0	1	0	0	0
id2488	YIP4	GENE_id2488	rna2010	protein_coding	0	0	0	1	0	0	0
id2497	COX13	GENE_id2497	rna2021	protein_coding	0	0	0	1	0	0	0
id2498	CDC55	GENE_id2498	rna2022	protein_coding	0	0	0	1	0	0	0
id2502	TPN1	GENE_id2502	rna2028	protein_coding	0	0	0	1	0	0	0
id2515	BUD13	GENE_id2515	rna2041	protein_coding	0	0	0	1	0	0	0
id2530	AIM14	GENE_id2530	rna18	protein_coding	0	0	0	1	0	0	0
id2543	INO80	GENE_id2543	rna2061	protein_coding	0	0	0	1	0	0	0
id2548	TIP20	GENE_id2548	rna2066	protein_coding	0	0	0	1	0	0	0
id2552	GPI10	GENE_id2552	rna2069	protein_coding	0	0	0	1	0	0	0
id2566	RSM23	GENE_id2566	rna2079	protein_coding	0	0	0	1	0	0	0
id2583	CDC20	GENE_id2583	rna2093	protein_coding	0	0	0	1	0	0	0
id2639	HSF1	GENE_id2639	rna19	protein_coding	0	0	0	1	0	0	0
id2642	MNP1	GENE_id2642	rna2140	protein_coding	0	0	0	1	0	0	0
id2646	MRH4	GENE_id2646	rna2150	protein_coding	0	0	0	1	0	0	0
id2662	MST27	GENE_id2662	rna2163	protein_coding	0	0	0	1	0	0	0
id2673	RIM8	GENE_id2673	rna2169	protein_coding	0	0	0	1	0	0	0
id2687	TRUE	GENE_id2687	rna2180	protein_coding	0	0	0	1	0	0	0
id2691	AGA2	GENE_id2691	rna2183	protein_coding	0	0	0	1	0	0	0
id2692	RPL24A	GENE_id2692	rna2184	protein_coding	0	0	0	1	0	0	0
id2698	SCW11	GENE_id2698	rna202	protein_coding	0	0	0	1	0	0	0
id2744	NMA2	GENE_id2744	rna2229	protein_coding	0	1	0	1	0	0	0
id2748	TRUE	GENE_id2748	rna2233	protein_coding	0	0	0	1	0	0	0
id28	SPC72	GENE_id28	rna2264	protein_coding	0	0	0	1	0	0	0
id2801	MTE1	GENE_id2801	rna2268	protein_coding	0	0	0	1	0	0	0
id2830	UPF3	GENE_id2830	rna2298	protein_coding	0	0	0	1	0	0	0
id2831	SMD1	GENE_id2831	rna2299	protein_coding	0	0	0	1	0	0	0
id2835	PAC10	GENE_id2835	rna2303	protein_coding	0	0	0	1	0	0	0
id2838	SLX9	GENE_id2838	rna2306	protein_coding	0	0	0	1	0	0	0
id2841	MRP13	GENE_id2841	rna2310	protein_coding	0	0	0	1	0	0	0
id2849	UTP22	GENE_id2849	rna2316	protein_coding	0	0	0	1	0	0	0
id2876	TRUE	GENE_id2876	rna2336	protein_coding	0	0	0	1	0	0	0
id2879	CLD1	GENE_id2879	rna2337	protein_coding	0	0	0	1	0	0	0
id2891	MEP1	GENE_id2891	rna2346	protein_coding	0	0	0	1	0	0	0
id2892	TRUE	GENE_id2892	rna2347	protein_coding	0	0	0	1	0	0	0
id2893	TRUE	GENE_id2893	rna2348	protein_coding	0	0	0	1	0	0	0
id2897	PPT1	GENE_id2897	rna2349	protein_coding	0	0	0	1	0	0	0
id2915	BTN2	GENE_id2915	rna2369	protein_coding	0	0	0	1	0	0	0
id2935	TRUE	GENE_id2935	rna2384	protein_coding	0	0	0	1	0	0	0
id2946	TRUE	GENE_id2946	rna2394	protein_coding	0	0	0	1	0	0	0
id296	RCR1	GENE_id296	rna2404	protein_coding	0	0	0	1	0	0	0
id2961	CLC1	GENE_id2961	rna220	protein_coding	0	0	0	1	0	0	0
id2976	PBP1	GENE_id2976	rna2418	protein_coding	0	0	0	1	0	0	0
id2996	PDX1	GENE_id2996	rna2434	protein_coding	0	0	0	1	0	0	0
id3003	PMT6	GENE_id3003	rna2442	protein_coding	0	0	0	1	0	0	0
id301	HHF1	GENE_id301	rna2449	protein_coding	0	0	0	1	0	0	0
id3012	CIR1	GENE_id3012	rna2452	protein_coding	0	0	0	1	0	0	0
id3013	SER2	GENE_id3013	rna2453	protein_coding	0	0	0	1	0	0	0
id3051	YAP1802	GENE_id3051	rna2487	protein_coding	0	0	0	1	0	0	0
id3057	CPD1	GENE_id3057	rna2491	protein_coding	0	0	0	1	0	0	0
id3059	MGA1	GENE_id3059	rna2494	protein_coding	0	0	0	1	0	0	0
id3060	RIE1	GENE_id3060	rna2495	protein_coding	0	0	0	1	0	0	0
id3061	NOP19	GENE_id3061	rna2496	protein_coding	0	0	0	1	0	0	0
id3065	ENO1	GENE_id3065	rna2499	protein_coding	0	0	0	1	0	0	0
id3067	COQ6	GENE_id3067	rna2500	protein_coding	0	0	0	1	0	0	0
id3074	APL6	GENE_id3074	rna2505	protein_coding	0	0	0	1	0	0	0
id3078	TRUE	GENE_id3078	rna2509	protein_coding	0	0	0	1	0	0	0
id3080	HUA1	GENE_id3080	rna2511	protein_coding	0	0	0	1	0	0	0
id3087	RNH70	GENE_id3087	rna2518	protein_coding	0	0	0	1	0	0	0
id3092	YOR1	GENE_id3092	rna2524	protein_coding	0	0	0	1	0	0	0
id3093	BGL2	GENE_id3093	rna2525	protein_coding	0	0	0	1	0	0	0
id3096	ZUO1	GENE_id3096	rna2528	protein_coding	0	0	0	1	0	0	0
id3099	MAL13	GENE_id3099	rna2531	protein_coding	0	0	0	1	0	0	0
id31	GCV3	GENE_id31	rna2532	protein_coding	0	0	0	1	0	0	0
id3110	TRUE	GENE_id3110	rna2535	protein_coding	0	0	0	1	0	0	0
id3112	TRUE	GENE_id3112	rna2536	protein_coding	0	0	0	1	0	0	0
id3120	TRUE	GENE_id3120	rna2541	protein_coding	0	0	0	1	0	0	0
id3122	TRUE	GENE_id3122	rna2543	protein_coding	0	0	0	1	0	0	0
id3140	RIM4	GENE_id3140	rna2562	protein_coding	0	0	0	1	0	0	0
id3158	YAP3	GENE_id3158	rna2580	protein_coding	0	0	0	1	0	0	0
id316	KAP104	GENE_id316	rna2581	protein_coding	0	0	0	1	0	0	0
id3170	SHU1	GENE_id3170	rna2588	protein_coding	0	0	0	1	0	0	0
id3171	TRUE	GENE_id3171	rna2589	protein_coding	0	0	0	1	0	0	0
id3173	LAG1	GENE_id3173	rna2591	protein_coding	0	0	0	1	0	0	0
id3175	RPL14B	GENE_id3175	rna2593	protein_coding	0	0	0	1	0	0	0
id319	GAL1	GENE_id319	rna2602	protein_coding	0	0	0	1	0	0	0
id320	FUR4	GENE_id320	rna2610	protein_coding	0	0	0	1	0	0	0
id3224	ECM12	GENE_id3224	rna2622	protein_coding	0	0	0	1	0	0	0
id323	SCO2	GENE_id323	rna25	protein_coding	0	0	0	1	0	0	0
id3235	SLT2	GENE_id3235	rna2631	protein_coding	0	0	0	1	0	0	0
id3247	BCD1	GENE_id3247	rna2645	protein_coding	0	0	0	1	0	0	0
id325	ETR1	GENE_id325	rna2647	protein_coding	0	0	0	1	0	0	0
id3254	INM1	GENE_id3254	rna2651	protein_coding	0	0	0	1	0	0	0
id3259	TRUE	GENE_id3259	rna2656	protein_coding	0	0	0	1	0	0	0
id3261	CIC1	GENE_id3261	rna2658	protein_coding	0	0	0	1	0	0	0
id3271	MED6	GENE_id3271	rna2666	protein_coding	0	0	0	1	0	0	0
id3330	YPT35	GENE_id3330	rna2707	protein_coding	0	0	0	1	0	0	0
id3358	TRUE	GENE_id3358	rna2731	protein_coding	0	0	0	1	0	0	0
id3393	SPO16	GENE_id3393	rna258	protein_coding	0	0	0	1	0	0	0
id3406	PRP8	GENE_id3406	rna2783	protein_coding	0	0	0	1	0	0	0
id3408	THP2	GENE_id3408	rna2784	protein_coding	0	0	0	1	0	0	0
id3416	ENO2	GENE_id3416	rna2792	protein_coding	0	0	0	1	0	0	0
id3418	TRUE	GENE_id3418	rna27	protein_coding	0	0	0	1	0	0	0
id3428	SVP26	GENE_id3428	rna2799	protein_coding	0	0	0	1	0	0	0
id3431	SSP1	GENE_id3431	rna2803	protein_coding	0	0	0	1	0	0	0
id3436	GPI16	GENE_id3436	rna2806	protein_coding	0	0	0	1	0	0	0
id3443	NVJ1	GENE_id3443	rna2813	protein_coding	0	0	0	1	0	0	0
id3448	NBL1	GENE_id3448	rna2819	protein_coding	0	0	0	1	0	0	0
id3460	BAT1	GENE_id3460	rna265	protein_coding	0	0	0	1	0	0	0
id3502	SUC2	GENE_id3502	rna2845	protein_coding	0	0	0	1	0	0	0
id3503	TRUE	GENE_id3503	rna2846	protein_coding	0	0	0	1	0	0	0
id3514	TRUE	GENE_id3514	rna2872	protein_coding	1	0	0	1	0	0	0
id352	FMP23	GENE_id352	rna2875	protein_coding	0	0	0	1	0	0	0
id3525	SSL2	GENE_id3525	rna2880	protein_coding	0	0	0	1	0	0	0
id3526	CCT2	GENE_id3526	rna2881	protein_coding	0	0	0	1	0	0	0
id3536	RPL16A	GENE_id3536	rna2891	protein_coding	0	0	0	1	0	0	0
id3544	MET18	GENE_id3544	rna2895	protein_coding	0	0	0	1	0	0	0
id3551	QDR2	GENE_id3551	rna2902	protein_coding	0	0	0	1	0	0	0
id356	REG2	GENE_id356	rna2910	protein_coding	0	0	0	1	0	0	0
id3562	COX5B	GENE_id3562	rna2913	protein_coding	0	0	0	1	0	0	0
id3567	PFK26	GENE_id3567	rna2917	protein_coding	0	0	0	1	0	0	0
id3571	TRUE	GENE_id3571	rna2920	protein_coding	0	0	0	1	0	0	0
id3572	SHQ1	GENE_id3572	rna2921	protein_coding	0	0	0	1	0	0	0
id3573	DPH1	GENE_id3573	rna2922	protein_coding	0	0	0	1	0	0	0
id3574	TRUE	GENE_id3574	rna2923	protein_coding	0	0	0	1	0	0	0
id3579	SGA1	GENE_id3579	rna2926	protein_coding	0	0	0	1	0	0	0
id3584	PRK1	GENE_id3584	rna2929	protein_coding	0	0	0	1	0	0	0
id3596	TRUE	GENE_id3596	rna2938	protein_coding	0	0	0	1	0	0	0
id3602	TRUE	GENE_id3602	rna275	protein_coding	0	0	0	1	0	0	0
id3608	TRUE	GENE_id3608	rna2949	protein_coding	0	0	0	1	0	0	0
id3614	HOP1	GENE_id3614	rna2954	protein_coding	0	0	0	1	0	0	0
id362	TRUE	GENE_id362	rna2959	protein_coding	0	0	0	1	0	0	0
id3646	MET30	GENE_id3646	rna2978	protein_coding	0	0	0	1	0	0	0
id3661	SSM4	GENE_id3661	rna2996	protein_coding	0	0	0	1	0	0	0
id3684	MNT3	GENE_id3684	rna3010	protein_coding	0	0	0	1	0	0	0
id3688	DOT5	GENE_id3688	rna3013	protein_coding	0	0	0	1	0	0	0
id369	AKL1	GENE_id369	rna3016	protein_coding	0	0	0	1	0	0	0
id3692	FAA3	GENE_id3692	rna3017	protein_coding	0	0	0	1	0	0	0
id372	TRUE	GENE_id372	rna3040	protein_coding	0	0	0	1	0	0	0
id3726	TRUE	GENE_id3726	rna3048	protein_coding	0	0	0	1	0	0	0
id3734	MRS1	GENE_id3734	rna3056	protein_coding	0	0	0	1	0	0	0
id3741	DAL1	GENE_id3741	rna3063	protein_coding	0	0	0	1	0	0	0
id3745	DCG1	GENE_id3745	rna3065	protein_coding	0	0	0	1	0	0	0
id3749	LYS1	GENE_id3749	rna3070	protein_coding	0	0	0	1	0	0	0
id3753	GTT1	GENE_id3753	rna3075	protein_coding	1	0	0	1	0	0	0
id3774	HXT8	GENE_id3774	rna3085	protein_coding	0	0	0	1	0	0	0
id378	BAP2	GENE_id378	rna3090	protein_coding	0	0	0	1	0	0	0
id3800	RPS22A	GENE_id3800	rna3111	protein_coding	0	0	0	1	0	0	0
id3808	RBH1	GENE_id3808	rna3118	protein_coding	0	0	0	1	0	0	0
id3811	ATG27	GENE_id3811	rna3121	protein_coding	0	0	0	1	0	0	0
id3812	RPL17B	GENE_id3812	rna3122	protein_coding	0	0	0	1	0	0	0
id382	TRUE	GENE_id382	rna3126	protein_coding	0	0	0	1	0	0	0
id3822	ERG20	GENE_id3822	rna3129	protein_coding	0	0	0	1	0	0	0
id3848	TIM17	GENE_id3848	rna3147	protein_coding	0	0	0	1	0	0	0
id3876	ASF1	GENE_id3876	rna300	protein_coding	0	0	0	1	0	0	0
id3894	SET4	GENE_id3894	rna3189	protein_coding	0	0	0	1	0	0	0
id3895	PAM16	GENE_id3895	rna3190	protein_coding	0	0	0	1	0	0	0
id3914	SIP4	GENE_id3914	rna3210	protein_coding	0	0	0	1	0	0	0
id392	RPG1	GENE_id392	rna3215	protein_coding	0	0	0	1	0	0	0
id3925	TRUE	GENE_id3925	rna3221	protein_coding	0	0	0	1	0	0	0
id3928	NET1	GENE_id3928	rna3225	protein_coding	0	0	0	1	0	0	0
id3937	MPM1	GENE_id3937	rna3233	protein_coding	0	0	0	1	0	0	0
id3945	BIT61	GENE_id3945	rna3240	protein_coding	0	0	0	1	0	0	0
id3956	CHM7	GENE_id3956	rna306	protein_coding	0	0	0	1	0	0	0
id4001	BBC1	GENE_id4001	rna3286	protein_coding	0	0	0	1	0	0	0
id4021	CTK2	GENE_id4021	rna310	protein_coding	0	0	0	1	0	0	0
id4042	MHO1	GENE_id4042	rna3315	protein_coding	0	0	0	1	0	0	0
id4046	SPC1	GENE_id4046	rna3318	protein_coding	0	0	0	1	0	0	0
id4049	TRUE	GENE_id4049	rna3320	protein_coding	0	0	0	1	0	0	0
id4050	GPI14	GENE_id4050	rna3321	protein_coding	0	0	0	1	0	0	0
id4053	ILV3	GENE_id4053	rna3324	protein_coding	0	0	0	1	0	0	0
id4086	TAH11	GENE_id4086	rna3349	protein_coding	0	0	0	1	0	0	0
id4089	CYC1	GENE_id4089	rna3351	protein_coding	0	0	0	1	0	0	0
id4090	UTR1	GENE_id4090	rna3353	protein_coding	0	0	0	1	0	0	0
id4091	ISY1	GENE_id4091	rna3354	protein_coding	0	0	0	1	0	0	0
id411	TRUE	GENE_id411	rna3363	protein_coding	0	0	0	1	0	0	0
id4126	MOG1	GENE_id4126	rna3381	protein_coding	0	0	0	1	0	0	0
id4133	AIM24	GENE_id4133	rna3388	protein_coding	0	0	0	1	0	0	0
id4134	EAF6	GENE_id4134	rna3389	protein_coding	0	0	0	1	0	0	0
id4159	VPS25	GENE_id4159	rna3411	protein_coding	0	0	0	1	0	0	0
id416	PBY1	GENE_id416	rna3412	protein_coding	0	0	0	1	0	0	0
id4165	ABM1	GENE_id4165	rna3417	protein_coding	0	0	0	1	0	0	0
id4168	PXP2	GENE_id4168	rna3420	protein_coding	0	0	0	1	0	0	0
id4172	RSM7	GENE_id4172	rna323	protein_coding	0	0	0	1	0	0	0
id4180	IBA57	GENE_id4180	rna3433	protein_coding	0	0	0	1	0	0	0
id4181	RPS5	GENE_id4181	rna3434	protein_coding	0	0	0	1	0	0	0
id4182	TRUE	GENE_id4182	rna324	protein_coding	0	0	0	1	0	0	0
id4184	ENT3	GENE_id4184	rna3435	protein_coding	0	0	0	1	0	0	0
id4186	RSF2	GENE_id4186	rna3438	protein_coding	0	0	0	1	0	0	0
id4187	TRUE	GENE_id4187	rna3439	protein_coding	0	0	0	1	0	0	0
id4189	EFM3	GENE_id4189	rna3441	protein_coding	0	0	0	1	0	0	0
id4198	MET5	GENE_id4198	rna3450	protein_coding	0	0	0	1	0	0	0
id420	MMS4	GENE_id420	rna3452	protein_coding	0	0	0	1	0	0	0
id421	FES1	GENE_id421	rna3455	protein_coding	0	0	0	1	0	0	0
id423	SIF2	GENE_id423	rna3472	protein_coding	0	0	0	1	0	0	0
id4234	MCH2	GENE_id4234	rna3475	protein_coding	0	0	0	1	0	0	0
id4239	JEN1	GENE_id4239	rna3479	protein_coding	0	0	0	1	0	0	0
id4240	URA1	GENE_id4240	rna3480	protein_coding	0	0	0	1	0	0	0
id4243	DOA1	GENE_id4243	rna330	protein_coding	0	0	0	1	0	0	0
id4246	C/D box small nucleolar RNA (snoRNA)%3B guides 2-O-methylation of large subunit (LSU) rRNA at position C2337	GENE_id4246	rna3489	protein_coding	0	0	0	1	0	0	0
id4247	UBA1	GENE_id4247	rna3490	protein_coding	0	0	0	1	0	0	0
id4252	ADD66	GENE_id4252	rna3494	protein_coding	0	0	0	1	0	0	0
id4257	MNN4	GENE_id4257	rna3498	protein_coding	0	0	0	1	0	0	0
id4262	YKT6	GENE_id4262	rna332	protein_coding	0	0	0	1	0	0	0
id4267	DPH2	GENE_id4267	rna3507	protein_coding	0	0	0	1	0	0	0
id4273	PXA2	GENE_id4273	rna3511	protein_coding	0	0	0	1	0	0	0
id4287	STE3	GENE_id4287	rna3523	protein_coding	0	0	0	1	0	0	0
id4289	ZRT3	GENE_id4289	rna3525	protein_coding	0	0	0	1	0	0	0
id4292	EBP2	GENE_id4292	rna3528	protein_coding	0	0	0	1	0	0	0
id4296	MRP49	GENE_id4296	rna3532	protein_coding	0	0	0	1	0	0	0
id4298	MCD4	GENE_id4298	rna3534	protein_coding	0	0	0	1	0	0	0
id43	MTW1	GENE_id43	rna3535	protein_coding	0	0	0	1	0	0	0
id4301	PIR3	GENE_id4301	rna3537	protein_coding	0	0	0	1	0	0	0
id4311	RSM22	GENE_id4311	rna35	protein_coding	0	0	0	1	0	0	0
id4326	TGL1	GENE_id4326	rna3558	protein_coding	0	0	0	1	0	0	0
id4329	MRPL31	GENE_id4329	rna3561	protein_coding	0	0	0	1	0	0	0
id4331	APL2	GENE_id4331	rna3562	protein_coding	0	0	0	1	0	0	0
id4338	PMU1	GENE_id4338	rna3568	protein_coding	0	0	0	1	0	0	0
id4344	SSH4	GENE_id4344	rna3572	protein_coding	0	0	0	1	0	0	0
id4347	DGR2	GENE_id4347	rna3574	protein_coding	0	0	0	1	0	0	0
id4352	SBA1	GENE_id4352	rna3578	protein_coding	0	0	0	1	0	0	0
id4354	APN1	GENE_id4354	rna3581	protein_coding	0	0	0	1	0	0	0
id4359	SLD2	GENE_id4359	rna3586	protein_coding	0	0	0	1	0	0	0
id4363	SEG2	GENE_id4363	rna3591	protein_coding	0	0	0	1	0	0	0
id4367	HSL1	GENE_id4367	rna3594	protein_coding	0	0	0	1	0	0	0
id4371	TRUE	GENE_id4371	rna3598	protein_coding	0	0	0	1	0	0	0
id438	TKL2	GENE_id438	rna342	protein_coding	0	0	0	1	0	0	0
id4388	TEF4	GENE_id4388	rna3616	protein_coding	0	0	0	1	0	0	0
id4390	C/D box small nucleolar RNA (snoRNA)%3B guides 2-O-methylation of large subunit (LSU) rRNA at position G2815	GENE_id4390	rna343	protein_coding	0	0	0	1	0	0	0
id4416	MSN4	GENE_id4416	rna3625	protein_coding	0	0	0	1	0	0	0
id4432	ANR2	GENE_id4432	rna3654	protein_coding	0	0	0	1	0	0	0
id4435	MMO1	GENE_id4435	rna3657	protein_coding	0	0	0	1	0	0	0
id444	MRPL36	GENE_id444	rna347	protein_coding	0	0	0	1	0	0	0
id4443	AIM26	GENE_id4443	rna3664	protein_coding	0	0	0	1	0	0	0
id4451	TFA1	GENE_id4451	rna348	protein_coding	0	0	0	1	0	0	0
id4458	TRUE	GENE_id4458	rna3678	protein_coding	0	0	0	1	0	0	0
id4460	MAK11	GENE_id4460	rna3681	protein_coding	1	0	0	1	0	0	0
id4461	SPT23	GENE_id4461	rna349	protein_coding	0	0	0	1	0	0	0
id4474	MRT4	GENE_id4474	rna3692	protein_coding	0	0	0	1	0	0	0
id4501	MEH1	GENE_id4501	rna3713	protein_coding	0	0	0	1	0	0	0
id4529	SET3	GENE_id4529	rna3733	protein_coding	0	0	0	1	0	0	0
id4548	TRUE	GENE_id4548	rna356	protein_coding	0	0	0	1	0	0	0
id4576	SIS2	GENE_id4576	rna358	protein_coding	0	0	0	1	0	0	0
id4577	TRUE	GENE_id4577	rna3762	protein_coding	0	0	0	1	0	0	0
id4594	OMA1	GENE_id4594	rna3791	protein_coding	0	0	0	1	0	0	0
id4596	TGL4	GENE_id4596	rna3793	protein_coding	0	0	0	1	0	0	0
id4601	PTR2	GENE_id4601	rna3799	protein_coding	0	0	0	1	0	0	0
id4605	PCC1	GENE_id4605	rna3802	protein_coding	0	0	0	1	0	0	0
id4608	PCK1	GENE_id4608	rna3804	protein_coding	0	0	0	1	0	0	0
id4616	NFT1	GENE_id4616	rna3811	protein_coding	0	0	0	1	0	0	0
id4618	GEX2	GENE_id4618	rna3813	protein_coding	0	0	0	1	0	0	0
id4633	TRUE	GENE_id4633	rna3819	protein_coding	0	0	0	1	0	0	0
id4641	FRE6	GENE_id4641	rna3829	protein_coding	0	0	0	1	0	0	0
id4646	RNP1	GENE_id4646	rna3834	protein_coding	0	0	0	1	0	0	0
id4650	SDH2	GENE_id4650	rna3838	protein_coding	0	0	0	1	0	0	0
id4664	HSP104	GENE_id4664	rna3851	protein_coding	0	0	0	1	0	0	0
id4707	SSK1	GENE_id4707	rna3886	protein_coding	0	0	0	1	0	0	0
id4711	TEN1	GENE_id4711	rna3889	protein_coding	0	0	0	1	0	0	0
id4719	PML1	GENE_id4719	rna3895	protein_coding	0	0	0	1	0	0	0
id4733	RPL15A	GENE_id4733	rna3910	protein_coding	0	0	0	1	0	0	0
id4736	RAD5	GENE_id4736	rna3913	protein_coding	0	0	0	1	0	0	0
id4739	MLH2	GENE_id4739	rna375	protein_coding	0	0	0	1	0	0	0
id4781	MEF1	GENE_id4781	rna3949	protein_coding	0	0	0	1	0	0	0
id480	SLI15	GENE_id480	rna380	protein_coding	0	0	0	1	0	0	0
id4801	GAA1	GENE_id4801	rna3969	protein_coding	0	0	0	1	0	0	0
id4805	SUL2	GENE_id4805	rna3973	protein_coding	0	0	0	1	0	0	0
id481	ICS2	GENE_id481	rna3976	protein_coding	0	0	0	1	0	0	0
id4812	CHA4	GENE_id4812	rna3979	protein_coding	0	0	0	1	0	0	0
id4818	CDC45	GENE_id4818	rna3984	protein_coding	0	0	0	1	0	0	0
id4821	C/D box small nucleolar RNA (snoRNA)%3B guides 2-O-methylation of small subunit (SSU) rRNA at position C1007	GENE_id4821	rna3987	protein_coding	0	0	0	1	0	0	0
id4827	AHP1	GENE_id4827	rna3992	protein_coding	0	0	0	1	0	0	0
id4828	CCW12	GENE_id4828	rna3993	protein_coding	0	0	0	1	0	0	0
id483	IFA38	GENE_id483	rna3994	protein_coding	0	0	0	1	0	0	0
id484	CDC28	GENE_id484	rna4001	protein_coding	0	0	0	1	0	0	0
id4846	TRUE	GENE_id4846	rna4009	protein_coding	0	0	0	1	0	0	0
id4859	RKM5	GENE_id4859	rna4019	protein_coding	0	0	0	1	0	0	0
id4873	STM1	GENE_id4873	rna4034	protein_coding	0	0	0	1	0	0	0
id4875	TRUE	GENE_id4875	rna4036	protein_coding	0	0	0	1	0	0	0
id491	TYR1	GENE_id491	rna4044	protein_coding	0	0	0	1	0	0	0
id4925	ASP3-4	GENE_id4925	rna389	protein_coding	0	0	0	1	0	0	0
id4940	CBF5	GENE_id4940	rna4091	protein_coding	0	0	0	1	0	0	0
id495	NPL4	GENE_id495	rna4099	protein_coding	0	0	0	1	0	0	0
id4961	NMT1	GENE_id4961	rna4110	protein_coding	0	0	0	1	0	0	0
id4980	FRE1	GENE_id4980	rna4127	protein_coding	0	0	0	1	0	0	0
id4985	CCC1	GENE_id4985	rna4132	protein_coding	0	0	0	1	0	0	0
id4988	IFH1	GENE_id4988	rna4135	protein_coding	0	0	0	1	0	0	0
id4989	UCC1	GENE_id4989	rna4136	protein_coding	0	0	0	1	0	0	0
id5008	BNA5	GENE_id5008	rna4146	protein_coding	0	0	0	1	0	0	0
id5010	TOP3	GENE_id5010	rna2	protein_coding	0	0	0	1	0	0	0
id5025	IRC20	GENE_id5025	rna4153	protein_coding	0	0	0	1	0	0	0
id5031	NDL1	GENE_id5031	rna4168	protein_coding	0	0	0	1	0	0	0
id5032	TRUE	GENE_id5032	rna4169	protein_coding	0	0	0	1	0	0	0
id5046	VPS63	GENE_id5046	rna4176	protein_coding	0	0	0	1	0	0	0
id5049	RED1	GENE_id5049	rna4179	protein_coding	0	0	0	1	0	0	0
id5052	NEJ1	GENE_id5052	rna4182	protein_coding	0	0	0	1	0	0	0
id5068	TRUE	GENE_id5068	rna4195	protein_coding	0	0	0	1	0	0	0
id5069	TRUE	GENE_id5069	rna406	protein_coding	0	0	0	1	0	0	0
id5096	MET17	GENE_id5096	rna4219	protein_coding	0	0	0	1	0	0	0
id510	MBA1	GENE_id510	rna4221	protein_coding	0	0	0	1	0	0	0
id5105	TRUE	GENE_id5105	rna4225	protein_coding	0	0	0	1	0	0	0
id5118	BUD6	GENE_id5118	rna411	protein_coding	0	0	0	1	0	0	0
id5133	MID2	GENE_id5133	rna4249	protein_coding	0	0	0	1	0	0	0
id5140	RPS25B	GENE_id5140	rna4254	protein_coding	0	0	0	1	0	0	0
id515	RPS9B	GENE_id515	rna4263	protein_coding	0	0	0	1	0	0	0
id5153	RPL26A	GENE_id5153	rna4265	protein_coding	0	0	0	1	0	0	0
id5156	CIS1	GENE_id5156	rna4267	protein_coding	0	0	0	1	0	0	0
id5157	KAP95	GENE_id5157	rna4268	protein_coding	0	0	0	1	0	0	0
id5165	ATG33	GENE_id5165	rna4276	protein_coding	0	0	0	1	0	0	0
id5193	CTF3	GENE_id5193	rna4302	protein_coding	0	0	0	1	0	0	0
id5194	NAM2	GENE_id5194	rna4303	protein_coding	0	0	0	1	0	0	0
id5201	RPS29A	GENE_id5201	rna4310	protein_coding	0	0	0	1	0	0	0
id5203	STE23	GENE_id5203	rna4312	protein_coding	0	0	0	1	0	0	0
id5210	VPS33	GENE_id5210	rna4319	protein_coding	0	0	0	1	0	0	0
id522	MSI1	GENE_id522	rna4326	protein_coding	0	0	0	1	0	0	0
id5222	TRUE	GENE_id5222	rna4328	protein_coding	0	0	0	1	0	0	0
id5246	ATG17	GENE_id5246	rna4347	protein_coding	0	0	0	1	0	0	0
id526	TRUE	GENE_id526	rna4357	protein_coding	0	0	0	1	0	0	0
id5263	ECM30	GENE_id5263	rna4360	protein_coding	0	0	0	1	0	0	0
id5265	CAR2	GENE_id5265	rna4362	protein_coding	0	0	0	1	0	0	0
id5269	SEC39	GENE_id5269	rna4364	protein_coding	0	0	0	1	0	0	0
id5278	RPL6B	GENE_id5278	rna4370	protein_coding	0	0	0	1	0	0	0
id528	KTR4	GENE_id528	rna4371	protein_coding	0	0	0	1	0	0	0
id5288	PDP3	GENE_id5288	rna425	protein_coding	0	0	0	1	0	0	0
id5289	TRUE	GENE_id5289	rna4379	protein_coding	0	0	0	1	0	0	0
id5306	TRUE	GENE_id5306	rna4384	protein_coding	0	0	0	1	0	0	0
id5318	NDI1	GENE_id5318	rna4402	protein_coding	0	0	0	1	0	0	0
id5319	TRUE	GENE_id5319	rna4403	protein_coding	0	0	0	1	0	0	0
id5323	ATR1	GENE_id5323	rna4407	protein_coding	0	0	0	1	0	0	0
id5332	TRUE	GENE_id5332	rna4411	protein_coding	0	0	0	1	0	0	0
id5344	TAF13	GENE_id5344	rna4426	protein_coding	0	0	0	1	0	0	0
id5350	UTP14	GENE_id5350	rna4432	protein_coding	0	0	0	1	0	0	0
id5364	DUS1	GENE_id5364	rna4443	protein_coding	0	0	0	1	0	0	0
id5368	WAR1	GENE_id5368	rna4447	protein_coding	0	0	0	1	0	0	0
id5378	POB3	GENE_id5378	rna4455	protein_coding	0	0	0	1	0	0	0
id5384	ORC1	GENE_id5384	rna4459	protein_coding	0	0	0	1	0	0	0
id5390	NTE1	GENE_id5390	rna4466	protein_coding	0	0	0	1	0	0	0
id5399	CYB2	GENE_id5399	rna4472	protein_coding	0	0	0	1	0	0	0
id5419	RRN11	GENE_id5419	rna4486	protein_coding	0	0	0	1	0	0	0
id5434	SRC1	GENE_id5434	rna4494	protein_coding	0	0	0	1	0	0	0
id5442	RPS18B	GENE_id5442	rna4503	protein_coding	0	0	0	1	0	0	0
id5482	AIM34	GENE_id5482	rna4520	protein_coding	0	0	0	1	0	0	0
id5497	C/D box small nucleolar RNA (snoRNA)%3B guides 2-O-methylation of small subunit (SSU) rRNA at position U578	GENE_id5497	rna4547	protein_coding	0	0	0	1	0	0	0
id5500	C/D box small nucleolar RNA (snoRNA)%3B guides 2-O-methylation of small subunit (SSU) rRNA at position A28	GENE_id5500	rna4551	protein_coding	0	0	0	1	0	0	0
id5506	SPO20	GENE_id5506	rna442	protein_coding	0	0	0	1	0	0	0
id551	SDS24	GENE_id551	rna4560	protein_coding	0	0	0	1	0	0	0
id5520	RSF1	GENE_id5520	rna4571	protein_coding	0	0	0	1	0	0	0
id5522	HOF1	GENE_id5522	rna4573	protein_coding	0	0	0	1	0	0	0
id5523	TRUE	GENE_id5523	rna4574	protein_coding	0	0	0	1	0	0	0
id5527	IMP2	GENE_id5527	rna444	protein_coding	0	0	0	1	0	0	0
id5546	CSM3	GENE_id5546	rna4591	protein_coding	0	0	0	1	0	0	0
id5561	STV1	GENE_id5561	rna4599	protein_coding	0	0	0	1	0	0	0
id5565	SEN15	GENE_id5565	rna4604	protein_coding	0	0	0	1	0	0	0
id5569	RIM9	GENE_id5569	rna4607	protein_coding	0	0	0	1	0	0	0
id5572	SOV1	GENE_id5572	rna4610	protein_coding	0	0	0	1	0	0	0
id5573	UBX4	GENE_id5573	rna4611	protein_coding	0	0	0	1	0	0	0
id5580	SDD2	GENE_id5580	rna4618	protein_coding	0	0	0	1	0	0	0
id5584	VPS20	GENE_id5584	rna4621	protein_coding	0	0	0	1	0	0	0
id5595	TRUE	GENE_id5595	rna4632	protein_coding	0	0	0	1	0	0	0
id5596	VBA1	GENE_id5596	rna4633	protein_coding	0	0	0	1	0	0	0
id5600	AIP1	GENE_id5600	rna4636	protein_coding	0	0	0	1	0	0	0
id5601	UTP15	GENE_id5601	rna4637	protein_coding	0	0	0	1	0	0	0
id5603	SNO1	GENE_id5603	rna4639	protein_coding	0	0	0	1	0	0	0
id5612	SRT1	GENE_id5612	rna4646	protein_coding	0	0	0	1	0	0	0
id5616	PGM2	GENE_id5616	rna4650	protein_coding	0	0	0	1	0	0	0
id5631	MGR3	GENE_id5631	rna4664	protein_coding	0	0	0	1	0	0	0
id5632	ASC1	GENE_id5632	rna4665	protein_coding	0	0	0	1	0	0	0
id5635	SPC24	GENE_id5635	rna4667	protein_coding	0	0	0	1	0	0	0
id5636	SHH3	GENE_id5636	rna4668	protein_coding	0	0	0	1	0	0	0
id565	MCX1	GENE_id565	rna4676	protein_coding	0	0	0	1	0	0	0
id5667	CIN4	GENE_id5667	rna4690	protein_coding	0	0	0	1	0	0	0
id5675	FDO1	GENE_id5675	rna4693	protein_coding	0	0	0	1	0	0	0
id5703	CEP3	GENE_id5703	rna4722	protein_coding	0	0	0	1	0	0	0
id5704	ALD3	GENE_id5704	rna4724	protein_coding	0	0	0	1	0	0	0
id5707	HOT1	GENE_id5707	rna4725	protein_coding	0	0	0	1	0	0	0
id5709	PAI3	GENE_id5709	rna4727	protein_coding	0	0	0	1	0	0	0
id5710	SIP18	GENE_id5710	rna4729	protein_coding	0	0	0	1	0	0	0
id5713	ECM5	GENE_id5713	rna4731	protein_coding	0	0	0	1	0	0	0
id5720	TRUE	GENE_id5720	rna4738	protein_coding	0	0	0	1	0	0	0
id5721	H/ACA box small nucleolar RNA (snoRNA)%3B guides pseudouridylation of small subunit (SSU) rRNA at positions U1290 and U1415	GENE_id5721	rna4739	protein_coding	0	0	0	1	0	0	0
id5727	TRUE	GENE_id5727	rna461	protein_coding	0	0	0	1	0	0	0
id5735	RPL36A	GENE_id5735	rna4751	protein_coding	0	0	0	1	0	0	0
id5751	TOM40	GENE_id5751	rna4763	protein_coding	0	0	0	1	0	0	0
id5758	MGL2	GENE_id5758	rna4769	protein_coding	0	0	0	1	0	0	0
id5760	EFR3	GENE_id5760	rna4772	protein_coding	0	0	0	1	0	0	0
id5764	SKY1	GENE_id5764	rna4776	protein_coding	0	0	0	1	0	0	0
id5770	FSH2	GENE_id5770	rna4782	protein_coding	0	0	0	1	0	0	0
id5788	BCH1	GENE_id5788	rna4797	protein_coding	0	0	0	1	0	0	0
id5797	ZRC1	GENE_id5797	rna4805	protein_coding	0	0	0	1	0	0	0
id5810	HOR7	GENE_id5810	rna4815	protein_coding	0	0	0	1	0	0	0
id5821	TRUE	GENE_id5821	rna4828	protein_coding	0	0	0	1	0	0	0
id5823	CUE1	GENE_id5823	rna4830	protein_coding	0	0	0	1	0	0	0
id5831	URA10	GENE_id5831	rna4836	protein_coding	0	0	0	1	0	0	0
id5846	GPI12	GENE_id5846	rna4848	protein_coding	0	0	0	1	0	0	0
id5848	RIT1	GENE_id5848	rna4850	protein_coding	0	0	0	1	0	0	0
id5861	GOT1	GENE_id5861	rna4861	protein_coding	0	0	0	1	0	0	0
id5864	JNM1	GENE_id5864	rna4863	protein_coding	0	0	0	1	0	0	0
id5867	PRC1	GENE_id5867	rna4865	protein_coding	0	0	0	1	0	0	0
id5869	DYN3	GENE_id5869	rna4867	protein_coding	0	0	0	1	0	0	0
id5875	SCW10	GENE_id5875	rna475	protein_coding	0	0	0	1	0	0	0
id5878	PSE1	GENE_id5878	rna4876	protein_coding	0	0	0	1	0	0	0
id5879	NIP1	GENE_id5879	rna4878	protein_coding	0	0	0	1	0	0	0
id5880	TRUE	GENE_id5880	rna4880	protein_coding	0	0	0	1	0	0	0
id5894	TRUE	GENE_id5894	rna477	protein_coding	0	0	0	1	0	0	0
id591	ARO4	GENE_id591	rna478	protein_coding	0	0	0	1	0	0	0
id5922	HXT14	GENE_id5922	rna4914	protein_coding	0	0	0	1	0	0	0
id5931	ZIM17	GENE_id5931	rna4922	protein_coding	0	0	0	1	0	0	0
id5932	STB1	GENE_id5932	rna4923	protein_coding	0	0	0	1	0	0	0
id5937	YPT11	GENE_id5937	rna4927	protein_coding	0	0	0	1	0	0	0
id5951	MID1	GENE_id5951	rna4936	protein_coding	0	0	0	1	0	0	0
id5981	TOF1	GENE_id5981	rna4961	protein_coding	0	0	0	1	0	0	0
id5988	PIK1	GENE_id5988	rna4967	protein_coding	0	0	0	1	0	0	0
id5993	POL2	GENE_id5993	rna4971	protein_coding	0	0	0	1	0	0	0
id6000	GIS2	GENE_id6000	rna4980	protein_coding	0	0	0	1	0	0	0
id6006	RAD50	GENE_id6006	rna4983	protein_coding	0	0	0	1	0	0	0
id6021	YTP1	GENE_id6021	rna4997	protein_coding	0	0	0	1	0	0	0
id6022	SIN4	GENE_id6022	rna4998	protein_coding	0	0	0	1	0	0	0
id6035	POP1	GENE_id6035	rna490	protein_coding	0	0	0	1	0	0	0
id6043	RRG9	GENE_id6043	rna5019	protein_coding	0	0	0	1	0	0	0
id6045	MRX7	GENE_id6045	rna5020	protein_coding	0	0	0	1	0	0	0
id6047	MER1	GENE_id6047	rna5021	protein_coding	0	0	0	1	0	0	0
id6067	KAR1	GENE_id6067	rna5040	protein_coding	0	0	0	1	0	0	0
id6070	MRPL19	GENE_id6070	rna5044	protein_coding	0	0	0	1	0	0	0
id6079	NOP13	GENE_id6079	rna5050	protein_coding	0	0	0	1	0	0	0
id6084	SKO1	GENE_id6084	rna495	protein_coding	0	0	0	1	0	0	0
id61	FUN30	GENE_id61	rna5070	protein_coding	0	0	0	1	0	0	0
id6111	MFA2	GENE_id6111	rna5081	protein_coding	0	0	0	1	0	0	0
id6120	SRV2	GENE_id6120	rna5083	protein_coding	0	0	0	1	0	0	0
id614	BIT2	GENE_id614	rna5103	protein_coding	0	0	0	1	0	0	0
id6162	RAS2	GENE_id6162	rna5127	protein_coding	0	0	0	1	0	0	0
id6163	YNL097C-A	GENE_id6163	rna5128	protein_coding	0	0	0	1	0	0	0
id6178	SNN1	GENE_id6178	rna5133	protein_coding	0	0	0	1	0	0	0
id6186	NIS1	GENE_id6186	rna5147	protein_coding	0	0	0	1	0	0	0
id6195	RPL16B	GENE_id6195	rna5156	protein_coding	0	0	0	1	0	0	0
id62	LDS1	GENE_id62	rna5159	protein_coding	0	0	0	1	0	0	0
id6217	VAC7	GENE_id6217	rna5165	protein_coding	0	0	0	1	0	0	0
id6223	SFB2	GENE_id6223	rna5179	protein_coding	0	0	0	1	0	0	0
id6237	COG6	GENE_id6237	rna5187	protein_coding	0	0	0	1	0	0	0
id6265	C/D box small nucleolar RNA (snoRNA)%3B guides 2-O-methylation of large subunit (LSU) rRNA at position U2417	GENE_id6265	rna5207	protein_coding	0	0	0	1	0	0	0
id629	TRUE	GENE_id629	rna5229	protein_coding	0	0	0	1	0	0	0
id6298	CIT1	GENE_id6298	rna5233	protein_coding	0	0	0	1	0	0	0
id6335	SOL1	GENE_id6335	rna5266	protein_coding	0	0	0	1	0	0	0
id6337	EGO4	GENE_id6337	rna5267	protein_coding	0	0	0	1	0	0	0
id6350	CRF1	GENE_id6350	rna5281	protein_coding	0	0	0	1	0	0	0
id6356	NOG2	GENE_id6356	rna5286	protein_coding	0	0	0	1	0	0	0
id6371	TRUE	GENE_id6371	rna5298	protein_coding	0	0	0	1	0	0	0
id6373	TRUE	GENE_id6373	rna5300	protein_coding	0	0	0	1	0	0	0
id6385	TRUE	GENE_id6385	rna5303	protein_coding	0	0	0	1	0	0	0
id6405	IMA2	GENE_id6405	rna524	protein_coding	0	0	0	1	0	0	0
id6409	ZPS1	GENE_id6409	rna5330	protein_coding	0	0	0	1	0	0	0
id643	MAL33	GENE_id643	rna5349	protein_coding	0	0	0	1	0	0	0
id6432	TRUE	GENE_id6432	rna5351	protein_coding	0	0	0	1	0	0	0
id6442	HRP1	GENE_id6442	rna5359	protein_coding	0	0	0	1	0	0	0
id6490	MHF1	GENE_id6490	rna5399	protein_coding	0	0	0	1	0	0	0
id6501	BRX1	GENE_id6501	rna5410	protein_coding	0	0	0	1	0	0	0
id6505	THP1	GENE_id6505	rna5413	protein_coding	0	0	0	1	0	0	0
id6521	GPM3	GENE_id6521	rna5429	protein_coding	0	0	0	1	0	0	0
id6529	AIM39	GENE_id6529	rna5432	protein_coding	0	0	0	1	0	0	0
id6582	HRD1	GENE_id6582	rna5480	protein_coding	0	0	0	1	0	0	0
id6593	PFA4	GENE_id6593	rna5491	protein_coding	0	0	0	1	0	0	0
id6604	DNL4	GENE_id6604	rna5493	protein_coding	0	0	0	1	0	0	0
id6613	TIR2	GENE_id6613	rna5505	protein_coding	0	0	0	1	0	0	0
id6614	AUS1	GENE_id6614	rna5506	protein_coding	0	0	0	1	0	0	0
id6618	TRUE	GENE_id6618	rna5507	protein_coding	0	0	0	1	0	0	0
id6630	AHC1	GENE_id6630	rna5521	protein_coding	0	0	0	1	0	0	0
id6689	BUD21	GENE_id6689	rna5576	protein_coding	0	0	0	1	0	0	0
id669	VAC17	GENE_id669	rna5577	protein_coding	0	0	0	1	0	0	0
id6690	ATX2	GENE_id6690	rna5578	protein_coding	0	0	0	1	0	0	0
id6691	DIA2	GENE_id6691	rna5579	protein_coding	0	0	0	1	0	0	0
id6702	TMA46	GENE_id6702	rna542	protein_coding	0	0	0	1	0	0	0
id671	KRR1	GENE_id671	rna5590	protein_coding	0	0	0	1	0	0	0
id6738	RGA1	GENE_id6738	rna5622	protein_coding	0	0	0	1	0	0	0
id6747	BAG7	GENE_id6747	rna5630	protein_coding	0	0	0	1	0	0	0
id6750	RUP1	GENE_id6750	rna5634	protein_coding	0	0	0	1	0	0	0
id6758	TRUE	GENE_id6758	rna5637	protein_coding	0	0	0	1	0	0	0
id6767	SMP3	GENE_id6767	rna5645	protein_coding	0	0	0	1	0	0	0
id6775	NFI1	GENE_id6775	rna5652	protein_coding	0	0	0	1	0	0	0
id6776	PUP1	GENE_id6776	rna5653	protein_coding	0	0	0	1	0	0	0
id6778	SME1	GENE_id6778	rna5655	protein_coding	0	0	0	1	0	0	0
id6780	PNS1	GENE_id6780	rna5657	protein_coding	0	0	0	1	0	0	0
id6782	YRR1	GENE_id6782	rna5659	protein_coding	0	0	0	1	0	0	0
id6783	DDP1	GENE_id6783	rna5660	protein_coding	0	0	0	1	0	0	0
id6790	YRM1	GENE_id6790	rna5668	protein_coding	0	0	0	1	0	0	0
id6792	DCS2	GENE_id6792	rna5669	protein_coding	0	0	0	1	0	0	0
id6808	SER1	GENE_id6808	rna5680	protein_coding	0	0	0	1	0	0	0
id6816	ULS1	GENE_id6816	rna5687	protein_coding	0	0	0	1	0	0	0
id6831	SLK19	GENE_id6831	rna5697	protein_coding	0	0	0	1	0	0	0
id6833	MCA1	GENE_id6833	rna5698	protein_coding	0	0	0	1	0	0	0
id6837	DED1	GENE_id6837	rna5702	protein_coding	0	0	0	1	0	0	0
id6842	PTP2	GENE_id6842	rna5706	protein_coding	0	0	0	1	0	0	0
id6845	MGM1	GENE_id6845	rna5709	protein_coding	0	0	0	1	0	0	0
id686	TRUE	GENE_id686	rna5724	protein_coding	0	0	0	1	0	0	0
id687	SPS22	GENE_id687	rna5732	protein_coding	0	0	0	1	0	0	0
id6874	HES1	GENE_id6874	rna5735	protein_coding	0	0	0	1	0	0	0
id6881	ESA1	GENE_id6881	rna5742	protein_coding	0	0	0	1	0	0	0
id6918	PLP2	GENE_id6918	rna5779	protein_coding	0	0	0	1	0	0	0
id6936	TRUE	GENE_id6936	rna5795	protein_coding	0	0	0	1	0	0	0
id6946	BIL1	GENE_id6946	rna5804	protein_coding	0	0	0	1	0	0	0
id6947	RRG7	GENE_id6947	rna5805	protein_coding	0	0	0	1	0	0	0
id6966	PRO2	GENE_id6966	rna5822	protein_coding	0	0	0	1	0	0	0
id6969	SNC2	GENE_id6969	rna5825	protein_coding	0	0	0	1	0	0	0
id6972	MIP1	GENE_id6972	rna5828	protein_coding	0	0	0	1	0	0	0
id6978	TRUE	GENE_id6978	rna5834	protein_coding	0	0	0	1	0	0	0
id6982	TRUE	GENE_id6982	rna5838	protein_coding	0	0	0	1	0	0	0
id6997	REV1	GENE_id6997	rna569	protein_coding	0	0	0	1	0	0	0
id70	SWC3	GENE_id70	rna3	protein_coding	0	0	0	1	0	0	0
id7001	MNE1	GENE_id7001	rna5850	protein_coding	0	0	0	1	0	0	0
id7002	MEK1	GENE_id7002	rna5851	protein_coding	0	0	0	1	0	0	0
id7023	ALD4	GENE_id7023	rna5872	protein_coding	0	0	0	1	0	0	0
id7035	TRUE	GENE_id7035	rna5885	protein_coding	0	0	0	1	0	0	0
id7037	TRUE	GENE_id7037	rna5887	protein_coding	0	0	0	1	0	0	0
id7056	TRUE	GENE_id7056	rna5902	protein_coding	0	0	0	1	0	0	0
id7061	SAM4	GENE_id7061	rna5906	protein_coding	0	0	0	1	0	0	0
id7062	PBI1	GENE_id7062	rna5907	protein_coding	0	0	0	1	0	0	0
id7064	MDL2	GENE_id7064	rna5909	protein_coding	0	0	0	1	0	0	0
id7066	PLC1	GENE_id7066	rna5911	protein_coding	0	0	0	1	0	0	0
id7091	CLN2	GENE_id7091	rna5926	protein_coding	0	1	0	1	0	0	0
id7092	BBP1	GENE_id7092	rna5927	protein_coding	0	0	0	1	0	0	0
id7093	HFI1	GENE_id7093	rna5928	protein_coding	0	0	0	1	0	0	0
id7094	VIK1	GENE_id7094	rna5929	protein_coding	0	0	0	1	0	0	0
id7108	CIN2	GENE_id7108	rna5941	protein_coding	0	0	0	1	0	0	0
id7113	ENV7	GENE_id7113	rna5945	protein_coding	0	0	0	1	0	0	0
id7118	FAS2	GENE_id7118	rna5950	protein_coding	0	0	0	1	0	0	0
id7127	GRE1	GENE_id7127	rna5958	protein_coding	0	0	0	1	0	0	0
id7130	RPL1A	GENE_id7130	rna5961	protein_coding	0	0	0	1	0	0	0
id7135	TRUE	GENE_id7135	rna5965	protein_coding	0	0	0	1	0	0	0
id7138	LEA1	GENE_id7138	rna5968	protein_coding	0	0	0	1	0	0	0
id7139	PUS1	GENE_id7139	rna5969	protein_coding	0	0	0	1	0	0	0
id7146	PGC1	GENE_id7146	rna5975	protein_coding	0	0	0	1	0	0	0
id7158	APL5	GENE_id7158	rna5985	protein_coding	0	0	0	1	0	0	0
id7160	RSA1	GENE_id7160	rna5987	protein_coding	0	0	0	1	0	0	0
id7184	NIP100	GENE_id7184	rna6007	protein_coding	0	0	0	1	0	0	0
id7191	REV3	GENE_id7191	rna6014	protein_coding	0	0	0	1	0	0	0
id7194	MLH3	GENE_id7194	rna6017	protein_coding	0	0	0	1	0	0	0
id7202	PRM4	GENE_id7202	rna6025	protein_coding	0	0	0	1	0	0	0
id7208	RRD2	GENE_id7208	rna6030	protein_coding	0	0	0	1	0	0	0
id7209	PRP46	GENE_id7209	rna6031	protein_coding	0	0	0	1	0	0	0
id7210	TRUE	GENE_id7210	rna6032	protein_coding	0	0	0	1	0	0	0
id7214	NOP53	GENE_id7214	rna6036	protein_coding	0	0	0	1	0	0	0
id7220	FRK1	GENE_id7220	rna6041	protein_coding	0	0	0	1	0	0	0
id7221	MKK2	GENE_id7221	rna6042	protein_coding	0	0	0	1	0	0	0
id7223	UME1	GENE_id7223	rna6043	protein_coding	0	0	0	1	0	0	0
id7225	GIP3	GENE_id7225	rna6045	protein_coding	0	0	0	1	0	0	0
id7227	ODC1	GENE_id7227	rna6047	protein_coding	0	0	0	1	0	0	0
id7228	RDS2	GENE_id7228	rna6048	protein_coding	0	0	0	1	0	0	0
id7236	NAN1	GENE_id7236	rna6055	protein_coding	0	0	0	1	0	0	0
id7238	SPC29	GENE_id7238	rna6057	protein_coding	0	0	0	1	0	0	0
id7244	DBP1	GENE_id7244	rna6063	protein_coding	0	0	0	1	0	0	0
id7259	SSE1	GENE_id7259	rna6076	protein_coding	0	0	0	1	0	0	0
id7291	ATP4	GENE_id7291	rna6104	protein_coding	0	0	0	1	0	0	0
id7322	SUR1	GENE_id7322	rna6126	protein_coding	0	0	0	1	0	0	0
id7328	OAZ1	GENE_id7328	rna6131	protein_coding	0	0	0	1	0	0	0
id734	ILV6	GENE_id734	rna593	protein_coding	0	0	0	1	0	0	0
id7350	TRM44	GENE_id7350	rna6152	protein_coding	0	0	0	1	0	0	0
id7364	SWI1	GENE_id7364	rna6165	protein_coding	0	0	0	1	0	0	0
id7370	RET3	GENE_id7370	rna6171	protein_coding	0	0	0	1	0	0	0
id7385	PDH1	GENE_id7385	rna6182	protein_coding	0	0	0	1	0	0	0
id7394	ICL2	GENE_id7394	rna6187	protein_coding	0	0	0	1	0	0	0
id74	ERP2	GENE_id74	rna64	protein_coding	0	0	0	1	0	0	0
id7405	CMR3	GENE_id7405	rna6196	protein_coding	0	0	0	1	0	0	0
id7407	TRUE	GENE_id7407	rna6198	protein_coding	0	0	0	1	0	0	0
id7418	ATH1	GENE_id7418	rna6209	protein_coding	0	0	0	1	0	0	0
id7425	CSR2	GENE_id7425	rna6214	protein_coding	0	0	0	1	0	0	0
id7429	HTS1	GENE_id7429	rna6217	protein_coding	0	0	0	1	0	0	0
id7437	PUF2	GENE_id7437	rna6225	protein_coding	0	0	0	1	0	0	0
id7448	SMK1	GENE_id7448	rna6235	protein_coding	0	0	0	1	0	0	0
id7460	UBA3	GENE_id7460	rna6246	protein_coding	0	0	0	1	0	0	0
id7465	MED1	GENE_id7465	rna6250	protein_coding	0	0	0	1	0	0	0
id7476	GRS2	GENE_id7476	rna6260	protein_coding	0	0	0	1	0	0	0
id7477	DIB1	GENE_id7477	rna6261	protein_coding	0	0	0	1	0	0	0
id7479	TRUE	GENE_id7479	rna6263	protein_coding	0	0	0	1	0	0	0
id7492	TRUE	GENE_id7492	rna6276	protein_coding	0	0	0	1	0	0	0
id7493	TRUE	GENE_id7493	rna6277	protein_coding	0	0	0	1	0	0	0
id7496	SNT309	GENE_id7496	rna6279	protein_coding	0	0	0	1	0	0	0
id7506	TRUE	GENE_id7506	rna6289	protein_coding	0	0	0	1	0	0	0
id7507	RPC40	GENE_id7507	rna6290	protein_coding	0	0	0	1	0	0	0
id7512	TRUE	GENE_id7512	rna6294	protein_coding	0	0	0	1	0	0	0
id7559	TRUE	GENE_id7559	rna6329	protein_coding	0	0	0	1	0	0	0
id7569	TPO3	GENE_id7569	rna6338	protein_coding	0	0	0	1	0	0	0
id7572	CUR1	GENE_id7572	rna6340	protein_coding	0	0	0	1	0	0	0
id7598	NUT2	GENE_id7598	rna6357	protein_coding	0	0	0	1	0	0	0
id7613	HDA3	GENE_id7613	rna6368	protein_coding	0	0	0	1	0	0	0
id7614	AOS1	GENE_id7614	rna6369	protein_coding	0	0	0	1	0	0	0
id7620	PZF1	GENE_id7620	rna6375	protein_coding	0	0	0	1	0	0	0
id7634	SGE1	GENE_id7634	rna6386	protein_coding	0	0	0	1	0	0	0
id769	POL4	GENE_id769	rna617	protein_coding	0	0	0	1	0	0	0
id774	TRUE	GENE_id774	rna621	protein_coding	0	0	0	1	0	0	0
id784	PET18	GENE_id784	rna627	protein_coding	0	0	0	1	0	0	0
id794	NPP1	GENE_id794	rna637	protein_coding	0	0	0	1	0	0	0
id808	SNT1	GENE_id808	rna647	protein_coding	0	0	0	1	0	0	0
id819	TRUE	GENE_id819	rna655	protein_coding	0	0	0	1	0	0	0
id820	TAF2	GENE_id820	rna656	protein_coding	0	0	0	1	0	0	0
id822	PER1	GENE_id822	rna658	protein_coding	0	0	0	1	0	0	0
id823	RRT12	GENE_id823	rna659	protein_coding	0	0	0	1	0	0	0
id829	RSC6	GENE_id829	rna665	protein_coding	0	0	0	1	0	0	0
id831	CTR86	GENE_id831	rna667	protein_coding	0	0	0	1	0	0	0
id840	HCM1	GENE_id840	rna674	protein_coding	0	0	0	1	0	0	0
id843	ATG15	GENE_id843	rna677	protein_coding	0	0	0	1	0	0	0
id848	SOL2	GENE_id848	rna682	protein_coding	0	0	0	1	0	0	0
id859	CSM1	GENE_id859	rna693	protein_coding	0	0	0	1	0	0	0
id865	KIN82	GENE_id865	rna698	protein_coding	0	0	0	1	0	0	0
id867	CDC39	GENE_id867	rna700	protein_coding	0	0	0	1	0	0	0
id868	CDC50	GENE_id868	rna701	protein_coding	0	0	0	1	0	0	0
id90	NUP60	GENE_id90	rna71	protein_coding	0	0	0	1	0	0	0
id914	MFG1	GENE_id914	rna732	protein_coding	0	0	0	1	0	0	0
id916	BRE4	GENE_id916	rna734	protein_coding	0	0	0	1	0	0	0
id924	HBT1	GENE_id924	rna741	protein_coding	0	0	0	1	0	0	0
id929	TRUE	GENE_id929	rna745	protein_coding	0	0	0	1	0	0	0
id932	GDH2	GENE_id932	rna748	protein_coding	0	0	0	1	0	0	0
id940	CWC2	GENE_id940	rna755	protein_coding	0	0	0	1	0	0	0
id945	RTN2	GENE_id945	rna760	protein_coding	0	0	0	1	0	0	0
id952	ASF2	GENE_id952	rna767	protein_coding	0	0	0	1	0	0	0
id953	SEC31	GENE_id953	rna768	protein_coding	0	0	0	1	0	0	0
id959	UFD2	GENE_id959	rna773	protein_coding	0	0	0	1	0	0	0
id987	DHH1	GENE_id987	rna800	protein_coding	0	0	0	1	0	0	0
id992	CLB3	GENE_id992	rna805	protein_coding	0	0	0	1	0	0	0
id993	MSH5	GENE_id993	rna806	protein_coding	0	0	0	1	0	0	0
id998	RPN5	GENE_id998	rna811	protein_coding	0	0	0	1	0	0	0
					5	11	53	1329	3	11	2

## Sheet: pathways_and_GOs
Category	Term	Count	%	PValue	Genes	List Total	Pop Hits	Pop Total
KEGG_PATHWAY	sce00563:Glycosylphosphatidylinositol(GPI)-anchor biosynthesis	9	0.0401696	0.0164994	852289, 854320, 853690, 853470, 850777, 850519, 856595, 855324, 852735	306	25	2184
KEGG_PATHWAY	sce03022:Basal transcription factors	10	0.0446329	0.0264725	855267, 852071, 854875, 851745, 850691, 854663, 853840, 850409, 856891, 852766	306	32	2184
KEGG_PATHWAY	sce01100:Metabolic pathways	111	0.495425	0.029706	853602, 850685, 853690, 854695, 853169, 852144, 855750, 852245, 851158, 854708, 855936, 855454, 850933, 855373, 852551, 854808, 852735, 856027, 851564, 852893, 851892, 851891, 851605, 853170, 853272, 856615, 852414, 853470, 856226, 855845, 853473, 853108, 856386, 851237, 852198, 851245, 855769, 851342, 856689, 850432, 850437, 855145, 855338, 855149, 856579, 851254, 854950, 854008, 850581, 854644,…	306	682	2184
KEGG_PATHWAY	sce00680:Methane metabolism	9	0.0401696	0.0325796	856579, 851245, 853169, 854098, 853155, 850846, 855373, 853122, 854356	306	28	2184
KEGG_PATHWAY	sce01200:Carbon metabolism	24	0.107119	0.0384399	851013, 856794, 853755, 850685, 850437, 851010, 853972, 853169, 855145, 850846, 850714, 855606, 856579, 851245, 852414, 851068, 854098, 856114, 853155, 855769, 855373, 853122, 855732, 854356	306	114	2184
KEGG_PATHWAY	sce03450:Non-homologous end-joining	5	0.0223164	0.0392697	855264, 854166, 855471, 850372, 850970	306	10	2184
KEGG_PATHWAY	sce01130:Biosynthesis of antibiotics	40	0.178532	0.0427084	852019, 854852, 856652, 850685, 854556, 853972, 853169, 855131, 851158, 850714, 851245, 851068, 856744, 855107, 853155, 855769, 855373, 852551, 855732, 851013, 852464, 853755, 850437, 851010, 853230, 855145, 850846, 855149, 851605, 853272, 856579, 856615, 851254, 852414, 850348, 854501, 854098, 853473, 853122, 854356	306	215	2184
KEGG_PATHWAY	sce01110:Biosynthesis of secondary metabolites	52	0.232091	0.0488666	854852, 850685, 854556, 853169, 855750, 855131, 850877, 851158, 855606, 851068, 856744, 856114, 855373, 852551, 855127, 852464, 852271, 853170, 851605, 853272, 856615, 852414, 853473, 852456, 856794, 853972, 855205, 855855, 850857, 850714, 851245, 853964, 855107, 853155, 855769, 855732, 851013, 853755, 850437, 851010, 855145, 850846, 856705, 855149, 856579, 850581, 851254, 854095, 850348, 854501,…	306	295	2184
KEGG_PATHWAY	sce01230:Biosynthesis of amino acids	25	0.111582	0.0495748	851013, 854852, 853755, 851010, 853169, 853230, 850877, 851605, 850714, 856579, 856615, 850581, 852414, 851068, 856744, 850348, 854501, 854098, 853155, 853473, 855373, 852551, 855732, 853122, 854356	306	123	2184
GOTERM_BP_DIRECT	GO:0006351~transcription, DNA-templated	95	0.424012	0.00751957	856320, 853992, 854418, 851964, 856091, 856297, 851967, 852071, 853748, 854933, 855485, 850409, 855977, 853750, 851839, 854805, 851222, 856647, 854363, 855554, 850691, 851365, 854964, 856769, 856023, 850513, 854405, 856316, 854899, 852171, 854663, 853840, 850419, 856455, 854765, 851809, 855267, 851701, 852728, 852885, 850822, 851745, 856226, 856309, 852663, 850920, 853327, 855118, 856793, 852806,…	787	527	5557
GOTERM_BP_DIRECT	GO:0006355~regulation of transcription, DNA-templated	92	0.410623	0.00799401	853992, 854418, 853164, 851964, 856091, 851470, 856297, 852071, 853748, 854933, 855485, 850409, 855656, 853750, 851839, 854805, 851222, 856647, 854363, 855554, 850691, 851365, 852399, 854964, 856769, 856023, 850513, 854405, 856316, 854899, 852171, 854663, 853840, 850419, 856455, 854765, 851809, 855267, 851701, 852728, 852885, 850822, 851745, 856309, 852663, 850920, 853327, 856793, 852806, 855821,…	787	509	5557
GOTERM_MF_DIRECT	GO:0003729~mRNA binding	39	0.174068	0.0107741	856155, 854852, 853089, 854379, 854673, 852964, 853578, 850872, 852963, 855466, 855977, 855655, 855459, 855511, 851895, 855984, 853587, 855357, 851117, 852371, 851814, 853318, 856098, 851342, 851733, 854258, 852757, 855889, 851394, 853682, 850703, 853574, 853997, 851887, 855083, 851098, 852127, 856570, 856145	693	186	4885
GOTERM_MF_DIRECT	GO:0001075~transcription factor activity, RNA polymerase II core promoter sequence-specific binding involved in preinitiation complex assembly	7	0.031243	0.0179	855267, 854875, 851745, 855208, 850409, 856891, 852766	693	16	4885
GOTERM_BP_DIRECT	GO:0016573~histone acetylation	14	0.0624861	0.0258861	854418, 855821, 852007, 851245, 850504, 852885, 852059, 851745, 854188, 850846, 853327, 853544, 852766, 850520	787	52	5557
GOTERM_MF_DIRECT	GO:0008408~3'-5' exonuclease activity	6	0.0267797	0.0271029	855459, 855936, 855264, 855471, 854508, 853193	693	13	4885
GOTERM_MF_DIRECT	GO:0003712~transcription cofactor activity	6	0.0267797	0.0271029	855821, 852007, 854875, 850920, 855464, 851809	693	13	4885
GOTERM_BP_DIRECT	GO:0006357~regulation of transcription from RNA polymerase II promoter	25	0.111582	0.0297193	854418, 855821, 852806, 856297, 854875, 852214, 850520, 853750, 850455, 853114, 853011, 852399, 854343, 852007, 856023, 850293, 856183, 856455, 856377, 855267, 852600, 856142, 853205, 852059, 850787	787	115	5557
GOTERM_MF_DIRECT	GO:0042973~glucan endo-1,3-beta-D-glucosidase activity	4	0.0178532	0.0406043	855352, 852856, 853199, 850836	693	6	4885
GOTERM_MF_DIRECT	GO:0046982~protein heterodimerization activity	10	0.0446329	0.0424206	852294, 855821, 854067, 855083, 854875, 852245, 853636, 854344, 852580, 852766	693	34	4885
GOTERM_BP_DIRECT	GO:0030433~ER-associated ubiquitin-dependent protein catabolic process	13	0.0580228	0.0485105	851337, 852468, 856837, 850519, 853096, 854781, 854149, 851739, 855306, 855222, 852003, 850904, 855089	787	51	5557
