# Supplementary material for: Resistance to Arsenite and Arsenate in Saccharomyces cerevisiae Arises through the Subtelomeric Expansion of a Cluster of Yeast Genes
Source: Int J Environ Res Public Health. 2022 Jul 1;19(13):8119. doi: 10.3390/ijerph19138119 (PMC9266342; doi:10.3390/ijerph19138119)
Supplement: Supplementary file 1 [file ijerph-19-08119-s001.zip › TableS6_CBS_analysis.xls]

## Sheet: README
Supplementary Table S6
Results of CBS analysis
sheet	description	details
CBS_results	results of CBS analysis carried out on the whole genome reads depth calculated in non-overlapping windows of 1000nt of the strains resistant (SG60 and SGU90) and sensitive (1014 and EM93) to arsenic.	strain=name of the analyzed strain; chromosome= name of the analyzed chromosome; loc.start= the coordinate (within the chromosome) of the first nucleotide of the segment; loc.end= the coordinate (within the chromosome) of the last nucleotide of the segment; num.mark=number of markers (1000nt) in the corresponding segment; seg.mean=mean depth of the segment; thr1= if the absolute value of seg.mean…
Thr1.5	segments with seg.mean higher than 1 or lower than -1.5	data have the same structure of data shown in the CBS_results sheet, but here only the segments with a segment mean higher than 1.5 or lower than -1.5 are reported.
Thr1.5_chrXVI	segments of chromosome XVI with seg.mean higher than 1.5 or lower than -1.5	data have the same structure of data shown in the CBS_results sheet, but here only the segments with a segment mean higher than 1.5 or lower than -1.5 and located in chromosome XVI are reported. In yellow, the segments encompassing the ARR1, ARR2, and ARR3 genes
refined_analysis	results of CBS analysis carried out on the depth coverage for the region of interest	data have the same structure of data shown in the CBS_results sheet. Highlighted in yellow the segments with mean depth higher than 1.

## Sheet: CBS_results
strain	chromosome	loc.start	loc.end	num.mark	seg.mean	Threshold1.5		strain	chromosome	loc.start	loc.end	num.mark	seg.mean	Threshold1.5		strain	chromosome	loc.start	loc.end	num.mark	seg.mean	Threshold1.5		strain	chromosome	loc.start	loc.end	num.mark	seg.mean	Threshold1.5
EM93	NC_001133.9	0	160000	161	-0.2755	NS		1014	NC_001133.9	0	13000	14	-0.2479	NS		SG60	NC_001133.9	0	12000	13	-0.4509	NS		SGU90	NC_001133.9	0	228000	216	-0.1225	NS
EM93	NC_001133.9	161000	165000	5	-1.0941	NS		1014	NC_001133.9	14000	23000	10	-5.6481	-5.6481		SG60	NC_001133.9	13000	26000	6	-2.0582	NS		SGU90	NC_001134.8	0	5000	6	-1.0199	NS
EM93	NC_001133.9	166000	179000	14	-0.2199	NS		1014	NC_001133.9	24000	160000	137	-0.3802	NS		SG60	NC_001133.9	27000	159000	133	0.1693	NS		SGU90	NC_001134.8	6000	223000	218	0.0346	NS
EM93	NC_001133.9	180000	218000	39	-0.8765	NS		1014	NC_001133.9	161000	165000	5	-6.0614	-6.0614		SG60	NC_001133.9	160000	165000	6	-1.7952	NS		SGU90	NC_001134.8	224000	226000	3	-2.7167	NS
EM93	NC_001133.9	219000	228000	10	-0.2075	NS		1014	NC_001133.9	166000	228000	63	-1.1614	NS		SG60	NC_001133.9	166000	198000	33	0.0678	NS		SGU90	NC_001134.8	227000	259000	33	-0.0759	NS
EM93	NC_001134.8	0	811000	812	-0.1875	NS		1014	NC_001134.8	0	5000	6	-1.7864	-1.7864		SG60	NC_001133.9	199000	201000	2	-5.2457	NS		SGU90	NC_001134.8	260000	264000	5	-1.9363	NS
EM93	NC_001135.5	0	9000	10	0.2432	NS		1014	NC_001134.8	6000	29000	24	-0.0674	NS		SG60	NC_001133.9	202000	217000	14	-0.8749	NS		SGU90	NC_001134.8	265000	800000	536	-0.1887	NS
EM93	NC_001135.5	10000	102000	93	-0.2467	NS		1014	NC_001134.8	30000	34000	5	-1.9599	-1.9599		SG60	NC_001133.9	218000	228000	10	0.7387	NS		SGU90	NC_001134.8	801000	808000	8	1.1725	NS
EM93	NC_001135.5	103000	106000	4	-0.752	NS		1014	NC_001134.8	35000	220000	186	-0.1927	NS		SG60	NC_001134.8	0	5000	6	-1.42	NS		SGU90	NC_001134.8	809000	811000	3	-0.402	NS
EM93	NC_001135.5	107000	206000	100	-0.1229	NS		1014	NC_001134.8	221000	225000	5	-5.2936	-5.2936		SG60	NC_001134.8	6000	220000	215	0.0103	NS		SGU90	NC_001135.5	0	10000	11	1.2409	NS
EM93	NC_001135.5	207000	215000	9	-0.8042	NS		1014	NC_001134.8	226000	259000	34	-0.1462	NS		SG60	NC_001134.8	221000	226000	6	-2.1983	NS		SGU90	NC_001135.5	11000	83000	73	0.3175	NS
EM93	NC_001135.5	216000	307000	92	-0.213	NS		1014	NC_001134.8	260000	262000	3	-5.2259	-5.2259		SG60	NC_001134.8	227000	259000	33	-0.3028	NS		SGU90	NC_001135.5	84000	90000	7	-0.8778	NS
EM93	NC_001135.5	308000	315000	8	-1.1621	NS		1014	NC_001134.8	264000	699000	436	-0.1506	NS		SG60	NC_001134.8	260000	264000	5	-2.0875	NS		SGU90	NC_001135.5	91000	208000	118	0.0552	NS
EM93	NC_001136.10	0	2000	3	-1.5226	-1.5226		1014	NC_001134.8	700000	703000	4	-1.3832	NS		SG60	NC_001134.8	265000	703000	439	-0.3027	NS		SGU90	NC_001135.5	209000	214000	6	-0.4072	NS
EM93	NC_001136.10	3000	9000	7	-0.603	NS		1014	NC_001134.8	704000	811000	108	-0.011	NS		SG60	NC_001134.8	704000	800000	97	0.1787	NS		SGU90	NC_001135.5	215000	306000	92	0.0829	NS
EM93	NC_001136.10	10000	60000	51	-0.0874	NS		1014	NC_001135.5	0	10000	11	0.651	NS		SG60	NC_001134.8	801000	808000	8	1.2534	NS		SGU90	NC_001135.5	307000	315000	9	1.1337	NS
EM93	NC_001136.10	61000	63000	3	-0.7807	NS		1014	NC_001135.5	11000	84000	74	-0.2781	NS		SG60	NC_001134.8	809000	811000	3	-0.3574	NS		SGU90	NC_001136.10	0	15000	16	-0.6714	NS
EM93	NC_001136.10	64000	527000	464	-0.1348	NS		1014	NC_001135.5	85000	88000	4	-1.8222	-1.8222		SG60	NC_001135.5	0	10000	11	1.2764	NS		SGU90	NC_001136.10	16000	527000	512	-0.0734	NS
EM93	NC_001136.10	528000	537000	10	0.5917	NS		1014	NC_001135.5	89000	102000	14	-0.2983	NS		SG60	NC_001135.5	11000	83000	73	0.2181	NS		SGU90	NC_001136.10	528000	537000	10	1.0364	NS
EM93	NC_001136.10	538000	865000	328	-0.1322	NS		1014	NC_001135.5	103000	106000	4	-1.068	NS		SG60	NC_001135.5	84000	90000	7	-0.8921	NS		SGU90	NC_001136.10	538000	647000	110	-0.2984	NS
EM93	NC_001136.10	866000	867000	2	-1.1965	NS		1014	NC_001135.5	107000	207000	101	-0.0281	NS		SG60	NC_001135.5	91000	266000	176	-0.0584	NS		SGU90	NC_001136.10	648000	650000	3	-1.2316	NS
EM93	NC_001136.10	868000	925000	58	-0.1146	NS		1014	NC_001135.5	208000	214000	7	-1.3616	NS		SG60	NC_001135.5	267000	306000	40	0.4504	NS		SGU90	NC_001136.10	651000	878000	228	-0.3957	NS
EM93	NC_001136.10	926000	932000	7	-0.5828	NS		1014	NC_001135.5	215000	315000	101	-0.1808	NS		SG60	NC_001135.5	307000	315000	9	1.3142	NS		SGU90	NC_001136.10	879000	884000	6	-1.3122	NS
EM93	NC_001136.10	933000	987000	55	-0.0627	NS		1014	NC_001136.10	0	15000	16	-0.8735	NS		SG60	NC_001136.10	0	527000	528	-0.2356	NS		SGU90	NC_001136.10	885000	985000	101	-0.2268	NS
EM93	NC_001136.10	988000	991000	4	-0.7647	NS		1014	NC_001136.10	16000	60000	45	-0.0635	NS		SG60	NC_001136.10	528000	537000	10	0.6959	NS		SGU90	NC_001136.10	986000	992000	7	-1.2863	NS
EM93	NC_001136.10	992000	1206000	215	-0.0972	NS		1014	NC_001136.10	61000	63000	3	-1.4498	NS		SG60	NC_001136.10	538000	647000	110	-0.3408	NS		SGU90	NC_001136.10	993000	1206000	214	-0.2789	NS
EM93	NC_001136.10	1207000	1212000	6	-0.9651	NS		1014	NC_001136.10	64000	513000	450	-0.1321	NS		SG60	NC_001136.10	648000	650000	3	-1.2437	NS		SGU90	NC_001136.10	1207000	1211000	5	-1.6524	NS
EM93	NC_001136.10	1213000	1530000	318	-0.1146	NS		1014	NC_001136.10	514000	519000	6	-1.3134	NS		SG60	NC_001136.10	651000	878000	228	-0.4042	NS		SGU90	NC_001136.10	1212000	1522000	311	-0.1258	NS
EM93	NC_001137.3	0	9000	10	-0.6334	NS		1014	NC_001136.10	520000	528000	9	-0.1339	NS		SG60	NC_001136.10	879000	884000	6	-1.2627	NS		SGU90	NC_001136.10	1523000	1530000	8	-0.6198	NS
EM93	NC_001137.3	10000	39000	30	-0.0427	NS		1014	NC_001136.10	529000	537000	9	-0.9967	NS		SG60	NC_001136.10	885000	985000	101	-0.4017	NS		SGU90	NC_001137.3	0	2000	3	-2.4019	NS
EM93	NC_001137.3	40000	43000	4	-0.6545	NS		1014	NC_001136.10	538000	646000	109	-0.0995	NS		SG60	NC_001136.10	986000	992000	7	-1.1794	NS		SGU90	NC_001137.3	3000	135000	133	0.2701	NS
EM93	NC_001137.3	44000	189000	146	-0.1497	NS		1014	NC_001136.10	647000	649000	3	-6.2922	-6.2922		SG60	NC_001136.10	993000	1154000	162	-0.4162	NS		SGU90	NC_001137.3	136000	137000	2	-0.8825	NS
EM93	NC_001137.3	190000	195000	6	-0.8207	NS		1014	NC_001136.10	651000	879000	229	-0.1301	NS		SG60	NC_001136.10	1155000	1160000	6	0.2802	NS		SGU90	NC_001137.3	138000	442000	305	0.0092	NS
EM93	NC_001137.3	196000	333000	138	-0.2146	NS		1014	NC_001136.10	880000	883000	4	-5.8634	-5.8634		SG60	NC_001136.10	1161000	1206000	46	-0.4164	NS		SGU90	NC_001137.3	443000	449000	7	-1.1459	NS
EM93	NC_001137.3	334000	336000	3	-0.9488	NS		1014	NC_001136.10	884000	987000	104	-0.1701	NS		SG60	NC_001136.10	1207000	1211000	5	-2.4156	NS		SGU90	NC_001137.3	450000	492000	43	0.0901	NS
EM93	NC_001137.3	337000	575000	239	-0.1676	NS		1014	NC_001136.10	988000	990000	2	-6.0086	-6.0086		SG60	NC_001136.10	1212000	1526000	315	-0.129	NS		SGU90	NC_001137.3	493000	497000	5	-1.8031	NS
EM93	NC_001138.5	0	137000	138	-0.1957	NS		1014	NC_001136.10	991000	1095000	105	-0.0757	NS		SG60	NC_001136.10	1527000	1530000	4	-1.1856	NS		SGU90	NC_001137.3	498000	566000	69	0.2463	NS
EM93	NC_001138.5	138000	140000	3	-1.2352	NS		1014	NC_001136.10	1096000	1100000	4	-5.9659	-5.9659		SG60	NC_001137.3	0	5000	6	-2.1446	NS		SGU90	NC_001137.3	567000	575000	9	-0.9101	NS
EM93	NC_001138.5	141000	268000	128	-0.2028	NS		1014	NC_001136.10	1101000	1206000	106	-0.0684	NS		SG60	NC_001137.3	6000	135000	130	0.2152	NS		SGU90	NC_001138.5	0	15000	16	-1.6255	NS
EM93	NC_001139.9	0	7000	8	0.4453	NS		1014	NC_001136.10	1207000	1210000	3	-5.9576	-5.9576		SG60	NC_001137.3	136000	137000	2	-1.149	NS		SGU90	NC_001138.5	16000	137000	122	0.1778	NS
EM93	NC_001139.9	8000	383000	376	-0.1584	NS		1014	NC_001136.10	1211000	1212000	2	-1.7355	-1.7355		SG60	NC_001137.3	138000	442000	305	-0.1772	NS		SGU90	NC_001138.5	138000	144000	7	-0.9015	NS
EM93	NC_001139.9	384000	386000	3	-0.9162	NS		1014	NC_001136.10	1213000	1522000	310	-0.1256	NS		SG60	NC_001137.3	443000	449000	7	-1.437	NS		SGU90	NC_001138.5	145000	268000	124	0.2061	NS
EM93	NC_001139.9	387000	401000	15	-0.2183	NS		1014	NC_001136.10	1523000	1530000	8	-1.4532	NS		SG60	NC_001137.3	450000	492000	43	0.0798	NS		SGU90	NC_001139.9	0	402000	403	0.0238	NS
EM93	NC_001139.9	402000	404000	3	-1.2861	NS		1014	NC_001137.3	0	6000	7	-2.7833	-2.7833		SG60	NC_001137.3	493000	498000	6	-1.1457	NS		SGU90	NC_001139.9	403000	404000	2	-1.8599	NS
EM93	NC_001139.9	405000	535000	131	-0.2498	NS		1014	NC_001137.3	7000	39000	33	-0.0774	NS		SG60	NC_001137.3	499000	566000	68	0.3478	NS		SGU90	NC_001139.9	405000	534000	130	-0.0846	NS
EM93	NC_001139.9	536000	539000	4	-1.0758	NS		1014	NC_001137.3	40000	43000	4	-0.9912	NS		SG60	NC_001137.3	567000	575000	9	-1.1839	NS		SGU90	NC_001139.9	535000	540000	6	-1.7738	NS
EM93	NC_001139.9	540000	561000	22	-0.2378	NS		1014	NC_001137.3	44000	67000	24	-0.0621	NS		SG60	NC_001138.5	0	15000	16	-1.5156	NS		SGU90	NC_001139.9	541000	563000	23	-0.1253	NS
EM93	NC_001139.9	562000	567000	6	-0.6567	NS		1014	NC_001137.3	68000	70000	3	-1.0142	NS		SG60	NC_001138.5	16000	137000	122	0.193	NS		SGU90	NC_001139.9	564000	574000	11	-0.9135	NS
EM93	NC_001139.9	568000	706000	139	-0.2029	NS		1014	NC_001137.3	71000	191000	121	-0.1417	NS		SG60	NC_001138.5	138000	143000	6	-1.1053	NS		SGU90	NC_001139.9	575000	810000	236	-0.2038	NS
EM93	NC_001139.9	707000	710000	4	-3.3531	-3.3531		1014	NC_001137.3	192000	195000	4	-1.4585	NS		SG60	NC_001138.5	144000	268000	125	0.24	NS		SGU90	NC_001139.9	811000	822000	12	-1.1231	NS
EM93	NC_001139.9	711000	1089000	374	-0.2211	NS		1014	NC_001137.3	196000	334000	139	-0.1754	NS		SG60	NC_001139.9	0	52000	53	0.4413	NS		SGU90	NC_001139.9	823000	1065000	243	-0.2546	NS
EM93	NC_001140.6	0	211000	212	-0.2229	NS		1014	NC_001137.3	335000	336000	2	-1.8891	-1.8891		SG60	NC_001139.9	53000	401000	349	-0.2177	NS		SGU90	NC_001139.9	1066000	1068000	3	0.7999	NS
EM93	NC_001140.6	212000	215000	4	2.0209	2.0209		1014	NC_001137.3	337000	443000	107	-0.1241	NS		SG60	NC_001139.9	402000	404000	3	-1.6039	NS		SGU90	NC_001139.9	1069000	1075000	7	0.1849	NS
EM93	NC_001140.6	216000	339000	124	-0.2	NS		1014	NC_001137.3	444000	448000	4	-6.484	-6.484		SG60	NC_001139.9	405000	534000	130	-0.3811	NS		SGU90	NC_001139.9	1076000	1089000	13	-1.5757	NS
EM93	NC_001140.6	340000	342000	3	-0.8419	NS		1014	NC_001137.3	449000	492000	44	-0.2898	NS		SG60	NC_001139.9	535000	539000	5	-2.0065	NS		SGU90	NC_001140.6	0	86000	87	-0.2354	NS
EM93	NC_001140.6	343000	561000	219	-0.1975	NS		1014	NC_001137.3	493000	497000	4	-6.8412	-6.8412		SG60	NC_001139.9	540000	561000	22	-0.3967	NS		SGU90	NC_001140.6	91000	94000	4	-1.6407	NS
EM93	NC_001141.2	0	52000	53	-0.2469	NS		1014	NC_001137.3	498000	568000	71	-0.1121	NS		SG60	NC_001139.9	562000	574000	13	-0.9583	NS		SGU90	NC_001140.6	95000	212000	118	-0.1891	NS
EM93	NC_001141.2	53000	55000	3	-1.5263	-1.5263		1014	NC_001137.3	569000	575000	7	-1.9086	-1.9086		SG60	NC_001139.9	575000	810000	236	-0.3498	NS		SGU90	NC_001140.6	213000	215000	3	1.4041	NS
EM93	NC_001141.2	56000	205000	150	-0.1577	NS		1014	NC_001138.5	0	16000	17	-1.6238	-1.6238		SG60	NC_001139.9	811000	822000	12	-1.243	NS		SGU90	NC_001140.6	216000	539000	324	-0.0616	NS
EM93	NC_001141.2	206000	209000	4	-1.5204	-1.5204		1014	NC_001138.5	17000	137000	121	-0.1861	NS		SG60	NC_001139.9	823000	1075000	253	-0.1016	NS		SGU90	NC_001140.6	540000	544000	5	0.6776	NS
EM93	NC_001141.2	210000	432000	223	-0.2102	NS		1014	NC_001138.5	138000	140000	3	-1.8968	-1.8968		SG60	NC_001139.9	1076000	1089000	13	-1.6802	NS		SGU90	NC_001140.6	545000	549000	5	-1.1602	NS
EM93	NC_001141.2	433000	438000	6	-0.6635	NS		1014	NC_001138.5	141000	268000	128	-0.187	NS		SG60	NC_001140.6	0	6000	7	-0.7575	NS		SGU90	NC_001140.6	550000	556000	7	1.5844	1.5844
EM93	NC_001142.9	0	19000	20	-0.2983	NS		1014	NC_001139.9	0	8000	9	0.9885	NS		SG60	NC_001140.6	7000	14000	8	0.3365	NS		SGU90	NC_001140.6	557000	561000	5	-1.3667	NS
EM93	NC_001142.9	20000	23000	4	-1.0277	NS		1014	NC_001139.9	9000	52000	44	-0.0055	NS		SG60	NC_001140.6	15000	85000	71	-0.3691	NS		SGU90	NC_001141.2	0	19000	19	-3.0353	NS
EM93	NC_001142.9	24000	34000	11	-0.1185	NS		1014	NC_001139.9	53000	57000	5	-0.806	NS		SG60	NC_001140.6	91000	94000	4	-1.8918	NS		SGU90	NC_001141.2	20000	23000	4	-1.3584	NS
EM93	NC_001142.9	35000	37000	3	-0.6536	NS		1014	NC_001139.9	58000	401000	344	-0.1228	NS		SG60	NC_001140.6	95000	212000	118	-0.3602	NS		SGU90	NC_001141.2	24000	393000	370	0.1065	NS
EM93	NC_001142.9	38000	119000	82	-0.0987	NS		1014	NC_001139.9	402000	404000	3	-2.152	-2.152		SG60	NC_001140.6	213000	215000	3	1.3715	NS		SGU90	NC_001141.2	394000	431000	38	0.6311	NS
EM93	NC_001142.9	120000	123000	4	-0.7594	NS		1014	NC_001139.9	405000	535000	131	-0.2123	NS		SG60	NC_001140.6	216000	472000	257	-0.1867	NS		SGU90	NC_001141.2	432000	438000	7	-0.5272	NS
EM93	NC_001142.9	124000	197000	74	-0.2129	NS		1014	NC_001139.9	536000	540000	4	-6.6782	-6.6782		SG60	NC_001140.6	473000	531000	59	0.3301	NS		SGU90	NC_001142.9	0	23000	23	-3.1301	NS
EM93	NC_001142.9	198000	203000	6	-0.8175	NS		1014	NC_001139.9	541000	562000	22	-0.2759	NS		SG60	NC_001140.6	532000	539000	8	-0.2992	NS		SGU90	NC_001142.9	24000	197000	174	0.003	NS
EM93	NC_001142.9	204000	234000	31	-0.0909	NS		1014	NC_001139.9	563000	565000	2	-6.4092	-6.4092		SG60	NC_001140.6	540000	544000	5	0.7361	NS		SGU90	NC_001142.9	198000	202000	4	-6.1466	NS
EM93	NC_001142.9	235000	237000	3	-0.6686	NS		1014	NC_001139.9	567000	574000	8	-1.0593	NS		SG60	NC_001140.6	545000	549000	5	-1.4505	NS		SGU90	NC_001142.9	203000	471000	269	-0.1665	NS
EM93	NC_001142.9	238000	289000	52	-0.1516	NS		1014	NC_001139.9	575000	808000	230	-0.1222	NS		SG60	NC_001140.6	550000	556000	7	1.7632	1.7632		SGU90	NC_001142.9	472000	481000	10	-1.6479	NS
EM93	NC_001142.9	290000	295000	6	-0.8818	NS		1014	NC_001139.9	809000	817000	9	-1.2847	NS		SG60	NC_001140.6	557000	561000	5	-0.8498	NS		SGU90	NC_001142.9	482000	726000	245	0.106	NS
EM93	NC_001142.9	296000	314000	19	-0.138	NS		1014	NC_001139.9	818000	822000	5	-6.33	-6.33		SG60	NC_001141.2	0	16000	14	-2.539	NS		SGU90	NC_001142.9	727000	729000	3	0.8905	NS
EM93	NC_001142.9	315000	317000	3	-0.8197	NS		1014	NC_001139.9	823000	904000	82	-0.1197	NS		SG60	NC_001141.2	17000	23000	7	-0.9654	NS		SGU90	NC_001142.9	730000	744000	15	-0.7058	NS
EM93	NC_001142.9	318000	359000	42	-0.2052	NS		1014	NC_001139.9	905000	907000	3	-1.1171	NS		SG60	NC_001141.2	24000	393000	370	0.0096	NS		SGU90	NC_001143.9	0	2000	3	-0.86	NS
EM93	NC_001142.9	360000	362000	3	-1.0294	NS		1014	NC_001139.9	908000	1077000	170	-0.1316	NS		SG60	NC_001141.2	394000	431000	38	0.5128	NS		SGU90	NC_001143.9	3000	658000	656	0.0174	NS
EM93	NC_001142.9	363000	461000	99	-0.1841	NS		1014	NC_001139.9	1078000	1089000	12	-1.7587	-1.7587		SG60	NC_001141.2	432000	438000	7	-0.2811	NS		SGU90	NC_001143.9	659000	665000	7	-1.4142	NS
EM93	NC_001142.9	462000	481000	20	-0.6936	NS		1014	NC_001140.6	0	211000	207	-0.2456	NS		SG60	NC_001142.9	0	16000	14	-2.5716	NS		SGU90	NC_001144.5	0	13000	14	-1.0327	NS
EM93	NC_001142.9	482000	576000	95	-0.1932	NS		1014	NC_001140.6	212000	215000	4	1.467	NS		SG60	NC_001142.9	17000	24000	6	-0.982	NS		SGU90	NC_001144.5	14000	15000	2	-6.0931	NS
EM93	NC_001142.9	577000	579000	3	-0.799	NS		1014	NC_001140.6	216000	543000	328	-0.168	NS		SG60	NC_001142.9	25000	89000	65	0.2228	NS		SGU90	NC_001144.5	16000	398000	383	-0.0779	NS
EM93	NC_001142.9	580000	744000	165	-0.1897	NS		1014	NC_001140.6	544000	547000	4	-6.637	-6.637		SG60	NC_001142.9	90000	472000	378	-0.2703	NS		SGU90	NC_001144.5	399000	422000	24	-0.5595	NS
EM93	NC_001143.9	0	380000	381	-0.173	NS		1014	NC_001140.6	549000	556000	8	0.9997	NS		SG60	NC_001142.9	473000	479000	7	-2.1701	NS		SGU90	NC_001144.5	423000	424000	2	-1.5155	NS
EM93	NC_001143.9	381000	383000	3	-1.0397	NS		1014	NC_001140.6	557000	561000	5	-1.4332	NS		SG60	NC_001142.9	480000	641000	162	-0.1909	NS		SGU90	NC_001144.5	425000	450000	26	-1.0247	NS
EM93	NC_001143.9	384000	517000	134	-0.1396	NS		1014	NC_001141.2	0	9000	10	-2.8387	-2.8387		SG60	NC_001142.9	642000	729000	88	0.3171	NS		SGU90	NC_001144.5	451000	468000	18	4.0909	4.0909
EM93	NC_001143.9	518000	529000	12	-0.6774	NS		1014	NC_001141.2	10000	13000	4	-6.4109	-6.4109		SG60	NC_001142.9	730000	744000	15	-0.6882	NS		SGU90	NC_001144.5	475000	481000	7	-1.8052	NS
EM93	NC_001143.9	530000	565000	36	-0.0859	NS		1014	NC_001141.2	14000	23000	10	-2.7	-2.7		SG60	NC_001143.9	0	659000	660	-0.0779	NS		SGU90	NC_001144.5	489000	652000	164	-0.6024	NS
EM93	NC_001143.9	566000	568000	3	-0.7223	NS		1014	NC_001141.2	24000	52000	29	-0.1893	NS		SG60	NC_001143.9	660000	665000	6	-1.9257	NS		SGU90	NC_001144.5	653000	655000	3	-2.2896	NS
EM93	NC_001143.9	569000	658000	90	-0.0544	NS		1014	NC_001141.2	53000	55000	3	-2.9447	-2.9447		SG60	NC_001144.5	0	16000	17	-1.0356	NS		SGU90	NC_001144.5	656000	1076000	419	-0.2675	NS
EM93	NC_001143.9	659000	665000	7	-0.6129	NS		1014	NC_001141.2	56000	175000	120	-0.1223	NS		SG60	NC_001144.5	17000	214000	198	0.0643	NS		SGU90	NC_001145.3	0	6000	7	-0.7641	NS
EM93	NC_001144.5	0	250000	251	-0.1837	NS		1014	NC_001141.2	176000	178000	3	-1.1595	NS		SG60	NC_001144.5	215000	220000	6	-1.2207	NS		SGU90	NC_001145.3	7000	183000	177	0.1621	NS
EM93	NC_001144.5	251000	254000	4	-0.7963	NS		1014	NC_001141.2	179000	431000	249	-0.1934	NS		SG60	NC_001144.5	221000	450000	230	-0.4128	NS		SGU90	NC_001145.3	184000	186000	3	-0.6566	NS
EM93	NC_001144.5	255000	422000	168	-0.2566	NS		1014	NC_001141.2	432000	438000	5	-1.8596	-1.8596		SG60	NC_001144.5	451000	468000	18	4.4516	4.4516		SGU90	NC_001145.3	187000	195000	9	0.1097	NS
EM93	NC_001144.5	423000	424000	2	-1.3565	NS		1014	NC_001142.9	0	21000	22	-3.7345	-3.7345		SG60	NC_001144.5	475000	481000	7	-2.0801	NS		SGU90	NC_001145.3	196000	201000	6	-1.7369	NS
EM93	NC_001144.5	425000	450000	26	-0.2399	NS		1014	NC_001142.9	24000	289000	262	-0.1431	NS		SG60	NC_001144.5	489000	592000	104	-0.5275	NS		SGU90	NC_001145.3	202000	357000	156	-0.0174	NS
EM93	NC_001144.5	451000	468000	18	5.583	5.583		1014	NC_001142.9	290000	294000	5	-1.1852	NS		SG60	NC_001144.5	593000	598000	6	-2.9976	NS		SGU90	NC_001145.3	358000	362000	5	-1.21	NS
EM93	NC_001144.5	469000	593000	125	-0.3291	NS		1014	NC_001142.9	295000	312000	18	-0.0293	NS		SG60	NC_001144.5	599000	650000	52	-0.4607	NS		SGU90	NC_001145.3	363000	372000	10	-0.194	NS
EM93	NC_001144.5	594000	598000	5	-0.8249	NS		1014	NC_001142.9	313000	317000	5	-0.8137	NS		SG60	NC_001144.5	651000	655000	5	-2.2206	NS		SGU90	NC_001145.3	373000	378000	6	-0.8247	NS
EM93	NC_001144.5	599000	649000	51	-0.2408	NS		1014	NC_001142.9	318000	359000	42	-0.1697	NS		SG60	NC_001144.5	656000	1015000	360	-0.2946	NS		SGU90	NC_001145.3	379000	407000	29	-0.1249	NS
EM93	NC_001144.5	650000	655000	6	-0.8965	NS		1014	NC_001142.9	360000	362000	3	-1.8463	-1.8463		SG60	NC_001144.5	1016000	1059000	44	0.2694	NS		SGU90	NC_001145.3	408000	410000	3	-0.8057	NS
EM93	NC_001144.5	656000	1076000	421	-0.1636	NS		1014	NC_001142.9	363000	472000	110	-0.1623	NS		SG60	NC_001144.5	1062000	1076000	15	-0.8931	NS		SGU90	NC_001145.3	411000	922000	512	-0.114	NS
EM93	NC_001145.3	0	67000	68	-0.1607	NS		1014	NC_001142.9	473000	483000	8	-6.0862	-6.0862		SG60	NC_001145.3	0	6000	7	-0.727	NS		SGU90	NC_001146.8	0	518000	519	-0.1359	NS
EM93	NC_001145.3	68000	71000	4	-1.0124	NS		1014	NC_001142.9	484000	729000	245	-0.1494	NS		SG60	NC_001145.3	7000	184000	178	0.1093	NS		SGU90	NC_001146.8	519000	524000	6	-1.0226	NS
EM93	NC_001145.3	72000	406000	335	-0.204	NS		1014	NC_001142.9	730000	741000	12	-1.138	NS		SG60	NC_001145.3	185000	187000	3	-0.8557	NS		SGU90	NC_001146.8	525000	562000	38	-0.0822	NS
EM93	NC_001145.3	407000	410000	4	-0.9771	NS		1014	NC_001142.9	742000	744000	3	-0.1244	NS		SG60	NC_001145.3	188000	195000	8	-0.069	NS		SGU90	NC_001146.8	563000	567000	5	-1.5314	NS
EM93	NC_001145.3	411000	817000	407	-0.1741	NS		1014	NC_001143.9	0	2000	3	-1.37	NS		SG60	NC_001145.3	196000	201000	6	-1.8905	NS		SGU90	NC_001146.8	568000	754000	187	0.0695	NS
EM93	NC_001145.3	818000	820000	3	-0.9649	NS		1014	NC_001143.9	3000	517000	515	-0.1307	NS		SG60	NC_001145.3	202000	357000	156	-0.2797	NS		SGU90	NC_001146.8	755000	782000	28	1.2345	NS
EM93	NC_001145.3	821000	922000	102	-0.1421	NS		1014	NC_001143.9	518000	529000	12	-0.8468	NS		SG60	NC_001145.3	358000	362000	5	-1.6462	NS		SGU90	NC_001147.6	1000	1076000	1067	-0.107	NS
EM93	NC_001146.8	0	7000	8	-0.767	NS		1014	NC_001143.9	530000	565000	36	-0.0139	NS		SG60	NC_001145.3	363000	407000	45	-0.4439	NS		SGU90	NC_001147.6	1077000	1083000	7	1.663	1.663
EM93	NC_001146.8	8000	194000	187	-0.1713	NS		1014	NC_001143.9	566000	568000	3	-0.7869	NS		SG60	NC_001145.3	408000	409000	2	-1.182	NS		SGU90	NC_001147.6	1084000	1089000	6	-0.6752	NS
EM93	NC_001146.8	195000	199000	5	-0.8556	NS		1014	NC_001143.9	569000	658000	90	-0.043	NS		SG60	NC_001145.3	410000	922000	513	-0.2357	NS		SGU90	NC_001148.4	0	6000	7	-0.5483	NS
EM93	NC_001146.8	200000	651000	452	-0.2219	NS		1014	NC_001143.9	659000	665000	7	-1.8758	-1.8758		SG60	NC_001146.8	0	15000	16	-0.6074	NS		SGU90	NC_001148.4	7000	11000	5	1.3224	NS
EM93	NC_001146.8	652000	653000	2	-1.1924	NS		1014	NC_001144.5	0	9000	10	-1.3691	NS		SG60	NC_001146.8	16000	95000	80	0.0528	NS		SGU90	NC_001148.4	12000	17000	6	2.1411	2.1411
EM93	NC_001146.8	654000	773000	120	-0.1837	NS		1014	NC_001144.5	10000	214000	205	-0.1468	NS		SG60	NC_001146.8	96000	102000	7	1.0917	NS		SGU90	NC_001148.4	18000	25000	8	1.2662	NS
EM93	NC_001146.8	774000	782000	9	-0.8454	NS		1014	NC_001144.5	215000	216000	2	-1.8596	-1.8596		SG60	NC_001146.8	103000	518000	416	-0.2964	NS		SGU90	NC_001148.4	26000	56000	31	0.237	NS
EM93	NC_001147.6	0	11000	12	-1.1356	NS		1014	NC_001144.5	218000	220000	2	-6.0803	-6.0803		SG60	NC_001146.8	519000	524000	6	-1.1878	NS		SGU90	NC_001148.4	57000	61000	5	-2.0948	NS
EM93	NC_001147.6	12000	584000	573	-0.1911	NS		1014	NC_001144.5	221000	450000	230	-0.2113	NS		SG60	NC_001146.8	525000	562000	38	-0.2379	NS		SGU90	NC_001148.4	62000	373000	312	-0.1298	NS
EM93	NC_001147.6	585000	588000	4	-0.7869	NS		1014	NC_001144.5	451000	468000	18	4.8634	4.8634		SG60	NC_001146.8	563000	567000	5	-1.5426	NS		SGU90	NC_001148.4	374000	436000	63	0.3494	NS
EM93	NC_001147.6	589000	986000	398	-0.1788	NS		1014	NC_001144.5	472000	481000	8	-5.1708	-5.1708		SG60	NC_001146.8	568000	573000	6	-0.5685	NS		SGU90	NC_001148.4	437000	442000	3	-6.2667	NS
EM93	NC_001147.6	987000	989000	3	-1.0874	NS		1014	NC_001144.5	482000	485000	2	-1.8101	-1.8101		SG60	NC_001146.8	574000	720000	147	-0.0212	NS		SGU90	NC_001148.4	443000	803000	361	-0.0334	NS
EM93	NC_001147.6	990000	1089000	100	-0.1032	NS		1014	NC_001144.5	489000	593000	105	-0.2272	NS		SG60	NC_001146.8	721000	754000	34	0.4269	NS		SGU90	NC_001148.4	804000	810000	7	-1.182	NS
EM93	NC_001148.4	0	18000	19	-0.6722	NS		1014	NC_001144.5	594000	598000	5	-6.1272	-6.1272		SG60	NC_001146.8	755000	782000	28	1.0984	NS		SGU90	NC_001148.4	811000	851000	41	-0.0998	NS
EM93	NC_001148.4	19000	25000	7	0.4773	NS		1014	NC_001144.5	599000	651000	53	-0.2591	NS		SG60	NC_001147.6	1000	117000	110	0.223	NS		SGU90	NC_001148.4	852000	855000	4	-2.0681	NS
EM93	NC_001148.4	26000	56000	31	-0.1006	NS		1014	NC_001144.5	652000	654000	3	-7.0801	-7.0801		SG60	NC_001147.6	118000	122000	5	-1.7528	NS		SGU90	NC_001148.4	856000	925000	70	0.1525	NS
EM93	NC_001148.4	57000	62000	6	-0.6492	NS		1014	NC_001144.5	655000	1010000	356	-0.1601	NS		SG60	NC_001147.6	123000	594000	472	-0.2985	NS		SGU90	NC_001148.4	926000	943000	18	1.8238	1.8238
EM93	NC_001148.4	63000	436000	374	-0.1397	NS		1014	NC_001144.5	1011000	1014000	4	-1.7862	-1.7862		SG60	NC_001147.6	595000	599000	5	-1.6989	NS		SGU90	NC_001148.4	944000	946000	3	0.1669	NS
EM93	NC_001148.4	437000	442000	6	-0.8869	NS		1014	NC_001144.5	1015000	1059000	45	0.0049	NS		SG60	NC_001147.6	600000	702000	103	-0.3796	NS
EM93	NC_001148.4	443000	804000	362	-0.1557	NS		1014	NC_001144.5	1060000	1076000	17	-1.8875	-1.8875		SG60	NC_001147.6	703000	706000	4	-1.1722	NS
EM93	NC_001148.4	805000	810000	6	-0.8692	NS		1014	NC_001145.3	0	6000	7	-1.0136	NS		SG60	NC_001147.6	707000	1072000	366	-0.2365	NS
EM93	NC_001148.4	811000	850000	40	-0.1429	NS		1014	NC_001145.3	7000	67000	61	-0.1005	NS		SG60	NC_001147.6	1074000	1083000	10	1.6011	1.6011
EM93	NC_001148.4	851000	856000	6	-0.9747	NS		1014	NC_001145.3	68000	71000	4	-1.5873	-1.5873		SG60	NC_001147.6	1084000	1089000	6	-0.7739	NS
EM93	NC_001148.4	857000	946000	90	-0.0741	NS		1014	NC_001145.3	72000	184000	113	-0.1706	NS		SG60	NC_001148.4	0	5000	6	-0.7312	NS
								1014	NC_001145.3	185000	189000	3	-6.0341	-6.0341		SG60	NC_001148.4	6000	11000	6	1.4958	NS
								1014	NC_001145.3	190000	196000	7	-0.202	NS		SG60	NC_001148.4	12000	16000	5	2.4562	2.4562
								1014	NC_001145.3	198000	201000	4	-6.3028	-6.3028		SG60	NC_001148.4	17000	25000	9	1.2772	NS
								1014	NC_001145.3	202000	357000	156	-0.1725	NS		SG60	NC_001148.4	26000	924000	894	-0.1432	NS
								1014	NC_001145.3	358000	361000	4	-6.8789	-6.8789		SG60	NC_001148.4	925000	946000	22	1.5821	1.5821
								1014	NC_001145.3	362000	372000	11	-0.3385	NS
								1014	NC_001145.3	373000	377000	4	-6.6357	-6.6357
								1014	NC_001145.3	378000	406000	29	-0.182	NS
								1014	NC_001145.3	407000	410000	4	-1.3953	NS
								1014	NC_001145.3	411000	917000	507	-0.1256	NS
								1014	NC_001145.3	918000	922000	5	-2.056	-2.056
								1014	NC_001146.8	0	5000	6	-1.5583	-1.5583
								1014	NC_001146.8	6000	96000	91	-0.1765	NS
								1014	NC_001146.8	98000	101000	3	-5.779	-5.779
								1014	NC_001146.8	102000	519000	418	-0.1783	NS
								1014	NC_001146.8	521000	523000	3	-5.4139	-5.4139
								1014	NC_001146.8	524000	561000	38	-0.1667	NS
								1014	NC_001146.8	562000	567000	6	-1.8662	-1.8662
								1014	NC_001146.8	568000	782000	215	-0.1796	NS
								1014	NC_001147.6	0	3000	4	-5.0109	-5.0109
								1014	NC_001147.6	11000	117000	107	-0.1648	NS
								1014	NC_001147.6	118000	122000	4	-6.813	-6.813
								1014	NC_001147.6	123000	584000	462	-0.1463	NS
								1014	NC_001147.6	585000	588000	4	-1.1912	NS
								1014	NC_001147.6	589000	594000	6	-0.1994	NS
								1014	NC_001147.6	595000	599000	5	-6.3184	-6.3184
								1014	NC_001147.6	600000	1072000	473	-0.1391	NS
								1014	NC_001147.6	1073000	1076000	4	-1.7672	-1.7672
								1014	NC_001147.6	1077000	1082000	6	0.4817	NS
								1014	NC_001147.6	1083000	1089000	7	-1.2779	NS
								1014	NC_001148.4	0	7000	8	-1.5449	-1.5449
								1014	NC_001148.4	8000	13000	6	-0.2041	NS
								1014	NC_001148.4	14000	25000	12	0.9571	NS
								1014	NC_001148.4	26000	56000	31	-0.1052	NS
								1014	NC_001148.4	58000	61000	3	-6.5944	-6.5944
								1014	NC_001148.4	62000	804000	738	-0.1283	NS
								1014	NC_001148.4	805000	808000	3	-5.3764	-5.3764
								1014	NC_001148.4	810000	844000	35	-0.2239	NS
								1014	NC_001148.4	846000	854000	7	-5.9348	-5.9348
								1014	NC_001148.4	856000	897000	42	-0.0939	NS
								1014	NC_001148.4	898000	901000	4	-0.9124	NS
								1014	NC_001148.4	902000	942000	41	-0.0356	NS
								1014	NC_001148.4	943000	946000	4	-1.1656	NS

## Sheet: thr1.5
	ID	chrom	loc.start	loc.end	num.mark	seg.mean	threshold1			ID	chrom	loc.start	loc.end	num.mark	seg.mean	threshold1			ID	chrom	loc.start	loc.end	num.mark	seg.mean	threshold1			ID	chrom	loc.start	loc.end	num.mark	seg.mean	threshold1
	EM93	NC_001136.10	0	2000	3	-1.5226	-1.5226			1014	NC_001133.9	14000	23000	10	-5.6481	-5.6481			SG60	NC_001140.6	550000	556000	7	1.7632	1.7632			SGU90	NC_001140.6	550000	556000	7	1.5844	1.5844
	EM93	NC_001139.9	707000	710000	4	-3.3531	-3.3531			1014	NC_001133.9	161000	165000	5	-6.0614	-6.0614			SG60	NC_001144.5	451000	468000	18	4.4516	4.4516			SGU90	NC_001144.5	451000	468000	18	4.0909	4.0909
	EM93	NC_001140.6	212000	215000	4	2.0209	2.0209			1014	NC_001134.8	0	5000	6	-1.7864	-1.7864			SG60	NC_001147.6	1074000	1083000	10	1.6011	1.6011			SGU90	NC_001147.6	1077000	1083000	7	1.663	1.663
	EM93	NC_001141.2	53000	55000	3	-1.5263	-1.5263			1014	NC_001134.8	30000	34000	5	-1.9599	-1.9599			SG60	NC_001148.4	12000	16000	5	2.4562	2.4562			SGU90	NC_001148.4	12000	17000	6	2.1411	2.1411
	EM93	NC_001141.2	206000	209000	4	-1.5204	-1.5204			1014	NC_001134.8	221000	225000	5	-5.2936	-5.2936			SG60	NC_001148.4	925000	946000	22	1.5821	1.5821			SGU90	NC_001148.4	926000	943000	18	1.8238	1.8238
	EM93	NC_001144.5	451000	468000	18	5.583	5.583			1014	NC_001134.8	260000	262000	3	-5.2259	-5.2259
										1014	NC_001135.5	85000	88000	4	-1.8222	-1.8222
										1014	NC_001136.10	647000	649000	3	-6.2922	-6.2922
										1014	NC_001136.10	880000	883000	4	-5.8634	-5.8634
										1014	NC_001136.10	988000	990000	2	-6.0086	-6.0086
										1014	NC_001136.10	1096000	1100000	4	-5.9659	-5.9659
										1014	NC_001136.10	1207000	1210000	3	-5.9576	-5.9576
										1014	NC_001136.10	1211000	1212000	2	-1.7355	-1.7355
										1014	NC_001137.3	0	6000	7	-2.7833	-2.7833
										1014	NC_001137.3	335000	336000	2	-1.8891	-1.8891
										1014	NC_001137.3	444000	448000	4	-6.484	-6.484
										1014	NC_001137.3	493000	497000	4	-6.8412	-6.8412
										1014	NC_001137.3	569000	575000	7	-1.9086	-1.9086
										1014	NC_001138.5	0	16000	17	-1.6238	-1.6238
										1014	NC_001138.5	138000	140000	3	-1.8968	-1.8968
										1014	NC_001139.9	402000	404000	3	-2.152	-2.152
										1014	NC_001139.9	536000	540000	4	-6.6782	-6.6782
										1014	NC_001139.9	563000	565000	2	-6.4092	-6.4092
										1014	NC_001139.9	818000	822000	5	-6.33	-6.33
										1014	NC_001139.9	1078000	1089000	12	-1.7587	-1.7587
										1014	NC_001140.6	544000	547000	4	-6.637	-6.637
										1014	NC_001141.2	0	9000	10	-2.8387	-2.8387
										1014	NC_001141.2	10000	13000	4	-6.4109	-6.4109
										1014	NC_001141.2	14000	23000	10	-2.7	-2.7
										1014	NC_001141.2	53000	55000	3	-2.9447	-2.9447
										1014	NC_001141.2	432000	438000	5	-1.8596	-1.8596
										1014	NC_001142.9	0	21000	22	-3.7345	-3.7345
										1014	NC_001142.9	360000	362000	3	-1.8463	-1.8463
										1014	NC_001142.9	473000	483000	8	-6.0862	-6.0862
										1014	NC_001143.9	659000	665000	7	-1.8758	-1.8758
										1014	NC_001144.5	215000	216000	2	-1.8596	-1.8596
										1014	NC_001144.5	218000	220000	2	-6.0803	-6.0803
										1014	NC_001144.5	451000	468000	18	4.8634	4.8634
										1014	NC_001144.5	472000	481000	8	-5.1708	-5.1708
										1014	NC_001144.5	482000	485000	2	-1.8101	-1.8101
										1014	NC_001144.5	594000	598000	5	-6.1272	-6.1272
										1014	NC_001144.5	652000	654000	3	-7.0801	-7.0801
										1014	NC_001144.5	1011000	1014000	4	-1.7862	-1.7862
										1014	NC_001144.5	1060000	1076000	17	-1.8875	-1.8875
										1014	NC_001145.3	68000	71000	4	-1.5873	-1.5873
										1014	NC_001145.3	185000	189000	3	-6.0341	-6.0341
										1014	NC_001145.3	198000	201000	4	-6.3028	-6.3028
										1014	NC_001145.3	358000	361000	4	-6.8789	-6.8789
										1014	NC_001145.3	373000	377000	4	-6.6357	-6.6357
										1014	NC_001145.3	918000	922000	5	-2.056	-2.056
										1014	NC_001146.8	0	5000	6	-1.5583	-1.5583
										1014	NC_001146.8	98000	101000	3	-5.779	-5.779
										1014	NC_001146.8	521000	523000	3	-5.4139	-5.4139
										1014	NC_001146.8	562000	567000	6	-1.8662	-1.8662
										1014	NC_001147.6	0	3000	4	-5.0109	-5.0109
										1014	NC_001147.6	118000	122000	4	-6.813	-6.813
										1014	NC_001147.6	595000	599000	5	-6.3184	-6.3184
										1014	NC_001147.6	1073000	1076000	4	-1.7672	-1.7672
										1014	NC_001148.4	0	7000	8	-1.5449	-1.5449
										1014	NC_001148.4	58000	61000	3	-6.5944	-6.5944
										1014	NC_001148.4	805000	808000	3	-5.3764	-5.3764
										1014	NC_001148.4	846000	854000	7	-5.9348	-5.9348
										1014	NC_001148.4	943000	946000	4	-1.1656	-1.1656

## Sheet: thr1.5_chrXVI
ID	chrom	loc.start	loc.end	num.mark	seg.mean	threshold1			ID	chrom	loc.start	loc.end	num.mark	seg.mean	threshold1			ID	chrom	loc.start	loc.end	num.mark	seg.mean	threshold1			ID	chrom	loc.start	loc.end	num.mark	seg.mean	threshold1
EM93	NC_001136.10	0	2000	3	-1.5226	-1.5226			1014	NC_001148.4	0	7000	8	-1.5449	-1.5449			SG60	NC_001148.4	12000	16000	5	2.4562	2.4562			SGU90	NC_001148.4	12000	17000	6	2.1411	2.1411
EM93	NC_001139.9	707000	710000	4	-3.3531	-3.3531			1014	NC_001148.4	58000	61000	3	-6.5944	-6.5944			SG60	NC_001148.4	925000	946000	22	1.5821	1.5821			SGU90	NC_001148.4	926000	943000	18	1.8238	1.8238
EM93	NC_001140.6	212000	215000	4	2.0209	2.0209			1014	NC_001148.4	805000	808000	3	-5.3764	-5.3764
EM93	NC_001141.2	53000	55000	3	-1.5263	-1.5263			1014	NC_001148.4	846000	854000	7	-5.9348	-5.9348
EM93	NC_001141.2	206000	209000	4	-1.5204	-1.5204			1014	NC_001148.4	943000	946000	4	-1.1656	-1.1656
EM93	NC_001144.5	451000	468000	18	5.583	5.583

## Sheet: refined_analysis
ID	chrom	loc.start	loc.end	num.mark	seg.mean		ID	chrom	loc.start	loc.end	num.mark	seg.mean		ID	chrom	loc.start	loc.end	num.mark	seg.mean		ID	chrom	loc.start	loc.end	num.mark	seg.mean
1014	NC_001148.4	925001	925027	27	-0.0487		EM93	NC_001148.4	925001	925023	23	-0.2293		SG60	NC_001148.4	925001	925011	11	0.6404		SGU90	NC_001148.4	925001	925012	12	0.4167
1014	NC_001148.4	925028	925036	9	-0.1127		EM93	NC_001148.4	925024	925041	18	-0.1541		SG60	NC_001148.4	925012	925027	16	0.6925		SGU90	NC_001148.4	925013	925016	4	0.3743
1014	NC_001148.4	925037	925047	11	-0.1972		EM93	NC_001148.4	925042	925047	6	-0.1063		SG60	NC_001148.4	925028	925032	5	0.6445		SGU90	NC_001148.4	925017	925022	6	0.4145
1014	NC_001148.4	925048	925057	10	-0.1476		EM93	NC_001148.4	925048	925061	14	-0.0393		SG60	NC_001148.4	925033	925046	14	0.5796		SGU90	NC_001148.4	925023	925031	9	0.3739
1014	NC_001148.4	925058	925062	5	-0.0929		EM93	NC_001148.4	925062	925092	31	0.0551		SG60	NC_001148.4	925047	925066	20	0.6237		SGU90	NC_001148.4	925032	925036	5	0.3397
1014	NC_001148.4	925063	925072	10	-0.1455		EM93	NC_001148.4	925093	925123	31	-0.0337		SG60	NC_001148.4	925067	925108	42	0.5904		SGU90	NC_001148.4	925037	925051	15	0.2733
1014	NC_001148.4	925073	925080	8	-0.0446		EM93	NC_001148.4	925124	925147	24	-0.1144		SG60	NC_001148.4	925109	925118	10	0.5078		SGU90	NC_001148.4	925052	925062	11	0.2248
1014	NC_001148.4	925081	925122	42	0.0044		EM93	NC_001148.4	925148	925156	9	-0.1818		SG60	NC_001148.4	925119	925137	19	0.3897		SGU90	NC_001148.4	925063	925066	4	0.1681
1014	NC_001148.4	925123	925132	10	0.082		EM93	NC_001148.4	925157	925166	10	-0.1435		SG60	NC_001148.4	925138	925143	6	0.303		SGU90	NC_001148.4	925067	925094	28	0.1051
1014	NC_001148.4	925133	925154	22	0.1687		EM93	NC_001148.4	925167	925170	4	-0.0948		SG60	NC_001148.4	925144	925157	14	0.2404		SGU90	NC_001148.4	925095	925097	3	0.1654
1014	NC_001148.4	925155	925171	17	0.2377		EM93	NC_001148.4	925171	925185	15	-0.0337		SG60	NC_001148.4	925158	925177	20	0.2036		SGU90	NC_001148.4	925098	925113	16	0.2029
1014	NC_001148.4	925172	925219	48	0.1867		EM93	NC_001148.4	925186	925190	5	0.0523		SG60	NC_001148.4	925178	925189	12	0.2725		SGU90	NC_001148.4	925114	925127	14	0.1658
1014	NC_001148.4	925220	925253	34	0.2915		EM93	NC_001148.4	925191	925201	11	0.14		SG60	NC_001148.4	925190	925199	10	0.2229		SGU90	NC_001148.4	925128	925149	22	0.1271
1014	NC_001148.4	925254	925268	15	0.1883		EM93	NC_001148.4	925202	925211	10	0.2449		SG60	NC_001148.4	925200	925216	17	0.3254		SGU90	NC_001148.4	925150	925156	7	0.0766
1014	NC_001148.4	925269	925274	6	0.1107		EM93	NC_001148.4	925212	925219	8	0.3113		SG60	NC_001148.4	925217	925237	21	0.3878		SGU90	NC_001148.4	925157	925167	11	0.0466
1014	NC_001148.4	925275	925287	13	0.1739		EM93	NC_001148.4	925220	925259	40	0.3796		SG60	NC_001148.4	925238	925239	2	0.3494		SGU90	NC_001148.4	925168	925173	6	0.0936
1014	NC_001148.4	925288	925292	5	0.1289		EM93	NC_001148.4	925260	925291	32	0.3095		SG60	NC_001148.4	925240	925255	16	0.2879		SGU90	NC_001148.4	925174	925211	38	0.1427
1014	NC_001148.4	925293	925319	27	0.0464		EM93	NC_001148.4	925292	925306	15	0.2138		SG60	NC_001148.4	925256	925266	11	0.3375		SGU90	NC_001148.4	925212	925219	8	0.0636
1014	NC_001148.4	925320	925346	27	-0.1035		EM93	NC_001148.4	925307	925312	6	0.1218		SG60	NC_001148.4	925267	925269	3	0.3921		SGU90	NC_001148.4	925220	925224	5	0.0903
1014	NC_001148.4	925347	925361	15	-0.0013		EM93	NC_001148.4	925313	925351	39	0.0401		SG60	NC_001148.4	925270	925294	25	0.3384		SGU90	NC_001148.4	925225	925230	6	0.1327
1014	NC_001148.4	925362	925369	8	0.0784		EM93	NC_001148.4	925352	925365	14	0.105		SG60	NC_001148.4	925295	925309	15	0.2569		SGU90	NC_001148.4	925231	925238	8	0.0937
1014	NC_001148.4	925370	925373	4	0.1468		EM93	NC_001148.4	925366	925377	12	0.0436		SG60	NC_001148.4	925310	925320	11	0.2183		SGU90	NC_001148.4	925239	925241	3	0.0299
1014	NC_001148.4	925374	925402	29	0.0862		EM93	NC_001148.4	925378	925394	17	-0.0398		SG60	NC_001148.4	925321	925324	4	0.1806		SGU90	NC_001148.4	925242	925276	35	0.0563
1014	NC_001148.4	925403	925415	13	0.0268		EM93	NC_001148.4	925395	925406	12	-0.0049		SG60	NC_001148.4	925325	925332	8	0.1018		SGU90	NC_001148.4	925277	925282	6	0.0002
1014	NC_001148.4	925416	925446	31	0.103		EM93	NC_001148.4	925407	925428	22	0.0397		SG60	NC_001148.4	925333	925341	9	0.1515		SGU90	NC_001148.4	925283	925300	18	-0.0774
1014	NC_001148.4	925447	925493	47	-0.0005		EM93	NC_001148.4	925429	925436	8	0.0992		SG60	NC_001148.4	925342	925352	11	0.0684		SGU90	NC_001148.4	925301	925304	4	0.055
1014	NC_001148.4	925494	925515	22	0.0732		EM93	NC_001148.4	925437	925465	29	0.1489		SG60	NC_001148.4	925353	925363	11	-0.0083		SGU90	NC_001148.4	925305	925311	7	0.1034
1014	NC_001148.4	925516	925538	23	0.0017		EM93	NC_001148.4	925466	925486	21	0.2115		SG60	NC_001148.4	925364	925378	15	-0.1101		SGU90	NC_001148.4	925312	925326	15	0.0312
1014	NC_001148.4	925539	925556	18	0.0558		EM93	NC_001148.4	925487	925513	27	0.2879		SG60	NC_001148.4	925379	925387	9	-0.0081		SGU90	NC_001148.4	925327	925336	10	-0.0434
1014	NC_001148.4	925557	925568	12	0.0205		EM93	NC_001148.4	925514	925547	34	0.3885		SG60	NC_001148.4	925388	925395	8	0.0805		SGU90	NC_001148.4	925337	925342	6	-0.0872
1014	NC_001148.4	925569	925577	9	-0.0379		EM93	NC_001148.4	925548	925557	10	0.3059		SG60	NC_001148.4	925396	925424	29	0.1158		SGU90	NC_001148.4	925343	925350	8	0.0395
1014	NC_001148.4	925578	925590	13	-0.1288		EM93	NC_001148.4	925558	925586	29	0.231		SG60	NC_001148.4	925425	925450	26	0.1387		SGU90	NC_001148.4	925351	925369	19	0.1026
1014	NC_001148.4	925591	925603	13	-0.2098		EM93	NC_001148.4	925587	925595	9	0.1062		SG60	NC_001148.4	925451	925457	7	0.1739		SGU90	NC_001148.4	925370	925384	15	0.0241
1014	NC_001148.4	925604	925633	30	-0.2676		EM93	NC_001148.4	925596	925603	8	0.0272		SG60	NC_001148.4	925458	925464	7	0.2131		SGU90	NC_001148.4	925385	925394	10	-0.0175
1014	NC_001148.4	925634	925637	4	-0.4282		EM93	NC_001148.4	925604	925612	9	-0.0222		SG60	NC_001148.4	925465	925473	9	0.1631		SGU90	NC_001148.4	925395	925404	10	0.0364
1014	NC_001148.4	925638	925645	8	-0.5295		EM93	NC_001148.4	925613	925619	7	-0.1097		SG60	NC_001148.4	925474	925510	37	0.2046		SGU90	NC_001148.4	925405	925409	5	0.0971
1014	NC_001148.4	925646	925649	4	-0.4088		EM93	NC_001148.4	925620	925633	14	-0.2667		SG60	NC_001148.4	925511	925515	5	0.2188		SGU90	NC_001148.4	925410	925425	16	0.0407
1014	NC_001148.4	925650	925655	6	-0.3289		EM93	NC_001148.4	925634	925643	10	-0.4785		SG60	NC_001148.4	925516	925522	7	0.1675		SGU90	NC_001148.4	925426	925442	17	0.1311
1014	NC_001148.4	925656	925664	9	-0.2703		EM93	NC_001148.4	925644	925649	6	-0.41		SG60	NC_001148.4	925523	925545	23	0.0967		SGU90	NC_001148.4	925443	925444	2	0.0241
1014	NC_001148.4	925665	925671	7	-0.1493		EM93	NC_001148.4	925650	925656	7	-0.2989		SG60	NC_001148.4	925546	925559	14	0.0363		SGU90	NC_001148.4	925445	925457	13	-0.0462
1014	NC_001148.4	925672	925685	14	0.0103		EM93	NC_001148.4	925657	925683	27	-0.2255		SG60	NC_001148.4	925560	925570	11	0.1025		SGU90	NC_001148.4	925458	925474	17	0.0377
1014	NC_001148.4	925686	925697	12	0.1015		EM93	NC_001148.4	925684	925693	10	-0.1104		SG60	NC_001148.4	925571	925575	5	0.0467		SGU90	NC_001148.4	925475	925496	22	0.1287
1014	NC_001148.4	925698	925710	13	0.1771		EM93	NC_001148.4	925694	925708	15	0.0112		SG60	NC_001148.4	925576	925584	9	0.1096		SGU90	NC_001148.4	925497	925511	15	0.0731
1014	NC_001148.4	925711	925745	35	0.2881		EM93	NC_001148.4	925709	925715	7	0.0978		SG60	NC_001148.4	925585	925587	3	0.2274		SGU90	NC_001148.4	925512	925519	8	0.1334
1014	NC_001148.4	925746	925770	25	0.1951		EM93	NC_001148.4	925716	925723	8	0.1574		SG60	NC_001148.4	925588	925597	10	0.1368		SGU90	NC_001148.4	925520	925527	8	0.1961
1014	NC_001148.4	925771	925778	8	0.1243		EM93	NC_001148.4	925724	925782	59	0.2429		SG60	NC_001148.4	925598	925600	3	0.194		SGU90	NC_001148.4	925528	925540	13	0.2726
1014	NC_001148.4	925779	925866	88	0.0802		EM93	NC_001148.4	925783	925789	7	0.1708		SG60	NC_001148.4	925601	925611	11	0.2426		SGU90	NC_001148.4	925541	925560	20	0.1758
1014	NC_001148.4	925867	925963	97	0.1184		EM93	NC_001148.4	925790	925793	4	0.2202		SG60	NC_001148.4	925612	925621	10	0.3178		SGU90	NC_001148.4	925561	925578	18	0.2741
1014	NC_001148.4	925964	925975	12	0.076		EM93	NC_001148.4	925794	925857	64	0.1454		SG60	NC_001148.4	925622	925633	12	0.2657		SGU90	NC_001148.4	925579	925603	25	0.3696
1014	NC_001148.4	925976	926011	36	0.0091		EM93	NC_001148.4	925858	925889	32	0.2109		SG60	NC_001148.4	925634	925640	7	0.1757		SGU90	NC_001148.4	925604	925609	6	0.3306
1014	NC_001148.4	926012	926029	18	-0.0344		EM93	NC_001148.4	925890	925910	21	0.109		SG60	NC_001148.4	925641	925644	4	0.2485		SGU90	NC_001148.4	925610	925613	4	0.3603
1014	NC_001148.4	926030	926034	5	0.0183		EM93	NC_001148.4	925911	925920	10	-0.0049		SG60	NC_001148.4	925645	925659	15	0.2964		SGU90	NC_001148.4	925614	925623	10	0.331
1014	NC_001148.4	926035	926058	24	-0.0158		EM93	NC_001148.4	925921	925926	6	-0.1116		SG60	NC_001148.4	925660	925698	39	0.3926		SGU90	NC_001148.4	925624	925633	10	0.3595
1014	NC_001148.4	926059	926069	11	0.0694		EM93	NC_001148.4	925927	925938	12	-0.0739		SG60	NC_001148.4	925699	925708	10	0.3337		SGU90	NC_001148.4	925634	925644	11	0.261
1014	NC_001148.4	926070	926081	12	0.1694		EM93	NC_001148.4	925939	925944	6	-0.1169		SG60	NC_001148.4	925709	925719	11	1.0691		SGU90	NC_001148.4	925645	925656	12	0.3209
1014	NC_001148.4	926082	926096	15	0.2336		EM93	NC_001148.4	925945	925953	9	-0.1584		SG60	NC_001148.4	925720	925730	11	1.1753		SGU90	NC_001148.4	925657	925665	9	0.2491
1014	NC_001148.4	926097	926135	39	0.1863		EM93	NC_001148.4	925954	925958	5	-0.2205		SG60	NC_001148.4	925731	925735	5	1.2526		SGU90	NC_001148.4	925666	925674	9	0.1797
1014	NC_001148.4	926136	926156	21	0.251		EM93	NC_001148.4	925959	925980	22	-0.2947		SG60	NC_001148.4	925736	925745	10	1.3105		SGU90	NC_001148.4	925675	925699	25	0.1378
1014	NC_001148.4	926157	926169	13	0.1637		EM93	NC_001148.4	925981	925983	3	-0.3881		SG60	NC_001148.4	925746	925750	5	1.276		SGU90	NC_001148.4	925700	925708	9	0.0764
1014	NC_001148.4	926170	926177	8	0.0591		EM93	NC_001148.4	925984	926004	21	-0.4254		SG60	NC_001148.4	925751	925766	16	1.3342		SGU90	NC_001148.4	925709	925714	6	0.7611
1014	NC_001148.4	926178	926218	41	-0.0563		EM93	NC_001148.4	926005	926011	7	-0.3662		SG60	NC_001148.4	925767	925781	15	1.3983		SGU90	NC_001148.4	925715	925730	16	0.8328
1014	NC_001148.4	926219	926250	32	0.026		EM93	NC_001148.4	926012	926035	24	-0.2978		SG60	NC_001148.4	925782	925792	11	1.4552		SGU90	NC_001148.4	925731	925742	12	0.8993
1014	NC_001148.4	926251	926268	18	0.0794		EM93	NC_001148.4	926036	926051	16	-0.1781		SG60	NC_001148.4	925793	925801	9	1.5137		SGU90	NC_001148.4	925743	925752	10	0.9833
1014	NC_001148.4	926269	926274	6	0.1304		EM93	NC_001148.4	926052	926057	6	-0.0992		SG60	NC_001148.4	925802	925808	7	1.5701		SGU90	NC_001148.4	925753	925771	19	1.0643
1014	NC_001148.4	926275	926307	33	0.2031		EM93	NC_001148.4	926058	926074	17	-0.0029		SG60	NC_001148.4	925809	925815	7	1.6325		SGU90	NC_001148.4	925772	925784	13	1.1486
1014	NC_001148.4	926308	926356	49	0.3109		EM93	NC_001148.4	926075	926080	6	0.082		SG60	NC_001148.4	925816	925853	38	1.6931		SGU90	NC_001148.4	925785	925804	20	1.2191
1014	NC_001148.4	926357	926377	21	0.2286		EM93	NC_001148.4	926081	926108	28	0.1795		SG60	NC_001148.4	925854	925934	81	1.6494		SGU90	NC_001148.4	925805	925839	35	1.2746
1014	NC_001148.4	926378	926397	20	0.1503		EM93	NC_001148.4	926109	926130	22	0.2493		SG60	NC_001148.4	925935	925961	27	1.6072		SGU90	NC_001148.4	925840	925846	7	1.3137
1014	NC_001148.4	926398	926406	9	0.0779		EM93	NC_001148.4	926131	926257	127	0.1965		SG60	NC_001148.4	925962	925969	8	1.5662		SGU90	NC_001148.4	925847	925850	4	1.2842
1014	NC_001148.4	926407	926416	10	-0.0103		EM93	NC_001148.4	926258	926263	6	0.1577		SG60	NC_001148.4	925970	925980	11	1.6048		SGU90	NC_001148.4	925851	925877	27	1.2357
1014	NC_001148.4	926417	926428	12	-0.1225		EM93	NC_001148.4	926264	926273	10	0.1037		SG60	NC_001148.4	925981	925998	18	1.662		SGU90	NC_001148.4	925878	925887	10	1.2715
1014	NC_001148.4	926429	926510	82	-0.0332		EM93	NC_001148.4	926274	926288	15	0.0543		SG60	NC_001148.4	925999	926023	25	1.7103		SGU90	NC_001148.4	925888	925890	3	1.2389
1014	NC_001148.4	926511	926529	19	0.0902		EM93	NC_001148.4	926289	926298	10	-0.0027		SG60	NC_001148.4	926024	926039	16	1.623		SGU90	NC_001148.4	925891	925909	19	1.2082
1014	NC_001148.4	926530	926565	36	-0.0081		EM93	NC_001148.4	926299	926302	4	0.0453		SG60	NC_001148.4	926040	926048	9	1.5835		SGU90	NC_001148.4	925910	925922	13	1.2494
1014	NC_001148.4	926566	926634	69	0.0424		EM93	NC_001148.4	926303	926338	36	-0.0162		SG60	NC_001148.4	926049	926062	14	1.5549		SGU90	NC_001148.4	925923	925935	13	1.1711
1014	NC_001148.4	926635	926664	30	-0.0333		EM93	NC_001148.4	926339	926381	43	0.0629		SG60	NC_001148.4	926063	926073	11	1.517		SGU90	NC_001148.4	925936	925946	11	1.1257
1014	NC_001148.4	926665	926676	12	0.0228		EM93	NC_001148.4	926382	926389	8	0.1331		SG60	NC_001148.4	926074	926079	6	1.5624		SGU90	NC_001148.4	925947	925965	19	1.1643
1014	NC_001148.4	926677	926760	84	0.0886		EM93	NC_001148.4	926390	926401	12	0.2047		SG60	NC_001148.4	926080	926087	8	1.6041		SGU90	NC_001148.4	925966	925971	6	1.2464
1014	NC_001148.4	926761	926805	45	0.1296		EM93	NC_001148.4	926402	926426	25	0.1468		SG60	NC_001148.4	926088	926108	21	1.6479		SGU90	NC_001148.4	925972	925976	5	1.2902
1014	NC_001148.4	926806	926827	22	0.2476		EM93	NC_001148.4	926427	926437	11	0.0558		SG60	NC_001148.4	926109	926127	19	1.6096		SGU90	NC_001148.4	925977	926024	48	1.3602
1014	NC_001148.4	926828	926843	16	0.2004		EM93	NC_001148.4	926438	926451	14	-0.0501		SG60	NC_001148.4	926128	926137	10	1.5651		SGU90	NC_001148.4	926025	926053	29	1.2955
1014	NC_001148.4	926844	926860	17	0.1319		EM93	NC_001148.4	926452	926464	13	-0.1041		SG60	NC_001148.4	926138	926146	9	1.5052		SGU90	NC_001148.4	926054	926075	22	1.2378
1014	NC_001148.4	926861	926890	30	0.0602		EM93	NC_001148.4	926465	926483	19	-0.1495		SG60	NC_001148.4	926147	926156	10	1.5706		SGU90	NC_001148.4	926076	926108	33	1.2658
1014	NC_001148.4	926891	926894	4	0.1062		EM93	NC_001148.4	926484	926495	12	-0.1984		SG60	NC_001148.4	926157	926164	8	1.5365		SGU90	NC_001148.4	926109	926115	7	1.1248
1014	NC_001148.4	926895	926898	4	-0.0638		EM93	NC_001148.4	926496	926501	6	-0.1639		SG60	NC_001148.4	926165	926173	9	1.5945		SGU90	NC_001148.4	926116	926128	13	1.0647
1014	NC_001148.4	926899	926904	6	-0.12		EM93	NC_001148.4	926502	926513	12	-0.1115		SG60	NC_001148.4	926174	926181	8	1.6411		SGU90	NC_001148.4	926129	926140	12	1.0182
1014	NC_001148.4	926905	926912	8	-0.0536		EM93	NC_001148.4	926514	926524	11	-0.1541		SG60	NC_001148.4	926182	926219	38	1.6924		SGU90	NC_001148.4	926141	926143	3	1.0536
1014	NC_001148.4	926913	926926	14	0.0184		EM93	NC_001148.4	926525	926552	28	-0.0527		SG60	NC_001148.4	926220	926221	2	1.6451		SGU90	NC_001148.4	926144	926152	9	1.1308
1014	NC_001148.4	926927	926934	8	0.0714		EM93	NC_001148.4	926553	926560	8	0.0524		SG60	NC_001148.4	926222	926230	9	1.6059		SGU90	NC_001148.4	926153	926165	13	1.2406
1014	NC_001148.4	926935	926947	13	0.1513		EM93	NC_001148.4	926561	926588	28	0.1273		SG60	NC_001148.4	926231	926235	5	1.5344		SGU90	NC_001148.4	926166	926182	17	1.2981
1014	NC_001148.4	926948	926952	5	0.2163		EM93	NC_001148.4	926589	926601	13	0.1995		SG60	NC_001148.4	926236	926249	14	1.4669		SGU90	NC_001148.4	926183	926188	6	1.3472
1014	NC_001148.4	926953	926962	10	0.2972		EM93	NC_001148.4	926602	926666	65	0.1229		SG60	NC_001148.4	926250	926277	28	1.4046		SGU90	NC_001148.4	926189	926233	45	1.4141
1014	NC_001148.4	926963	926989	27	0.3371		EM93	NC_001148.4	926667	926733	67	0.2032		SG60	NC_001148.4	926278	926291	14	1.4433		SGU90	NC_001148.4	926234	926260	27	1.3713
1014	NC_001148.4	926990	927040	51	0.2884		EM93	NC_001148.4	926734	926747	14	0.2675		SG60	NC_001148.4	926292	926295	4	1.3846		SGU90	NC_001148.4	926261	926281	21	1.4177
1014	NC_001148.4	927041	927052	12	0.3557		EM93	NC_001148.4	926748	926753	6	0.2125		SG60	NC_001148.4	926296	926311	16	1.3518		SGU90	NC_001148.4	926282	926285	4	1.3882
1014	NC_001148.4	927053	927058	6	0.2988		EM93	NC_001148.4	926754	926777	24	0.0955		SG60	NC_001148.4	926312	926319	8	1.3173		SGU90	NC_001148.4	926286	926289	4	1.3478
1014	NC_001148.4	927059	927065	7	0.2222		EM93	NC_001148.4	926778	926782	5	-0.0056		SG60	NC_001148.4	926320	926357	38	1.2746		SGU90	NC_001148.4	926290	926292	3	1.2916
1014	NC_001148.4	927066	927100	35	0.1452		EM93	NC_001148.4	926783	926796	14	-0.07		SG60	NC_001148.4	926358	926371	14	1.3264		SGU90	NC_001148.4	926293	926316	24	1.2551
1014	NC_001148.4	927101	927104	4	0.0643		EM93	NC_001148.4	926797	926824	28	0.0233		SG60	NC_001148.4	926372	926379	8	1.3941		SGU90	NC_001148.4	926317	926325	9	1.3072
1014	NC_001148.4	927105	927134	30	-0.0133		EM93	NC_001148.4	926825	926833	9	0.0734		SG60	NC_001148.4	926380	926412	33	1.4414		SGU90	NC_001148.4	926326	926334	9	1.2438
1014	NC_001148.4	927135	927140	6	-0.1146		EM93	NC_001148.4	926834	926862	29	-0.0181		SG60	NC_001148.4	926413	926419	7	1.484		SGU90	NC_001148.4	926335	926336	2	1.1842
1014	NC_001148.4	927141	927148	8	-0.2017		EM93	NC_001148.4	926863	926881	19	0.0568		SG60	NC_001148.4	926420	926456	37	1.4573		SGU90	NC_001148.4	926337	926352	16	1.0989
1014	NC_001148.4	927149	927152	4	-0.1137		EM93	NC_001148.4	926882	926894	13	0.1442		SG60	NC_001148.4	926457	926462	6	1.4015		SGU90	NC_001148.4	926353	926371	19	1.1794
1014	NC_001148.4	927153	927158	6	-0.0484		EM93	NC_001148.4	926895	926903	9	0.0871		SG60	NC_001148.4	926463	926473	11	1.3345		SGU90	NC_001148.4	926372	926387	16	1.2312
1014	NC_001148.4	927159	927171	13	0.0179		EM93	NC_001148.4	926904	926914	11	0.2351		SG60	NC_001148.4	926474	926479	6	1.2863		SGU90	NC_001148.4	926388	926411	24	1.299
1014	NC_001148.4	927172	927199	28	0.1014		EM93	NC_001148.4	926915	926938	24	0.3334		SG60	NC_001148.4	926480	926491	12	1.2589		SGU90	NC_001148.4	926412	926424	13	1.3669
1014	NC_001148.4	927200	927228	29	0.2269		EM93	NC_001148.4	926939	926947	9	0.4191		SG60	NC_001148.4	926492	926500	9	1.2146		SGU90	NC_001148.4	926425	926458	34	1.4162
1014	NC_001148.4	927229	927233	5	0.3115		EM93	NC_001148.4	926948	926963	16	0.501		SG60	NC_001148.4	926501	926503	3	1.1223		SGU90	NC_001148.4	926459	926461	3	1.3778
1014	NC_001148.4	927234	927240	7	0.396		EM93	NC_001148.4	926964	926981	18	0.4371		SG60	NC_001148.4	926504	926518	15	1.0832		SGU90	NC_001148.4	926462	926479	18	1.3405
1014	NC_001148.4	927241	927247	7	0.458		EM93	NC_001148.4	926982	926991	10	0.391		SG60	NC_001148.4	926519	926535	17	1.0411		SGU90	NC_001148.4	926480	926532	53	1.3054
1014	NC_001148.4	927248	927260	13	0.386		EM93	NC_001148.4	926992	927002	11	0.3341		SG60	NC_001148.4	926536	926553	18	1.0915		SGU90	NC_001148.4	926533	926542	10	1.276
1014	NC_001148.4	927261	927273	13	0.4379		EM93	NC_001148.4	927003	927015	13	0.2268		SG60	NC_001148.4	926554	926568	15	1.0472		SGU90	NC_001148.4	926543	926558	16	1.3105
1014	NC_001148.4	927274	927281	8	0.3796		EM93	NC_001148.4	927016	927037	22	0.1268		SG60	NC_001148.4	926569	926579	11	1.1282		SGU90	NC_001148.4	926559	926600	42	1.3574
1014	NC_001148.4	927282	927299	18	0.3127		EM93	NC_001148.4	927038	927077	40	0.0497		SG60	NC_001148.4	926580	926588	9	1.2107		SGU90	NC_001148.4	926601	926613	13	1.312
1014	NC_001148.4	927300	927307	8	0.2035		EM93	NC_001148.4	927078	927082	5	-0.0037		SG60	NC_001148.4	926589	926594	6	1.2531		SGU90	NC_001148.4	926614	926620	7	1.3486
1014	NC_001148.4	927308	927323	16	0.1545		EM93	NC_001148.4	927083	927091	9	0.101		SG60	NC_001148.4	926595	926604	10	1.2998		SGU90	NC_001148.4	926621	926625	5	1.4013
1014	NC_001148.4	927324	927328	5	0.0567		EM93	NC_001148.4	927092	927102	11	0.1851		SG60	NC_001148.4	926605	926609	5	1.3699		SGU90	NC_001148.4	926626	926637	12	1.4448
1014	NC_001148.4	927329	927335	7	-0.1206		EM93	NC_001148.4	927103	927115	13	0.1464		SG60	NC_001148.4	926610	926618	9	1.4246		SGU90	NC_001148.4	926638	926641	4	1.4722
1014	NC_001148.4	927336	927346	11	-0.3641		EM93	NC_001148.4	927116	927124	9	0.2111		SG60	NC_001148.4	926619	926625	7	1.4772		SGU90	NC_001148.4	926642	926649	8	1.5109
1014	NC_001148.4	927347	927358	12	-0.7236		EM93	NC_001148.4	927125	927136	12	0.2632		SG60	NC_001148.4	926626	926639	14	1.5129		SGU90	NC_001148.4	926650	926653	4	1.4738
1014	NC_001148.4	927359	927424	66	-7.193		EM93	NC_001148.4	927137	927181	45	0.3265		SG60	NC_001148.4	926640	926673	34	1.5498		SGU90	NC_001148.4	926654	926681	28	1.4373
1014	NC_001148.4	927529	927538	10	-1.077		EM93	NC_001148.4	927182	927184	3	0.2666		SG60	NC_001148.4	926674	926680	7	1.5083		SGU90	NC_001148.4	926682	926694	13	1.4054
1014	NC_001148.4	927539	927547	9	-0.7645		EM93	NC_001148.4	927185	927190	6	0.1838		SG60	NC_001148.4	926681	926695	15	1.4622		SGU90	NC_001148.4	926695	926701	7	1.3648
1014	NC_001148.4	927548	927553	6	-0.562		EM93	NC_001148.4	927191	927207	17	0.1029		SG60	NC_001148.4	926696	926703	8	1.4176		SGU90	NC_001148.4	926702	926719	18	1.3286
1014	NC_001148.4	927554	927559	6	-0.3732		EM93	NC_001148.4	927208	927239	32	0.1562		SG60	NC_001148.4	926704	926715	12	1.3487		SGU90	NC_001148.4	926720	926746	27	1.3627
1014	NC_001148.4	927560	927573	14	-0.2319		EM93	NC_001148.4	927240	927249	10	0.2257		SG60	NC_001148.4	926716	926724	9	1.2738		SGU90	NC_001148.4	926747	926783	37	1.4011
1014	NC_001148.4	927574	927584	11	-0.0696		EM93	NC_001148.4	927250	927258	9	0.2811		SG60	NC_001148.4	926725	926749	25	1.2307		SGU90	NC_001148.4	926784	926793	10	1.3524
1014	NC_001148.4	927585	927602	18	0.0183		EM93	NC_001148.4	927259	927267	9	0.3434		SG60	NC_001148.4	926750	926758	9	1.1972		SGU90	NC_001148.4	926794	926847	54	1.4394
1014	NC_001148.4	927603	927622	20	0.0996		EM93	NC_001148.4	927268	927275	8	0.4357		SG60	NC_001148.4	926759	926764	6	1.2473		SGU90	NC_001148.4	926848	926858	11	1.4846
1014	NC_001148.4	927623	927626	4	0.0476		EM93	NC_001148.4	927276	927307	32	0.5051		SG60	NC_001148.4	926765	926780	16	1.2055		SGU90	NC_001148.4	926859	926893	35	1.429
1014	NC_001148.4	927627	927631	5	-0.0152		EM93	NC_001148.4	927308	927315	8	0.4274		SG60	NC_001148.4	926781	926808	28	1.2648		SGU90	NC_001148.4	926894	926937	44	1.3885
1014	NC_001148.4	927632	927641	10	-0.111		EM93	NC_001148.4	927316	927331	16	0.3633		SG60	NC_001148.4	926809	926829	21	1.3136		SGU90	NC_001148.4	926938	926980	43	1.4457
1014	NC_001148.4	927642	927652	11	-0.227		EM93	NC_001148.4	927332	927340	9	0.2314		SG60	NC_001148.4	926830	926844	15	1.3878		SGU90	NC_001148.4	926981	926987	7	1.5018
1014	NC_001148.4	927653	927658	6	-0.386		EM93	NC_001148.4	927341	927351	11	0.1261		SG60	NC_001148.4	926845	926857	13	1.4301		SGU90	NC_001148.4	926988	927056	69	1.4472
1014	NC_001148.4	927659	927665	7	-0.523		EM93	NC_001148.4	927352	927366	15	-0.0224		SG60	NC_001148.4	926858	926861	4	1.4036		SGU90	NC_001148.4	927057	927112	56	1.3996
1014	NC_001148.4	927666	927671	6	-0.6364		EM93	NC_001148.4	927367	927372	6	-0.0974		SG60	NC_001148.4	926862	926868	7	1.4428		SGU90	NC_001148.4	927113	927123	11	1.3529
1014	NC_001148.4	927672	927681	10	-0.8787		EM93	NC_001148.4	927373	927376	4	-0.1483		SG60	NC_001148.4	926869	926891	23	1.4913		SGU90	NC_001148.4	927124	927140	17	1.4025
1014	NC_001148.4	927682	927691	10	-1.0519		EM93	NC_001148.4	927377	927402	26	-0.2245		SG60	NC_001148.4	926892	926895	4	1.433		SGU90	NC_001148.4	927141	927175	35	1.4458
1014	NC_001148.4	927692	927702	11	-1.2187		EM93	NC_001148.4	927403	927433	31	-0.297		SG60	NC_001148.4	926896	926907	12	1.4072		SGU90	NC_001148.4	927176	927182	7	1.3995
1014	NC_001148.4	927703	927730	28	-0.8745		EM93	NC_001148.4	927434	927437	4	-0.2413		SG60	NC_001148.4	926908	926917	10	1.4641		SGU90	NC_001148.4	927183	927190	8	1.3647
1014	NC_001148.4	927731	927739	9	-0.7875		EM93	NC_001148.4	927438	927439	2	-0.0869		SG60	NC_001148.4	926918	926933	16	1.4831		SGU90	NC_001148.4	927191	927194	4	1.5267
1014	NC_001148.4	927740	927746	7	-0.6483		EM93	NC_001148.4	927440	927469	30	0.0061		SG60	NC_001148.4	926934	926935	2	1.5179		SGU90	NC_001148.4	927195	927215	21	1.7077
1014	NC_001148.4	927747	927757	11	-0.4866		EM93	NC_001148.4	927470	927485	16	-0.0935		SG60	NC_001148.4	926936	926954	19	1.567		SGU90	NC_001148.4	927216	927226	11	1.7547
1014	NC_001148.4	927758	927763	6	-0.3732		EM93	NC_001148.4	927486	927489	4	-0.0382		SG60	NC_001148.4	926955	926967	13	1.538		SGU90	NC_001148.4	927227	927237	11	1.7051
1014	NC_001148.4	927764	927768	5	-0.2814		EM93	NC_001148.4	927490	927508	19	0.0558		SG60	NC_001148.4	926968	927014	47	1.4913		SGU90	NC_001148.4	927238	927241	4	1.6516
1014	NC_001148.4	927769	927780	12	-0.2102		EM93	NC_001148.4	927509	927534	26	0.1149		SG60	NC_001148.4	927015	927033	19	1.4411		SGU90	NC_001148.4	927242	927263	22	1.5991
1014	NC_001148.4	927781	927792	12	-0.1083		EM93	NC_001148.4	927535	927543	9	0.0566		SG60	NC_001148.4	927034	927036	3	1.4936		SGU90	NC_001148.4	927264	927268	5	1.5534
1014	NC_001148.4	927793	927797	5	-0.0435		EM93	NC_001148.4	927544	927585	42	0.1146		SG60	NC_001148.4	927037	927049	13	1.5274		SGU90	NC_001148.4	927269	927281	13	1.416
1014	NC_001148.4	927798	927807	10	0.0261		EM93	NC_001148.4	927586	927625	40	0.0556		SG60	NC_001148.4	927050	927053	4	1.4753		SGU90	NC_001148.4	927282	927286	5	1.2886
1014	NC_001148.4	927808	927813	6	0.0659		EM93	NC_001148.4	927626	927630	5	0.0062		SG60	NC_001148.4	927054	927068	15	1.4237		SGU90	NC_001148.4	927287	927297	11	1.1925
1014	NC_001148.4	927814	927818	5	0.1216		EM93	NC_001148.4	927631	927642	12	-0.0458		SG60	NC_001148.4	927069	927081	13	1.3557		SGU90	NC_001148.4	927298	927305	8	1.1043
1014	NC_001148.4	927819	927838	20	0.1649		EM93	NC_001148.4	927643	927661	19	-0.1284		SG60	NC_001148.4	927082	927095	14	1.3792		SGU90	NC_001148.4	927306	927326	21	1.0385
1014	NC_001148.4	927839	927844	6	0.1046		EM93	NC_001148.4	927662	927672	11	-0.2393		SG60	NC_001148.4	927096	927102	7	1.4393		SGU90	NC_001148.4	927327	927338	12	0.9333
1014	NC_001148.4	927845	927874	30	0.0526		EM93	NC_001148.4	927673	927680	8	-0.3236		SG60	NC_001148.4	927103	927109	7	1.489		SGU90	NC_001148.4	927339	927348	10	0.7468
1014	NC_001148.4	927875	927883	9	-0.0535		EM93	NC_001148.4	927681	927688	8	-0.3705		SG60	NC_001148.4	927110	927140	31	1.5593		SGU90	NC_001148.4	927349	927358	10	0.5209
1014	NC_001148.4	927884	927899	16	-0.1177		EM93	NC_001148.4	927689	927694	6	-0.5027		SG60	NC_001148.4	927141	927173	33	1.6026		SGU90	NC_001148.4	927524	927528	5	-6.3157
1014	NC_001148.4	927900	927906	7	-0.1802		EM93	NC_001148.4	927695	927702	8	-0.6489		SG60	NC_001148.4	927174	927184	11	1.5605		SGU90	NC_001148.4	927529	927534	6	0.811
1014	NC_001148.4	927907	927914	8	-0.2522		EM93	NC_001148.4	927703	927707	5	-0.4354		SG60	NC_001148.4	927185	927190	6	1.5043		SGU90	NC_001148.4	927535	927543	9	1.0018
1014	NC_001148.4	927915	927961	47	-0.2868		EM93	NC_001148.4	927708	927713	6	-0.5349		SG60	NC_001148.4	927191	927194	4	1.6855		SGU90	NC_001148.4	927544	927553	10	1.2234
1014	NC_001148.4	927962	927968	7	-0.3386		EM93	NC_001148.4	927714	927718	5	-0.5987		SG60	NC_001148.4	927195	927204	10	1.8403		SGU90	NC_001148.4	927554	927563	10	1.3615
1014	NC_001148.4	927969	927978	10	-0.3908		EM93	NC_001148.4	927719	927743	25	-0.5231		SG60	NC_001148.4	927205	927237	33	1.8868		SGU90	NC_001148.4	927564	927578	15	1.4533
1014	NC_001148.4	927979	927996	18	-0.4459		EM93	NC_001148.4	927744	927754	11	-0.4275		SG60	NC_001148.4	927238	927242	5	1.8282		SGU90	NC_001148.4	927579	927593	15	1.513
1014	NC_001148.4	927997	928015	19	-0.4993		EM93	NC_001148.4	927755	927767	13	-0.493		SG60	NC_001148.4	927243	927253	11	1.7319		SGU90	NC_001148.4	927594	927601	8	1.5485
1014	NC_001148.4	928016	928044	29	-0.5775		EM93	NC_001148.4	927768	927775	8	-0.4373		SG60	NC_001148.4	927254	927263	10	1.6242		SGU90	NC_001148.4	927602	927626	25	1.6165
1014	NC_001148.4	928045	928063	19	-0.6216		EM93	NC_001148.4	927776	927799	24	-0.5356		SG60	NC_001148.4	927264	927269	6	1.5643		SGU90	NC_001148.4	927627	927640	14	1.6456
1014	NC_001148.4	928064	928068	5	-0.679		EM93	NC_001148.4	927800	927829	30	-0.4795		SG60	NC_001148.4	927270	927275	6	1.4984		SGU90	NC_001148.4	927641	927651	11	1.5988
1014	NC_001148.4	928069	928076	8	-0.7377		EM93	NC_001148.4	927830	927841	12	-0.4164		SG60	NC_001148.4	927276	927282	7	1.4462		SGU90	NC_001148.4	927652	927659	8	1.5422
1014	NC_001148.4	928077	928087	11	-0.793		EM93	NC_001148.4	927842	927844	3	-0.4495		SG60	NC_001148.4	927283	927290	8	1.3789		SGU90	NC_001148.4	927660	927663	4	1.4981
1014	NC_001148.4	928088	928102	15	-0.7548		EM93	NC_001148.4	927845	927853	9	-0.4858		SG60	NC_001148.4	927291	927295	5	1.3165		SGU90	NC_001148.4	927664	927674	11	1.4428
1014	NC_001148.4	928103	928114	12	-0.8715		EM93	NC_001148.4	927854	927866	13	-0.4344		SG60	NC_001148.4	927296	927310	15	1.2764		SGU90	NC_001148.4	927675	927681	7	1.3777
1014	NC_001148.4	928115	928125	11	-0.7746		EM93	NC_001148.4	927867	927878	12	-0.385		SG60	NC_001148.4	927311	927321	11	1.2033		SGU90	NC_001148.4	927682	927690	9	1.3265
1014	NC_001148.4	928126	928132	7	-0.8256		EM93	NC_001148.4	927879	927893	15	-0.3137		SG60	NC_001148.4	927322	927331	10	1.1217		SGU90	NC_001148.4	927691	927700	10	1.3806
1014	NC_001148.4	928133	928142	10	-0.7685		EM93	NC_001148.4	927894	927918	25	-0.2447		SG60	NC_001148.4	927332	927338	7	1.0398		SGU90	NC_001148.4	927701	927702	2	1.4359
1014	NC_001148.4	928143	928167	25	-0.6729		EM93	NC_001148.4	927919	927993	75	-0.1304		SG60	NC_001148.4	927339	927344	6	0.9048		SGU90	NC_001148.4	927703	927707	5	1.5498
1014	NC_001148.4	928168	928172	5	-0.6051		EM93	NC_001148.4	927994	928007	14	-0.0684		SG60	NC_001148.4	927345	927352	8	0.7515		SGU90	NC_001148.4	927708	927722	15	1.5036
1014	NC_001148.4	928173	928190	18	-0.5455		EM93	NC_001148.4	928008	928018	11	-0.1463		SG60	NC_001148.4	927353	927358	6	0.603		SGU90	NC_001148.4	927723	927744	22	1.4497
1014	NC_001148.4	928191	928256	66	-0.4251		EM93	NC_001148.4	928019	928023	5	-0.239		SG60	NC_001148.4	927529	927534	6	0.7996		SGU90	NC_001148.4	927745	927754	10	1.4833
1014	NC_001148.4	928257	928263	7	-0.3476		EM93	NC_001148.4	928024	928042	19	-0.3098		SG60	NC_001148.4	927535	927542	8	0.9599		SGU90	NC_001148.4	927755	927762	8	1.5485
1014	NC_001148.4	928264	928271	8	-0.223		EM93	NC_001148.4	928043	928047	5	-0.2413		SG60	NC_001148.4	927543	927554	12	1.1947		SGU90	NC_001148.4	927763	927770	8	1.5882
1014	NC_001148.4	928272	928277	6	-0.1507		EM93	NC_001148.4	928048	928052	5	-0.1977		SG60	NC_001148.4	927555	927562	8	1.3428		SGU90	NC_001148.4	927771	927776	6	1.6385
1014	NC_001148.4	928278	928287	10	-0.0898		EM93	NC_001148.4	928053	928058	6	-0.2432		SG60	NC_001148.4	927563	927566	4	1.4176		SGU90	NC_001148.4	927777	927786	10	1.6667
1014	NC_001148.4	928288	928302	15	0.0084		EM93	NC_001148.4	928059	928062	4	-0.3098		SG60	NC_001148.4	927567	927587	21	1.4653		SGU90	NC_001148.4	927787	927808	22	1.7393
1014	NC_001148.4	928303	928307	5	0.0812		EM93	NC_001148.4	928063	928079	17	-0.4136		SG60	NC_001148.4	927588	927594	7	1.5141		SGU90	NC_001148.4	927809	927874	66	1.7708
1014	NC_001148.4	928308	928330	23	0.1354		EM93	NC_001148.4	928080	928110	31	-0.4947		SG60	NC_001148.4	927595	927611	17	1.5687		SGU90	NC_001148.4	927875	927968	94	1.7354
1014	NC_001148.4	928331	928373	43	0.2222		EM93	NC_001148.4	928111	928119	9	-0.5311		SG60	NC_001148.4	927612	927626	15	1.6099		SGU90	NC_001148.4	927969	927978	10	1.6843
1014	NC_001148.4	928374	928383	10	0.1539		EM93	NC_001148.4	928120	928148	29	-0.5854		SG60	NC_001148.4	927627	927666	40	1.6453		SGU90	NC_001148.4	927979	927981	3	1.6423
1014	NC_001148.4	928384	928392	9	0.1127		EM93	NC_001148.4	928149	928157	9	-0.6477		SG60	NC_001148.4	927667	927672	6	1.5865		SGU90	NC_001148.4	927982	928062	81	1.7061
1014	NC_001148.4	928393	928429	37	0.0643		EM93	NC_001148.4	928158	928167	10	-0.5589		SG60	NC_001148.4	927673	927686	14	1.5251		SGU90	NC_001148.4	928063	928075	13	1.7872
1014	NC_001148.4	928430	928448	19	-0.007		EM93	NC_001148.4	928168	928186	19	-0.6338		SG60	NC_001148.4	927687	927696	10	1.4521		SGU90	NC_001148.4	928076	928094	19	1.7447
1014	NC_001148.4	928449	928455	7	-0.0697		EM93	NC_001148.4	928187	928205	19	-0.7087		SG60	NC_001148.4	927697	927702	6	1.511		SGU90	NC_001148.4	928095	928098	4	1.7797
1014	NC_001148.4	928456	928499	44	-0.1381		EM93	NC_001148.4	928206	928208	3	-0.6563		SG60	NC_001148.4	927703	927715	13	1.6795		SGU90	NC_001148.4	928099	928150	52	1.8172
1014	NC_001148.4	928500	928523	24	-0.2404		EM93	NC_001148.4	928209	928213	5	-0.6105		SG60	NC_001148.4	927716	927720	5	1.6424		SGU90	NC_001148.4	928151	928160	10	1.8815
1014	NC_001148.4	928524	928549	26	-0.3172		EM93	NC_001148.4	928214	928236	23	-0.5574		SG60	NC_001148.4	927721	927738	18	1.6093		SGU90	NC_001148.4	928161	928218	58	1.9361
1014	NC_001148.4	928550	928555	6	-0.2546		EM93	NC_001148.4	928237	928246	10	-0.4016		SG60	NC_001148.4	927739	927745	7	1.6515		SGU90	NC_001148.4	928219	928228	10	1.966
1014	NC_001148.4	928556	928592	37	-0.1544		EM93	NC_001148.4	928247	928253	7	-0.2973		SG60	NC_001148.4	927746	927755	10	1.7173		SGU90	NC_001148.4	928229	928268	40	2.0179
1014	NC_001148.4	928593	928604	12	-0.095		EM93	NC_001148.4	928254	928262	9	-0.2361		SG60	NC_001148.4	927756	927765	10	1.7768		SGU90	NC_001148.4	928269	928288	20	1.9657
1014	NC_001148.4	928605	928620	16	-0.0144		EM93	NC_001148.4	928263	928271	9	-0.0967		SG60	NC_001148.4	927766	927780	15	1.8425		SGU90	NC_001148.4	928289	928297	9	2.0211
1014	NC_001148.4	928621	928630	10	0.0386		EM93	NC_001148.4	928272	928285	14	0.0056		SG60	NC_001148.4	927781	927787	7	1.9137		SGU90	NC_001148.4	928298	928305	8	1.9983
1014	NC_001148.4	928631	928647	17	0.1282		EM93	NC_001148.4	928286	928289	4	0.0712		SG60	NC_001148.4	927788	927825	38	1.9664		SGU90	NC_001148.4	928306	928338	33	1.9614
1014	NC_001148.4	928648	928669	22	0.2054		EM93	NC_001148.4	928290	928311	22	0.119		SG60	NC_001148.4	927826	927861	36	1.9127		SGU90	NC_001148.4	928339	928356	18	2.0037
1014	NC_001148.4	928670	928707	38	0.2841		EM93	NC_001148.4	928312	928345	34	0.2098		SG60	NC_001148.4	927862	927893	32	1.9627		SGU90	NC_001148.4	928357	928362	6	2.0404
1014	NC_001148.4	928708	928769	62	0.2296		EM93	NC_001148.4	928346	928371	26	0.1698		SG60	NC_001148.4	927894	927903	10	1.9304		SGU90	NC_001148.4	928363	928370	8	2.0073
1014	NC_001148.4	928770	928844	75	0.134		EM93	NC_001148.4	928372	928411	40	0.1153		SG60	NC_001148.4	927904	927927	24	1.872		SGU90	NC_001148.4	928371	928440	70	2.0851
1014	NC_001148.4	928845	928864	20	0.06		EM93	NC_001148.4	928412	928460	49	0.0617		SG60	NC_001148.4	927928	927931	4	1.791		SGU90	NC_001148.4	928441	928468	28	2.0459
1014	NC_001148.4	928865	928872	8	-0.002		EM93	NC_001148.4	928461	928489	29	-0.0106		SG60	NC_001148.4	927932	927945	14	1.7528		SGU90	NC_001148.4	928469	928478	10	2.0962
1014	NC_001148.4	928873	928889	17	-0.0542		EM93	NC_001148.4	928490	928499	10	-0.0611		SG60	NC_001148.4	927946	927973	28	1.7988		SGU90	NC_001148.4	928479	928485	7	2.045
1014	NC_001148.4	928890	928900	11	-0.1458		EM93	NC_001148.4	928500	928516	17	-0.0901		SG60	NC_001148.4	927974	927978	5	1.8227		SGU90	NC_001148.4	928486	928501	16	2.0085
1014	NC_001148.4	928901	928927	27	-0.191		EM93	NC_001148.4	928517	928568	52	-0.0224		SG60	NC_001148.4	927979	928012	34	1.7929		SGU90	NC_001148.4	928502	928560	59	1.9777
1014	NC_001148.4	928928	928942	15	-0.1278		EM93	NC_001148.4	928569	928599	31	0.0542		SG60	NC_001148.4	928013	928015	3	1.8692		SGU90	NC_001148.4	928561	928571	11	1.9112
1014	NC_001148.4	928943	928951	9	-0.0857		EM93	NC_001148.4	928600	928628	29	0.117		SG60	NC_001148.4	928016	928036	21	1.9097		SGU90	NC_001148.4	928572	928580	9	1.9511
1014	NC_001148.4	928952	928974	23	-0.1417		EM93	NC_001148.4	928629	928646	18	0.0572		SG60	NC_001148.4	928037	928057	21	1.8631		SGU90	NC_001148.4	928581	928599	19	1.9106
1014	NC_001148.4	928975	928987	13	-0.068		EM93	NC_001148.4	928647	928657	11	0.0175		SG60	NC_001148.4	928058	928074	17	1.8297		SGU90	NC_001148.4	928600	928620	21	1.8696
1014	NC_001148.4	928988	929014	27	0.0834		EM93	NC_001148.4	928658	928680	23	0.0585		SG60	NC_001148.4	928075	928115	41	1.8687		SGU90	NC_001148.4	928621	928625	5	1.9217
1014	NC_001148.4	929015	929034	20	0.2225		EM93	NC_001148.4	928681	928696	16	0.1773		SG60	NC_001148.4	928116	928122	7	1.8404		SGU90	NC_001148.4	928626	928644	19	1.9572
1014	NC_001148.4	929035	929040	6	0.2786		EM93	NC_001148.4	928697	928701	5	0.2408		SG60	NC_001148.4	928123	928163	41	1.8038		SGU90	NC_001148.4	928645	928685	41	1.8947
1014	NC_001148.4	929041	929121	81	0.3589		EM93	NC_001148.4	928702	928705	4	0.1796		SG60	NC_001148.4	928164	928199	36	1.8548		SGU90	NC_001148.4	928686	928755	70	1.9349
1014	NC_001148.4	929122	929126	5	0.294		EM93	NC_001148.4	928706	928713	8	0.1343		SG60	NC_001148.4	928200	928287	88	1.8885		SGU90	NC_001148.4	928756	928765	10	1.8996
1014	NC_001148.4	929127	929135	9	0.2285		EM93	NC_001148.4	928714	928726	13	0.0856		SG60	NC_001148.4	928288	928300	13	1.9466		SGU90	NC_001148.4	928766	928804	39	1.8422
1014	NC_001148.4	929136	929145	10	0.1785		EM93	NC_001148.4	928727	928747	21	0.1612		SG60	NC_001148.4	928301	928310	10	1.905		SGU90	NC_001148.4	928805	928811	7	1.7868
1014	NC_001148.4	929146	929158	13	0.1155		EM93	NC_001148.4	928748	928768	21	0.2406		SG60	NC_001148.4	928311	928324	14	1.9619		SGU90	NC_001148.4	928812	928823	12	1.7313
1014	NC_001148.4	929159	929208	50	0.2064		EM93	NC_001148.4	928769	928778	10	0.1629		SG60	NC_001148.4	928325	928333	9	2.0212		SGU90	NC_001148.4	928824	928831	8	1.6494
1014	NC_001148.4	929209	929217	9	0.1258		EM93	NC_001148.4	928779	928824	46	0.0752		SG60	NC_001148.4	928334	928374	41	2.0651		SGU90	NC_001148.4	928832	928890	59	1.5943
1014	NC_001148.4	929218	929238	21	0.083		EM93	NC_001148.4	928825	928846	22	0.2104		SG60	NC_001148.4	928375	928394	20	2.116		SGU90	NC_001148.4	928891	928897	7	1.6401
1014	NC_001148.4	929239	929258	20	0.0347		EM93	NC_001148.4	928847	928848	2	0.1752		SG60	NC_001148.4	928395	928418	24	2.0881		SGU90	NC_001148.4	928898	928903	6	1.6881
1014	NC_001148.4	929259	929295	37	-0.0846		EM93	NC_001148.4	928849	928889	41	0.1019		SG60	NC_001148.4	928419	928431	13	2.0511		SGU90	NC_001148.4	928904	928927	24	1.7193
1014	NC_001148.4	929296	929302	7	-0.1885		EM93	NC_001148.4	928890	928896	7	-0.0199		SG60	NC_001148.4	928432	928458	27	1.9704		SGU90	NC_001148.4	928928	928935	8	1.7638
1014	NC_001148.4	929303	929344	42	-0.0875		EM93	NC_001148.4	928897	928906	10	-0.0964		SG60	NC_001148.4	928459	928469	11	1.9043		SGU90	NC_001148.4	928936	929001	66	1.8054
1014	NC_001148.4	929345	929354	10	-0.1195		EM93	NC_001148.4	928907	928922	16	-0.1512		SG60	NC_001148.4	928470	928498	29	1.8522		SGU90	NC_001148.4	929002	929026	25	1.7652
1014	NC_001148.4	929355	929359	5	-0.0535		EM93	NC_001148.4	928923	928941	19	-0.328		SG60	NC_001148.4	928499	928508	10	1.8142		SGU90	NC_001148.4	929027	929034	8	1.7219
1014	NC_001148.4	929360	929368	9	0.0234		EM93	NC_001148.4	928942	928951	10	-0.2113		SG60	NC_001148.4	928509	928540	32	1.8563		SGU90	NC_001148.4	929035	929041	7	1.6566
1014	NC_001148.4	929369	929393	25	0.1541		EM93	NC_001148.4	928952	928955	4	-0.2529		SG60	NC_001148.4	928541	928549	9	1.9125		SGU90	NC_001148.4	929042	929053	12	1.578
1014	NC_001148.4	929394	929411	18	0.2622		EM93	NC_001148.4	928956	928977	22	-0.2939		SG60	NC_001148.4	928550	928591	42	1.9883		SGU90	NC_001148.4	929054	929091	38	1.6236
1014	NC_001148.4	929412	929420	9	0.3138		EM93	NC_001148.4	928978	928987	10	-0.1822		SG60	NC_001148.4	928592	928616	25	2.0429		SGU90	NC_001148.4	929092	929108	17	1.7164
1014	NC_001148.4	929421	929427	7	0.3788		EM93	NC_001148.4	928988	928997	10	-0.088		SG60	NC_001148.4	928617	928623	7	2.0875		SGU90	NC_001148.4	929109	929135	27	1.7872
1014	NC_001148.4	929428	929432	5	0.4479		EM93	NC_001148.4	928998	929003	6	-0.0206		SG60	NC_001148.4	928624	928636	13	2.0492		SGU90	NC_001148.4	929136	929144	9	1.8563
1014	NC_001148.4	929433	929440	8	0.4908		EM93	NC_001148.4	929004	929040	37	0.1033		SG60	NC_001148.4	928637	928666	30	2.0753		SGU90	NC_001148.4	929145	929253	109	1.9445
1014	NC_001148.4	929441	929510	70	0.5505		EM93	NC_001148.4	929041	929050	10	-0.0167		SG60	NC_001148.4	928667	928686	20	2.0168		SGU90	NC_001148.4	929254	929257	4	1.9095
1014	NC_001148.4	929511	929521	11	0.4896		EM93	NC_001148.4	929051	929080	30	0.0531		SG60	NC_001148.4	928687	928691	5	1.9821		SGU90	NC_001148.4	929258	929264	7	1.9544
1014	NC_001148.4	929522	929530	9	0.4091		EM93	NC_001148.4	929081	929098	18	0.0966		SG60	NC_001148.4	928692	928697	6	1.9321		SGU90	NC_001148.4	929265	929312	48	1.9907
1014	NC_001148.4	929531	929549	19	0.3395		EM93	NC_001148.4	929099	929119	21	0.0157		SG60	NC_001148.4	928698	928714	17	1.8903		SGU90	NC_001148.4	929313	929326	14	2.0219
1014	NC_001148.4	929550	929567	18	0.2684		EM93	NC_001148.4	929120	929131	12	-0.0222		SG60	NC_001148.4	928715	928741	27	1.9274		SGU90	NC_001148.4	929327	929334	8	2.0729
1014	NC_001148.4	929568	929579	12	0.1593		EM93	NC_001148.4	929132	929154	23	0.0371		SG60	NC_001148.4	928742	928747	6	1.9915		SGU90	NC_001148.4	929335	929375	41	2.0279
1014	NC_001148.4	929580	929588	9	0.2181		EM93	NC_001148.4	929155	929161	7	0.0833		SG60	NC_001148.4	928748	928760	13	2.0554		SGU90	NC_001148.4	929376	929386	11	1.9906
1014	NC_001148.4	929589	929614	26	0.1246		EM93	NC_001148.4	929162	929177	16	0.1515		SG60	NC_001148.4	928761	928783	23	2.0057		SGU90	NC_001148.4	929387	929394	8	1.9499
1014	NC_001148.4	929615	929663	49	0.0101		EM93	NC_001148.4	929178	929192	15	0.0767		SG60	NC_001148.4	928784	928852	69	1.915		SGU90	NC_001148.4	929395	929403	9	1.9911
1014	NC_001148.4	929664	929674	11	-0.1049		EM93	NC_001148.4	929193	929205	13	-0.0057		SG60	NC_001148.4	928853	928872	20	1.8852		SGU90	NC_001148.4	929404	929412	9	1.9417
1014	NC_001148.4	929675	929679	5	-0.2184		EM93	NC_001148.4	929206	929257	52	-0.0752		SG60	NC_001148.4	928873	928883	11	1.9165		SGU90	NC_001148.4	929413	929442	30	1.8945
1014	NC_001148.4	929680	929698	19	-0.2857		EM93	NC_001148.4	929258	929292	35	-0.0248		SG60	NC_001148.4	928884	928892	9	1.8884		SGU90	NC_001148.4	929443	929453	11	1.8579
1014	NC_001148.4	929699	929705	7	-0.373		EM93	NC_001148.4	929293	929298	6	0.0773		SG60	NC_001148.4	928893	928909	17	1.8458		SGU90	NC_001148.4	929454	929465	12	1.8844
1014	NC_001148.4	929706	929714	9	-0.4205		EM93	NC_001148.4	929299	929341	43	0.141		SG60	NC_001148.4	928910	928921	12	1.9165		SGU90	NC_001148.4	929466	929486	21	1.8561
1014	NC_001148.4	929715	929719	5	-0.3679		EM93	NC_001148.4	929342	929345	4	0.1861		SG60	NC_001148.4	928922	928928	7	1.9655		SGU90	NC_001148.4	929487	929491	5	1.8918
1014	NC_001148.4	929720	929729	10	-0.3044		EM93	NC_001148.4	929346	929353	8	0.236		SG60	NC_001148.4	928929	928935	7	2.0437		SGU90	NC_001148.4	929492	929517	26	1.9298
1014	NC_001148.4	929730	929735	6	-0.2216		EM93	NC_001148.4	929354	929363	10	0.176		SG60	NC_001148.4	928936	928962	27	2.1203		SGU90	NC_001148.4	929518	929523	6	1.9666
1014	NC_001148.4	929736	929739	4	-0.422		EM93	NC_001148.4	929364	929370	7	0.1095		SG60	NC_001148.4	928963	928985	23	2.1612		SGU90	NC_001148.4	929524	929531	8	2.0141
1014	NC_001148.4	929740	929745	6	-0.2804		EM93	NC_001148.4	929371	929388	18	0.166		SG60	NC_001148.4	928986	929003	18	2.1136		SGU90	NC_001148.4	929532	929553	22	2.0543
1014	NC_001148.4	929746	929752	7	-0.1979		EM93	NC_001148.4	929389	929408	20	0.1169		SG60	NC_001148.4	929004	929010	7	2.0763		SGU90	NC_001148.4	929554	929574	21	1.9993
1014	NC_001148.4	929753	929760	8	-0.0823		EM93	NC_001148.4	929409	929413	5	0.1864		SG60	NC_001148.4	929011	929024	14	2.0411		SGU90	NC_001148.4	929575	929600	26	1.9133
1014	NC_001148.4	929761	929766	6	-0.0016		EM93	NC_001148.4	929414	929427	14	0.2609		SG60	NC_001148.4	929025	929037	13	2.0097		SGU90	NC_001148.4	929601	929648	48	1.8506
1014	NC_001148.4	929767	929770	4	0.062		EM93	NC_001148.4	929428	929439	12	0.3372		SG60	NC_001148.4	929038	929057	20	1.9755		SGU90	NC_001148.4	929649	929656	8	1.7974
1014	NC_001148.4	929771	929785	15	0.1204		EM93	NC_001148.4	929440	929459	20	0.2594		SG60	NC_001148.4	929058	929068	11	1.9508		SGU90	NC_001148.4	929657	929663	7	1.7534
1014	NC_001148.4	929786	929794	9	0.2047		EM93	NC_001148.4	929460	929468	9	0.3026		SG60	NC_001148.4	929069	929078	10	1.9085		SGU90	NC_001148.4	929664	929669	6	1.7011
1014	NC_001148.4	929795	929805	11	0.3301		EM93	NC_001148.4	929469	929484	16	0.2582		SG60	NC_001148.4	929079	929094	16	1.8507		SGU90	NC_001148.4	929670	929688	19	1.6691
1014	NC_001148.4	929806	929816	11	0.4663		EM93	NC_001148.4	929485	929498	14	0.3314		SG60	NC_001148.4	929095	929100	6	1.9081		SGU90	NC_001148.4	929689	929739	51	1.6254
1014	NC_001148.4	929817	929839	23	0.5181		EM93	NC_001148.4	929499	929513	15	0.2627		SG60	NC_001148.4	929101	929115	15	1.9555		SGU90	NC_001148.4	929740	929777	38	1.6852
1014	NC_001148.4	929840	929852	13	0.4436		EM93	NC_001148.4	929514	929526	13	0.2001		SG60	NC_001148.4	929116	929133	18	2.0198		SGU90	NC_001148.4	929778	929791	14	1.7541
1014	NC_001148.4	929853	929891	39	0.337		EM93	NC_001148.4	929527	929559	33	0.1384		SG60	NC_001148.4	929134	929138	5	2.0659		SGU90	NC_001148.4	929792	929841	50	1.8593
1014	NC_001148.4	929892	929904	13	0.2145		EM93	NC_001148.4	929560	929608	49	0.0503		SG60	NC_001148.4	929139	929151	13	2.1084		SGU90	NC_001148.4	929842	929846	5	1.8957
1014	NC_001148.4	929905	929916	12	0.0798		EM93	NC_001148.4	929609	929668	60	-0.0234		SG60	NC_001148.4	929152	929159	8	2.1394		SGU90	NC_001148.4	929847	929863	17	1.9461
1014	NC_001148.4	929917	929921	5	0.0164		EM93	NC_001148.4	929669	929676	8	-0.0779		SG60	NC_001148.4	929160	929178	19	2.1148		SGU90	NC_001148.4	929864	929875	12	1.99
1014	NC_001148.4	929922	929968	47	-0.0636		EM93	NC_001148.4	929677	929696	20	-0.1849		SG60	NC_001148.4	929179	929191	13	2.164		SGU90	NC_001148.4	929876	929922	47	2.0292
1014	NC_001148.4	929969	929975	7	-0.1239		EM93	NC_001148.4	929697	929706	10	-0.2555		SG60	NC_001148.4	929192	929195	4	2.1381		SGU90	NC_001148.4	929923	929936	14	1.9838
1014	NC_001148.4	929976	929995	20	-0.2028		EM93	NC_001148.4	929707	929735	29	-0.1725		SG60	NC_001148.4	929196	929234	39	2.1089		SGU90	NC_001148.4	929937	929991	55	1.9444
1014	NC_001148.4	929996	930002	7	-0.2539		EM93	NC_001148.4	929736	929742	7	-0.3345		SG60	NC_001148.4	929235	929240	6	2.0759		SGU90	NC_001148.4	929992	930007	16	1.9804
1014	NC_001148.4	930003	930011	9	-0.2044		EM93	NC_001148.4	929743	929751	9	-0.1501		SG60	NC_001148.4	929241	929254	14	2.0321		SGU90	NC_001148.4	930008	930014	7	2.0298
1014	NC_001148.4	930012	930049	38	-0.2596		EM93	NC_001148.4	929752	929758	7	-0.0449		SG60	NC_001148.4	929255	929266	12	1.994		SGU90	NC_001148.4	930015	930072	58	2.0717
1014	NC_001148.4	930050	930076	27	-0.2007		EM93	NC_001148.4	929759	929762	4	0.0523		SG60	NC_001148.4	929267	929273	7	2.0318		SGU90	NC_001148.4	930073	930102	30	2.0425
1014	NC_001148.4	930077	930103	27	-0.1435		EM93	NC_001148.4	929763	929778	16	0.1353		SG60	NC_001148.4	929274	929309	36	2.081		SGU90	NC_001148.4	930103	930115	13	2.1234
1014	NC_001148.4	930104	930138	35	-0.188		EM93	NC_001148.4	929779	929793	15	0.2458		SG60	NC_001148.4	929310	929340	31	2.1202		SGU90	NC_001148.4	930116	930125	10	2.1863
1014	NC_001148.4	930139	930146	8	-0.1229		EM93	NC_001148.4	929794	929815	22	0.3119		SG60	NC_001148.4	929341	929349	9	2.1623		SGU90	NC_001148.4	930126	930133	8	2.2532
1014	NC_001148.4	930147	930160	14	-0.0508		EM93	NC_001148.4	929816	929860	45	0.3652		SG60	NC_001148.4	929350	929357	8	2.1343		SGU90	NC_001148.4	930134	930152	19	2.3004
1014	NC_001148.4	930161	930167	7	0.026		EM93	NC_001148.4	929861	929903	43	0.277		SG60	NC_001148.4	929358	929369	12	2.1681		SGU90	NC_001148.4	930153	930154	2	2.2693
1014	NC_001148.4	930168	930203	36	0.0951		EM93	NC_001148.4	929904	929918	15	0.224		SG60	NC_001148.4	929370	929390	21	2.1125		SGU90	NC_001148.4	930155	930234	80	2.202
1014	NC_001148.4	930204	930235	32	0.1647		EM93	NC_001148.4	929919	929931	13	0.1627		SG60	NC_001148.4	929391	929409	19	2.0382		SGU90	NC_001148.4	930235	930245	11	2.2364
1014	NC_001148.4	930236	930246	11	0.0922		EM93	NC_001148.4	929932	929941	10	0.0963		SG60	NC_001148.4	929410	929421	12	1.9337		SGU90	NC_001148.4	930246	930260	15	2.2029
1014	NC_001148.4	930247	930258	12	-0.0103		EM93	NC_001148.4	929942	929956	15	0.0093		SG60	NC_001148.4	929422	929445	24	1.8635		SGU90	NC_001148.4	930261	930270	10	2.1697
1014	NC_001148.4	930259	930282	24	-0.1054		EM93	NC_001148.4	929957	929960	4	-0.0663		SG60	NC_001148.4	929446	929472	27	1.8191		SGU90	NC_001148.4	930271	930279	9	2.1198
1014	NC_001148.4	930283	930316	34	-0.2066		EM93	NC_001148.4	929961	929974	14	-0.1195		SG60	NC_001148.4	929473	929475	3	1.8663		SGU90	NC_001148.4	930280	930283	4	2.0561
1014	NC_001148.4	930317	930399	83	-0.2679		EM93	NC_001148.4	929975	929992	18	-0.2139		SG60	NC_001148.4	929476	929513	38	1.9168		SGU90	NC_001148.4	930284	930316	33	1.9902
1014	NC_001148.4	930400	930466	67	-0.3328		EM93	NC_001148.4	929993	930003	11	-0.3185		SG60	NC_001148.4	929514	929532	19	1.9542		SGU90	NC_001148.4	930317	930328	12	1.9207
1014	NC_001148.4	930467	930487	21	-0.2857		EM93	NC_001148.4	930004	930061	58	-0.3642		SG60	NC_001148.4	929533	929539	7	1.9854		SGU90	NC_001148.4	930329	930347	19	1.9762
1014	NC_001148.4	930488	930516	29	-0.1604		EM93	NC_001148.4	930062	930069	8	-0.2298		SG60	NC_001148.4	929540	929555	16	2.0159		SGU90	NC_001148.4	930348	930365	18	2.0122
1014	NC_001148.4	930517	930526	10	-0.0557		EM93	NC_001148.4	930070	930074	5	-0.1446		SG60	NC_001148.4	929556	929607	52	2.0465		SGU90	NC_001148.4	930366	930379	14	2.0543
1014	NC_001148.4	930527	930538	12	0.0403		EM93	NC_001148.4	930075	930088	14	-0.0553		SG60	NC_001148.4	929608	929614	7	1.9692		SGU90	NC_001148.4	930380	930423	44	2.0237
1014	NC_001148.4	930539	930558	20	0.1489		EM93	NC_001148.4	930089	930093	5	-0.0037		SG60	NC_001148.4	929615	929619	5	1.9247		SGU90	NC_001148.4	930424	930447	24	2.0539
1014	NC_001148.4	930559	930579	21	0.2114		EM93	NC_001148.4	930094	930119	26	0.0644		SG60	NC_001148.4	929620	929659	40	1.8473		SGU90	NC_001148.4	930448	930517	70	2.0003
1014	NC_001148.4	930580	930585	6	0.1407		EM93	NC_001148.4	930120	930142	23	0.1628		SG60	NC_001148.4	929660	929676	17	1.8089		SGU90	NC_001148.4	930518	930535	18	1.9354
1014	NC_001148.4	930586	930634	49	0.0668		EM93	NC_001148.4	930143	930148	6	0.2528		SG60	NC_001148.4	929677	929688	12	1.732		SGU90	NC_001148.4	930536	930546	11	1.8808
1014	NC_001148.4	930635	930660	26	-0.0011		EM93	NC_001148.4	930149	930218	70	0.3401		SG60	NC_001148.4	929689	929696	8	1.6996		SGU90	NC_001148.4	930547	930550	4	1.8391
1014	NC_001148.4	930661	930673	13	-0.0623		EM93	NC_001148.4	930219	930239	21	0.2767		SG60	NC_001148.4	929697	929701	5	1.6592		SGU90	NC_001148.4	930551	930559	9	1.8769
1014	NC_001148.4	930674	930680	7	0.0248		EM93	NC_001148.4	930240	930257	18	0.1572		SG60	NC_001148.4	929702	929730	29	1.6273		SGU90	NC_001148.4	930560	930567	8	1.9185
1014	NC_001148.4	930681	930728	48	0.1151		EM93	NC_001148.4	930258	930265	8	0.0606		SG60	NC_001148.4	929731	929735	5	1.6456		SGU90	NC_001148.4	930568	930572	5	1.8721
1014	NC_001148.4	930729	930740	12	0.0453		EM93	NC_001148.4	930266	930271	6	-0.0359		SG60	NC_001148.4	929736	929750	15	1.5639		SGU90	NC_001148.4	930573	930587	15	1.9316
1014	NC_001148.4	930741	930769	29	-0.0487		EM93	NC_001148.4	930272	930275	4	-0.108		SG60	NC_001148.4	929751	929754	4	1.5925		SGU90	NC_001148.4	930588	930593	6	1.982
1014	NC_001148.4	930770	930783	14	-0.1383		EM93	NC_001148.4	930276	930287	12	-0.163		SG60	NC_001148.4	929755	929763	9	1.6674		SGU90	NC_001148.4	930594	930601	8	2.0446
1014	NC_001148.4	930784	930788	5	-0.2671		EM93	NC_001148.4	930288	930292	5	-0.2045		SG60	NC_001148.4	929764	929779	16	1.7144		SGU90	NC_001148.4	930602	930611	10	2.0886
1014	NC_001148.4	930789	930820	32	-0.3591		EM93	NC_001148.4	930293	930308	16	-0.2664		SG60	NC_001148.4	929780	929788	9	1.7847		SGU90	NC_001148.4	930612	930663	52	2.1209
1014	NC_001148.4	930821	930828	8	-0.2788		EM93	NC_001148.4	930309	930355	47	-0.3771		SG60	NC_001148.4	929789	929813	25	1.8505		SGU90	NC_001148.4	930664	930680	17	2.169
1014	NC_001148.4	930829	930840	12	-0.2091		EM93	NC_001148.4	930356	930375	20	-0.3208		SG60	NC_001148.4	929814	929825	12	1.9063		SGU90	NC_001148.4	930681	930703	23	2.2138
1014	NC_001148.4	930841	930879	39	-0.1553		EM93	NC_001148.4	930376	930387	12	-0.2727		SG60	NC_001148.4	929826	929836	11	1.9468		SGU90	NC_001148.4	930704	930755	52	2.1826
1014	NC_001148.4	930880	930882	3	-0.1093		EM93	NC_001148.4	930388	930403	16	-0.1561		SG60	NC_001148.4	929837	929849	13	2.0371		SGU90	NC_001148.4	930756	930764	9	2.1474
1014	NC_001148.4	930883	930893	11	0.03		EM93	NC_001148.4	930404	930484	81	-0.0985		SG60	NC_001148.4	929850	929860	11	2.0817		SGU90	NC_001148.4	930765	930813	49	2.0823
1014	NC_001148.4	930894	930898	5	0.0979		EM93	NC_001148.4	930485	930541	57	-0.054		SG60	NC_001148.4	929861	929898	38	2.0553		SGU90	NC_001148.4	930814	930829	16	2.1442
1014	NC_001148.4	930899	930924	26	0.1668		EM93	NC_001148.4	930542	930564	23	0.0294		SG60	NC_001148.4	929899	929902	4	2.0082		SGU90	NC_001148.4	930830	930833	4	2.1812
1014	NC_001148.4	930925	930939	15	0.1077		EM93	NC_001148.4	930565	930575	11	0.1033		SG60	NC_001148.4	929903	929932	30	1.9555		SGU90	NC_001148.4	930834	930849	16	2.2263
1014	NC_001148.4	930940	930955	16	0.0477		EM93	NC_001148.4	930576	930586	11	0.1499		SG60	NC_001148.4	929933	929956	24	1.8957		SGU90	NC_001148.4	930850	930866	17	2.2979
1014	NC_001148.4	930956	931025	70	0.1088		EM93	NC_001148.4	930587	930614	28	0.0537		SG60	NC_001148.4	929957	930000	44	1.8564		SGU90	NC_001148.4	930867	930868	2	2.2485
1014	NC_001148.4	931026	931084	59	0.1814		EM93	NC_001148.4	930615	930617	3	0.1502		SG60	NC_001148.4	930001	930022	22	1.9009		SGU90	NC_001148.4	930869	930893	25	2.1971
1014	NC_001148.4	931085	931103	19	0.0336		EM93	NC_001148.4	930618	930667	50	0.2283		SG60	NC_001148.4	930023	930029	7	1.9423		SGU90	NC_001148.4	930894	930897	4	2.2274
1014	NC_001148.4	931104	931109	6	-0.0537		EM93	NC_001148.4	930668	930675	8	0.1533		SG60	NC_001148.4	930030	930038	9	2.0051		SGU90	NC_001148.4	930898	930903	6	2.2649
1014	NC_001148.4	931110	931115	6	-0.127		EM93	NC_001148.4	930676	930689	14	0.1142		SG60	NC_001148.4	930039	930046	8	2.0578		SGU90	NC_001148.4	930904	930910	7	2.3043
1014	NC_001148.4	931116	931129	14	-0.1771		EM93	NC_001148.4	930690	930715	26	0.0538		SG60	NC_001148.4	930047	930129	83	2.1209		SGU90	NC_001148.4	930911	930929	19	2.3368
1014	NC_001148.4	931130	931136	7	-0.2388		EM93	NC_001148.4	930716	930754	39	-0.0717		SG60	NC_001148.4	930130	930152	23	2.1781		SGU90	NC_001148.4	930930	930984	55	2.4169
1014	NC_001148.4	931137	931148	12	-0.2822		EM93	NC_001148.4	930755	930768	14	-0.1966		SG60	NC_001148.4	930153	930179	27	2.2306		SGU90	NC_001148.4	930985	930989	5	2.3589
1014	NC_001148.4	931149	931167	19	-0.3379		EM93	NC_001148.4	930769	930779	11	-0.1621		SG60	NC_001148.4	930180	930193	14	2.1754		SGU90	NC_001148.4	930990	931000	11	2.3857
1014	NC_001148.4	931168	931195	28	-0.449		EM93	NC_001148.4	930780	930793	14	-0.2052		SG60	NC_001148.4	930194	930212	19	2.1311		SGU90	NC_001148.4	931001	931042	42	2.3433
1014	NC_001148.4	931196	931239	44	-0.3698		EM93	NC_001148.4	930794	930814	21	-0.1684		SG60	NC_001148.4	930213	930230	18	2.0755		SGU90	NC_001148.4	931043	931074	32	2.2792
1014	NC_001148.4	931240	931285	46	-0.2908		EM93	NC_001148.4	930815	930819	5	-0.2391		SG60	NC_001148.4	930231	930251	21	2.037		SGU90	NC_001148.4	931075	931096	22	2.2094
1014	NC_001148.4	931286	931297	12	-0.3268		EM93	NC_001148.4	930820	930834	15	-0.1941		SG60	NC_001148.4	930252	930264	13	1.9934		SGU90	NC_001148.4	931097	931106	10	2.1633
1014	NC_001148.4	931298	931304	7	-0.2845		EM93	NC_001148.4	930835	930853	19	-0.2358		SG60	NC_001148.4	930265	930283	19	2.0255		SGU90	NC_001148.4	931107	931118	12	2.1193
1014	NC_001148.4	931305	931317	13	-0.3333		EM93	NC_001148.4	930854	930857	4	-0.1842		SG60	NC_001148.4	930284	930296	13	1.9692		SGU90	NC_001148.4	931119	931146	28	2.0803
1014	NC_001148.4	931318	931327	10	-0.2543		EM93	NC_001148.4	930858	930877	20	-0.129		SG60	NC_001148.4	930297	930305	9	1.8927		SGU90	NC_001148.4	931147	931149	3	2.119
1014	NC_001148.4	931328	931332	5	-0.1998		EM93	NC_001148.4	930878	930889	12	-0.034		SG60	NC_001148.4	930306	930362	57	1.8405		SGU90	NC_001148.4	931150	931157	8	2.1544
1014	NC_001148.4	931333	931342	10	-0.1465		EM93	NC_001148.4	930890	930900	11	0.0122		SG60	NC_001148.4	930363	930368	6	1.8874		SGU90	NC_001148.4	931158	931172	15	2.1984
1014	NC_001148.4	931343	931363	21	-0.1985		EM93	NC_001148.4	930901	930935	35	0.0788		SG60	NC_001148.4	930369	930375	7	1.9448		SGU90	NC_001148.4	931173	931191	19	2.157
1014	NC_001148.4	931364	931372	9	-0.1342		EM93	NC_001148.4	930936	930940	5	0.1478		SG60	NC_001148.4	930376	930390	15	2.0144		SGU90	NC_001148.4	931192	931214	23	2.2204
1014	NC_001148.4	931373	931424	52	0.0329		EM93	NC_001148.4	930941	930946	6	0.2181		SG60	NC_001148.4	930391	930402	12	2.0581		SGU90	NC_001148.4	931215	931286	72	2.1575
1014	NC_001148.4	931425	931456	32	-0.0346		EM93	NC_001148.4	930947	930962	16	0.2772		SG60	NC_001148.4	930403	930410	8	2.0936		SGU90	NC_001148.4	931287	931290	4	2.1262
1014	NC_001148.4	931457	931479	23	-0.1159		EM93	NC_001148.4	930963	930981	19	0.3683		SG60	NC_001148.4	930411	930456	46	2.0491		SGU90	NC_001148.4	931291	931327	37	2.0892
1014	NC_001148.4	931480	931503	24	-0.1937		EM93	NC_001148.4	930982	930997	16	0.4169		SG60	NC_001148.4	930457	930480	24	1.9919		SGU90	NC_001148.4	931328	931359	32	2.0577
1014	NC_001148.4	931504	931512	9	-0.1092		EM93	NC_001148.4	930998	931020	23	0.3433		SG60	NC_001148.4	930481	930512	32	2.023		SGU90	NC_001148.4	931360	931365	6	2.0078
1014	NC_001148.4	931513	931518	6	-0.1615		EM93	NC_001148.4	931021	931038	18	0.2959		SG60	NC_001148.4	930513	930520	8	1.9864		SGU90	NC_001148.4	931366	931409	44	1.9737
1014	NC_001148.4	931519	931526	8	-0.2477		EM93	NC_001148.4	931039	931042	4	0.2202		SG60	NC_001148.4	930521	930545	25	1.9245		SGU90	NC_001148.4	931410	931441	32	2.013
1014	NC_001148.4	931527	931534	8	-0.3044		EM93	NC_001148.4	931043	931053	11	0.1165		SG60	NC_001148.4	930546	930583	38	1.8611		SGU90	NC_001148.4	931442	931456	15	1.9761
1014	NC_001148.4	931535	931545	11	-0.3685		EM93	NC_001148.4	931054	931065	12	-0.0026		SG60	NC_001148.4	930584	930587	4	1.9234		SGU90	NC_001148.4	931457	931482	26	1.9131
1014	NC_001148.4	931546	931586	41	-0.4807		EM93	NC_001148.4	931066	931077	12	-0.0977		SG60	NC_001148.4	930588	930605	18	2.0371		SGU90	NC_001148.4	931483	931514	32	1.8254
1014	NC_001148.4	931587	931593	7	-0.6104		EM93	NC_001148.4	931078	931083	6	-0.1547		SG60	NC_001148.4	930606	930616	11	2.2007		SGU90	NC_001148.4	931515	931555	41	1.8734
1014	NC_001148.4	931594	931600	7	-0.5389		EM93	NC_001148.4	931084	931099	16	-0.2312		SG60	NC_001148.4	930617	930629	13	2.2834		SGU90	NC_001148.4	931556	931578	23	1.8107
1014	NC_001148.4	931601	931605	5	-0.4734		EM93	NC_001148.4	931100	931146	47	-0.2975		SG60	NC_001148.4	930630	930638	9	2.3338		SGU90	NC_001148.4	931579	931585	7	1.8484
1014	NC_001148.4	931606	931610	5	-0.5464		EM93	NC_001148.4	931147	931157	11	-0.1998		SG60	NC_001148.4	930639	930699	61	2.3895		SGU90	NC_001148.4	931586	931607	22	1.7966
1014	NC_001148.4	931611	931619	9	-0.4651		EM93	NC_001148.4	931158	931173	16	-0.2604		SG60	NC_001148.4	930700	930733	34	2.4215		SGU90	NC_001148.4	931608	931626	19	1.7409
1014	NC_001148.4	931620	931621	2	-0.3794		EM93	NC_001148.4	931174	931193	20	-0.3457		SG60	NC_001148.4	930734	930748	15	2.3574		SGU90	NC_001148.4	931627	931632	6	1.7893
1014	NC_001148.4	931622	931631	10	-0.2406		EM93	NC_001148.4	931194	931201	8	-0.3006		SG60	NC_001148.4	930749	930758	10	2.2966		SGU90	NC_001148.4	931633	931645	13	1.8572
1014	NC_001148.4	931632	931642	11	-0.1241		EM93	NC_001148.4	931202	931217	16	-0.3555		SG60	NC_001148.4	930759	930763	5	2.2477		SGU90	NC_001148.4	931646	931648	3	1.9035
1014	NC_001148.4	931643	931655	13	-0.0338		EM93	NC_001148.4	931218	931248	31	-0.2821		SG60	NC_001148.4	930764	930775	12	2.187		SGU90	NC_001148.4	931649	931658	10	1.9417
1014	NC_001148.4	931656	931663	8	0.0369		EM93	NC_001148.4	931249	931254	6	-0.3335		SG60	NC_001148.4	930776	930783	8	2.1243		SGU90	NC_001148.4	931659	931670	12	1.907
1014	NC_001148.4	931664	931681	18	0.0948		EM93	NC_001148.4	931255	931272	18	-0.2498		SG60	NC_001148.4	930784	930793	10	2.0856		SGU90	NC_001148.4	931671	931687	17	1.9678
1014	NC_001148.4	931682	931691	10	0.1915		EM93	NC_001148.4	931273	931309	37	-0.166		SG60	NC_001148.4	930794	930803	10	2.1236		SGU90	NC_001148.4	931688	931783	96	1.9379
1014	NC_001148.4	931692	931696	5	0.2449		EM93	NC_001148.4	931310	931317	8	-0.065		SG60	NC_001148.4	930804	930811	8	2.2264		SGU90	NC_001148.4	931784	931791	8	1.8961
1014	NC_001148.4	931697	931709	13	0.3067		EM93	NC_001148.4	931318	931332	15	-0.1453		SG60	NC_001148.4	930812	930822	11	2.2886		SGU90	NC_001148.4	931792	931794	3	1.8476
1014	NC_001148.4	931710	931735	26	0.3723		EM93	NC_001148.4	931333	931379	47	-0.2059		SG60	NC_001148.4	930823	930832	10	2.3519		SGU90	NC_001148.4	931795	931811	17	1.8187
1014	NC_001148.4	931736	931770	35	0.3062		EM93	NC_001148.4	931380	931407	28	-0.2572		SG60	NC_001148.4	930833	930864	32	2.4145		SGU90	NC_001148.4	931812	931817	6	1.8526
1014	NC_001148.4	931771	931777	7	0.1481		EM93	NC_001148.4	931408	931432	25	-0.2978		SG60	NC_001148.4	930865	930892	28	2.4676		SGU90	NC_001148.4	931818	931835	18	1.8241
1014	NC_001148.4	931778	931816	39	0.0963		EM93	NC_001148.4	931433	931443	11	-0.3604		SG60	NC_001148.4	930893	930896	4	2.4276		SGU90	NC_001148.4	931836	931837	2	1.8717
1014	NC_001148.4	931817	931823	7	0.1467		EM93	NC_001148.4	931444	931450	7	-0.454		SG60	NC_001148.4	930897	930914	18	2.3996		SGU90	NC_001148.4	931838	931853	16	1.9218
1014	NC_001148.4	931824	931828	5	0.2129		EM93	NC_001148.4	931451	931480	30	-0.496		SG60	NC_001148.4	930915	930947	33	2.4264		SGU90	NC_001148.4	931854	931889	36	1.9937
1014	NC_001148.4	931829	931847	19	0.1519		EM93	NC_001148.4	931481	931484	4	-0.4473		SG60	NC_001148.4	930948	930954	7	2.3479		SGU90	NC_001148.4	931890	931900	11	2.0735
1014	NC_001148.4	931848	931870	23	0.0517		EM93	NC_001148.4	931485	931502	18	-0.3726		SG60	NC_001148.4	930955	930976	22	2.2882		SGU90	NC_001148.4	931901	931907	7	2.1112
1014	NC_001148.4	931871	931878	8	0.1174		EM93	NC_001148.4	931503	931509	7	-0.3181		SG60	NC_001148.4	930977	931007	31	2.1829		SGU90	NC_001148.4	931908	931929	22	2.1543
1014	NC_001148.4	931879	931953	75	0.2201		EM93	NC_001148.4	931510	931515	6	-0.3754		SG60	NC_001148.4	931008	931017	10	2.1259		SGU90	NC_001148.4	931930	931950	21	2.1879
1014	NC_001148.4	931954	931972	19	0.281		EM93	NC_001148.4	931516	931545	30	-0.4704		SG60	NC_001148.4	931018	931038	21	2.0852		SGU90	NC_001148.4	931951	931963	13	2.2279
1014	NC_001148.4	931973	932006	34	0.2143		EM93	NC_001148.4	931546	931558	13	-0.3861		SG60	NC_001148.4	931039	931041	3	2.1134		SGU90	NC_001148.4	931964	932011	48	2.2813
1014	NC_001148.4	932007	932053	47	0.1379		EM93	NC_001148.4	931559	931567	9	-0.332		SG60	NC_001148.4	931042	931052	11	2.145		SGU90	NC_001148.4	932012	932051	40	2.2413
1014	NC_001148.4	932054	932061	8	0.0643		EM93	NC_001148.4	931568	931586	19	-0.378		SG60	NC_001148.4	931053	931069	17	2.0922		SGU90	NC_001148.4	932052	932094	43	2.1994
1014	NC_001148.4	932062	932065	4	0.1579		EM93	NC_001148.4	931587	931590	4	-0.5055		SG60	NC_001148.4	931070	931074	5	2.062		SGU90	NC_001148.4	932095	932110	16	2.2304
1014	NC_001148.4	932066	932083	18	0.0954		EM93	NC_001148.4	931591	931596	6	-0.5932		SG60	NC_001148.4	931075	931108	34	2.0233		SGU90	NC_001148.4	932111	932119	9	2.1788
1014	NC_001148.4	932084	932171	88	0.0398		EM93	NC_001148.4	931597	931615	19	-0.5026		SG60	NC_001148.4	931109	931123	15	1.9533		SGU90	NC_001148.4	932120	932127	8	2.2128
1014	NC_001148.4	932172	932197	26	0.1066		EM93	NC_001148.4	931616	931620	5	-0.3679		SG60	NC_001148.4	931124	931145	22	1.923		SGU90	NC_001148.4	932128	932135	8	2.2551
1014	NC_001148.4	932198	932208	11	0.1859		EM93	NC_001148.4	931621	931625	5	-0.2674		SG60	NC_001148.4	931146	931164	19	1.8802		SGU90	NC_001148.4	932136	932166	31	2.3138
1014	NC_001148.4	932209	932227	19	0.2706		EM93	NC_001148.4	931626	931632	7	-0.1987		SG60	NC_001148.4	931165	931197	33	1.9145		SGU90	NC_001148.4	932167	932185	19	2.3776
1014	NC_001148.4	932228	932250	23	0.4722		EM93	NC_001148.4	931633	931675	43	-0.151		SG60	NC_001148.4	931198	931257	60	1.9618		SGU90	NC_001148.4	932186	932251	66	2.3401
1014	NC_001148.4	932251	932272	22	0.5391		EM93	NC_001148.4	931676	931691	16	-0.0975		SG60	NC_001148.4	931258	931267	10	1.9335		SGU90	NC_001148.4	932252	932276	25	2.2854
1014	NC_001148.4	932273	932276	4	0.7198		EM93	NC_001148.4	931692	931708	17	-0.0434		SG60	NC_001148.4	931268	931291	24	1.9603		SGU90	NC_001148.4	932277	932306	30	2.2473
1014	NC_001148.4	932277	932298	22	0.7943		EM93	NC_001148.4	931709	931719	11	-0.1004		SG60	NC_001148.4	931292	931333	42	1.9188		SGU90	NC_001148.4	932307	932324	18	2.1911
1014	NC_001148.4	932299	932307	9	0.7304		EM93	NC_001148.4	931720	931731	12	-0.1946		SG60	NC_001148.4	931334	931343	10	1.8402		SGU90	NC_001148.4	932325	932366	42	2.2209
1014	NC_001148.4	932308	932328	21	0.6681		EM93	NC_001148.4	931732	931758	27	-0.0949		SG60	NC_001148.4	931344	931351	8	1.785		SGU90	NC_001148.4	932367	932380	14	2.1915
1014	NC_001148.4	932329	932346	18	0.6109		EM93	NC_001148.4	931759	931774	16	-0.0051		SG60	NC_001148.4	931352	931366	15	1.7487		SGU90	NC_001148.4	932381	932394	14	2.1632
1014	NC_001148.4	932347	932363	17	0.4901		EM93	NC_001148.4	931775	931802	28	0.0486		SG60	NC_001148.4	931367	931380	14	1.7888		SGU90	NC_001148.4	932395	932401	7	2.1142
1014	NC_001148.4	932364	932375	12	0.4387		EM93	NC_001148.4	931803	931817	15	0.124		SG60	NC_001148.4	931381	931389	9	1.759		SGU90	NC_001148.4	932402	932415	14	2.0717
1014	NC_001148.4	932376	932415	40	0.2922		EM93	NC_001148.4	931818	931830	13	0.2027		SG60	NC_001148.4	931390	931445	56	1.8028		SGU90	NC_001148.4	932416	932435	20	2.1299
1014	NC_001148.4	932416	932435	20	0.3956		EM93	NC_001148.4	931831	931890	60	0.1236		SG60	NC_001148.4	931446	931462	17	1.8531		SGU90	NC_001148.4	932436	932469	34	2.1008
1014	NC_001148.4	932436	932445	10	0.3414		EM93	NC_001148.4	931891	931900	10	0.0619		SG60	NC_001148.4	931463	931490	28	1.8294		SGU90	NC_001148.4	932470	932477	8	2.0208
1014	NC_001148.4	932446	932500	55	0.2767		EM93	NC_001148.4	931901	931903	3	0.014		SG60	NC_001148.4	931491	931503	13	1.8692		SGU90	NC_001148.4	932478	932484	7	1.9875
1014	NC_001148.4	932501	932507	7	0.1707		EM93	NC_001148.4	931904	931920	17	0.0652		SG60	NC_001148.4	931504	931538	35	1.9197		SGU90	NC_001148.4	932485	932507	23	1.9204
1014	NC_001148.4	932508	932527	20	0.0722		EM93	NC_001148.4	931921	931928	8	0.0213		SG60	NC_001148.4	931539	931588	50	1.8796		SGU90	NC_001148.4	932508	932534	27	1.8712
1014	NC_001148.4	932528	932550	23	0.1138		EM93	NC_001148.4	931929	931936	8	0.1026		SG60	NC_001148.4	931589	931590	2	1.8427		SGU90	NC_001148.4	932535	932537	3	1.754
1014	NC_001148.4	932551	932558	8	0.037		EM93	NC_001148.4	931937	931953	17	0.1417		SG60	NC_001148.4	931591	931605	15	1.7627		SGU90	NC_001148.4	932538	932544	7	1.8311
1014	NC_001148.4	932559	932573	15	0.1222		EM93	NC_001148.4	931954	931964	11	0.0823		SG60	NC_001148.4	931606	931623	18	1.731		SGU90	NC_001148.4	932545	932554	10	1.8898
1014	NC_001148.4	932574	932580	7	0.0314		EM93	NC_001148.4	931965	931968	4	0.0237		SG60	NC_001148.4	931624	931627	4	1.768		SGU90	NC_001148.4	932555	932560	6	1.8534
1014	NC_001148.4	932581	932593	13	0.1678		EM93	NC_001148.4	931969	931988	20	0.083		SG60	NC_001148.4	931628	931641	14	1.833		SGU90	NC_001148.4	932561	932582	22	1.8204
1014	NC_001148.4	932594	932602	9	0.2765		EM93	NC_001148.4	931989	931998	10	0.0169		SG60	NC_001148.4	931642	931649	8	1.8706		SGU90	NC_001148.4	932583	932612	30	1.7498
1014	NC_001148.4	932603	932609	7	0.3905		EM93	NC_001148.4	931999	932003	5	0.0563		SG60	NC_001148.4	931650	931664	15	1.7927		SGU90	NC_001148.4	932613	932616	4	1.6955
1014	NC_001148.4	932610	932623	14	0.5231		EM93	NC_001148.4	932004	932024	21	-0.0024		SG60	NC_001148.4	931665	931680	16	1.8527		SGU90	NC_001148.4	932617	932655	39	1.7348
1014	NC_001148.4	932624	932628	5	0.6013		EM93	NC_001148.4	932025	932054	30	0.0457		SG60	NC_001148.4	931681	931691	11	1.898		SGU90	NC_001148.4	932656	932704	49	1.826
1014	NC_001148.4	932629	932639	11	0.5255		EM93	NC_001148.4	932055	932089	35	0.132		SG60	NC_001148.4	931692	931704	13	1.9347		SGU90	NC_001148.4	932705	932710	6	1.865
1014	NC_001148.4	932640	932709	70	0.6116		EM93	NC_001148.4	932090	932227	138	0.2352		SG60	NC_001148.4	931705	931731	27	1.9033		SGU90	NC_001148.4	932711	932714	4	1.8239
1014	NC_001148.4	932710	932719	10	0.5383		EM93	NC_001148.4	932228	932233	6	0.4192		SG60	NC_001148.4	931732	931736	5	1.961		SGU90	NC_001148.4	932715	932742	28	1.7825
1014	NC_001148.4	932720	932788	69	0.4976		EM93	NC_001148.4	932234	932242	9	0.4996		SG60	NC_001148.4	931737	931747	11	2.0309		SGU90	NC_001148.4	932743	932768	26	1.8199
1014	NC_001148.4	932789	932796	8	0.3027		EM93	NC_001148.4	932243	932272	30	0.5317		SG60	NC_001148.4	931748	931750	3	2.0772		SGU90	NC_001148.4	932769	932821	53	1.7729
1014	NC_001148.4	932797	932909	113	0.3819		EM93	NC_001148.4	932273	932285	13	0.6301		SG60	NC_001148.4	931751	931807	57	2.1182		SGU90	NC_001148.4	932822	932851	30	1.717
1014	NC_001148.4	932910	932963	54	0.2942		EM93	NC_001148.4	932286	932297	12	0.5754		SG60	NC_001148.4	931808	931824	17	2.0762		SGU90	NC_001148.4	932852	932857	6	1.6701
1014	NC_001148.4	932964	932992	29	0.218		EM93	NC_001148.4	932298	932307	10	0.5167		SG60	NC_001148.4	931825	931837	13	2.0338		SGU90	NC_001148.4	932858	932866	9	1.7061
1014	NC_001148.4	932993	932996	4	0.0714		EM93	NC_001148.4	932308	932323	16	0.3666		SG60	NC_001148.4	931838	931855	18	1.9898		SGU90	NC_001148.4	932867	932977	111	1.761
1014	NC_001148.4	932997	933012	16	0.0243		EM93	NC_001148.4	932324	932332	9	0.2864		SG60	NC_001148.4	931856	931873	18	2.0404		SGU90	NC_001148.4	932978	932998	21	1.804
1014	NC_001148.4	933013	933021	9	0.0831		EM93	NC_001148.4	932333	932344	12	0.1397		SG60	NC_001148.4	931874	931883	10	2.0992		SGU90	NC_001148.4	932999	933028	30	1.8467
1014	NC_001148.4	933022	933030	9	0.1769		EM93	NC_001148.4	932345	932363	19	-0.0165		SG60	NC_001148.4	931884	931903	20	2.1339		SGU90	NC_001148.4	933029	933039	11	1.8817
1014	NC_001148.4	933031	933052	22	0.2804		EM93	NC_001148.4	932364	932375	12	-0.0774		SG60	NC_001148.4	931904	931918	15	2.1925		SGU90	NC_001148.4	933040	933064	25	1.8458
1014	NC_001148.4	933053	933067	15	0.3424		EM93	NC_001148.4	932376	932385	10	-0.1478		SG60	NC_001148.4	931919	931927	9	2.1586		SGU90	NC_001148.4	933065	933074	10	1.9088
1014	NC_001148.4	933068	933090	23	0.4415		EM93	NC_001148.4	932386	932391	6	-0.0888		SG60	NC_001148.4	931928	931936	9	2.1944		SGU90	NC_001148.4	933075	933084	10	1.9436
1014	NC_001148.4	933091	933133	43	0.5155		EM93	NC_001148.4	932392	932403	12	-0.0349		SG60	NC_001148.4	931937	931949	13	2.2519		SGU90	NC_001148.4	933085	933102	18	1.98
1014	NC_001148.4	933134	933174	41	0.4532		EM93	NC_001148.4	932404	932407	4	0.069		SG60	NC_001148.4	931950	931959	10	2.3001		SGU90	NC_001148.4	933103	933107	5	2.0365
1014	NC_001148.4	933175	933202	28	0.4068		EM93	NC_001148.4	932408	932428	21	0.14		SG60	NC_001148.4	931960	931979	20	2.3559		SGU90	NC_001148.4	933108	933124	17	2.0924
1014	NC_001148.4	933203	933229	27	0.4627		EM93	NC_001148.4	932429	932456	28	0.2204		SG60	NC_001148.4	931980	932010	31	2.4149		SGU90	NC_001148.4	933125	933162	38	2.0427
1014	NC_001148.4	933230	933303	74	0.5464		EM93	NC_001148.4	932457	932489	33	0.2682		SG60	NC_001148.4	932011	932012	2	2.3799		SGU90	NC_001148.4	933163	933172	10	2.0057
1014	NC_001148.4	933304	933345	42	0.4973		EM93	NC_001148.4	932490	932499	10	0.2053		SG60	NC_001148.4	932013	932019	7	2.3484		SGU90	NC_001148.4	933173	933213	41	2.0581
1014	NC_001148.4	933346	933372	27	0.4221		EM93	NC_001148.4	932500	932501	2	0.1355		SG60	NC_001148.4	932020	932029	10	2.2984		SGU90	NC_001148.4	933214	933236	23	2.0232
1014	NC_001148.4	933373	933384	12	0.4909		EM93	NC_001148.4	932502	932519	18	0.07		SG60	NC_001148.4	932030	932037	8	2.2266		SGU90	NC_001148.4	933237	933244	8	2.0594
1014	NC_001148.4	933385	933399	15	0.543		EM93	NC_001148.4	932520	932524	5	0.155		SG60	NC_001148.4	932038	932048	11	2.1542		SGU90	NC_001148.4	933245	933252	8	2.0825
1014	NC_001148.4	933400	933404	5	0.6014		EM93	NC_001148.4	932525	932536	12	0.2363		SG60	NC_001148.4	932049	932067	19	2.1186		SGU90	NC_001148.4	933253	933279	27	2.0292
1014	NC_001148.4	933405	933422	18	0.6666		EM93	NC_001148.4	932537	932553	17	0.3047		SG60	NC_001148.4	932068	932135	68	2.1724		SGU90	NC_001148.4	933280	933304	25	2.0882
1014	NC_001148.4	933423	933466	44	0.6082		EM93	NC_001148.4	932554	932559	6	0.3945		SG60	NC_001148.4	932136	932158	23	2.2179		SGU90	NC_001148.4	933305	933317	13	2.1365
1014	NC_001148.4	933467	933479	13	0.5427		EM93	NC_001148.4	932560	932565	6	0.4447		SG60	NC_001148.4	932159	932170	12	2.2902		SGU90	NC_001148.4	933318	933334	17	2.0869
1014	NC_001148.4	933480	933522	43	0.4919		EM93	NC_001148.4	932566	932588	23	0.3781		SG60	NC_001148.4	932171	932175	5	2.335		SGU90	NC_001148.4	933335	933358	24	2.1514
1014	NC_001148.4	933523	933559	37	0.5603		EM93	NC_001148.4	932589	932594	6	0.4448		SG60	NC_001148.4	932176	932215	40	2.3954		SGU90	NC_001148.4	933359	933375	17	2.2028
1014	NC_001148.4	933560	933602	43	0.6237		EM93	NC_001148.4	932595	932615	21	0.499		SG60	NC_001148.4	932216	932220	5	2.3642		SGU90	NC_001148.4	933376	933413	38	2.1616
1014	NC_001148.4	933603	933613	11	0.5568		EM93	NC_001148.4	932616	932618	3	0.4508		SG60	NC_001148.4	932221	932233	13	2.3106		SGU90	NC_001148.4	933414	933467	54	2.2126
1014	NC_001148.4	933614	933622	9	0.4778		EM93	NC_001148.4	932619	932629	11	0.3728		SG60	NC_001148.4	932234	932242	9	2.2791		SGU90	NC_001148.4	933468	933476	9	2.268
1014	NC_001148.4	933623	933720	98	0.3848		EM93	NC_001148.4	932630	932646	17	0.2644		SG60	NC_001148.4	932243	932257	15	2.2216		SGU90	NC_001148.4	933477	933519	43	2.1959
1014	NC_001148.4	933721	933723	3	0.4532		EM93	NC_001148.4	932647	932652	6	0.2125		SG60	NC_001148.4	932258	932272	15	2.1586		SGU90	NC_001148.4	933520	933559	40	2.1395
1014	NC_001148.4	933724	933746	23	0.5395		EM93	NC_001148.4	932653	932658	6	0.1429		SG60	NC_001148.4	932273	932302	30	2.2101		SGU90	NC_001148.4	933560	933627	68	2.0888
1014	NC_001148.4	933747	933764	18	0.5883		EM93	NC_001148.4	932659	932681	23	0.0858		SG60	NC_001148.4	932303	932314	12	2.1584		SGU90	NC_001148.4	933628	933675	48	2.0512
1014	NC_001148.4	933765	933768	4	0.509		EM93	NC_001148.4	932682	932723	42	0.0058		SG60	NC_001148.4	932315	932345	31	2.1969		SGU90	NC_001148.4	933676	933711	36	2.0081
1014	NC_001148.4	933769	933775	7	0.5751		EM93	NC_001148.4	932724	932737	14	0.0806		SG60	NC_001148.4	932346	932358	13	2.1597		SGU90	NC_001148.4	933712	933735	24	1.9762
1014	NC_001148.4	933776	933823	48	0.5173		EM93	NC_001148.4	932738	932755	18	0.1379		SG60	NC_001148.4	932359	932366	8	2.1898		SGU90	NC_001148.4	933736	933754	19	1.9474
1014	NC_001148.4	933824	933908	85	0.4342		EM93	NC_001148.4	932756	932789	34	0.1904		SG60	NC_001148.4	932367	932394	28	2.2277		SGU90	NC_001148.4	933755	933787	33	1.905
1014	NC_001148.4	933909	933918	10	0.3567		EM93	NC_001148.4	932790	932850	61	0.2591		SG60	NC_001148.4	932395	932469	75	2.1781		SGU90	NC_001148.4	933788	933794	7	1.8678
1014	NC_001148.4	933919	933937	19	0.241		EM93	NC_001148.4	932851	932857	7	0.3168		SG60	NC_001148.4	932470	932515	46	2.1065		SGU90	NC_001148.4	933795	933798	4	1.9167
1014	NC_001148.4	933938	934066	129	0.161		EM93	NC_001148.4	932858	932898	41	0.2362		SG60	NC_001148.4	932516	932534	19	2.1572		SGU90	NC_001148.4	933799	933811	13	1.9511
1014	NC_001148.4	934067	934077	11	0.0694		EM93	NC_001148.4	932899	932934	36	0.3068		SG60	NC_001148.4	932535	932537	3	2.0442		SGU90	NC_001148.4	933812	933828	17	1.9797
1014	NC_001148.4	934078	934100	23	-0.0262		EM93	NC_001148.4	932935	932950	16	0.3776		SG60	NC_001148.4	932538	932543	6	2.1763		SGU90	NC_001148.4	933829	933874	46	2.0342
1014	NC_001148.4	934101	934106	6	0.0453		EM93	NC_001148.4	932951	932997	47	0.3279		SG60	NC_001148.4	932544	932554	11	2.2367		SGU90	NC_001148.4	933875	933912	38	1.9864
1014	NC_001148.4	934107	934116	10	0.0914		EM93	NC_001148.4	932998	933029	32	0.2114		SG60	NC_001148.4	932555	932576	22	2.2984		SGU90	NC_001148.4	933913	933927	15	1.9461
1014	NC_001148.4	934117	934121	5	0.0453		EM93	NC_001148.4	933030	933033	4	0.1555		SG60	NC_001148.4	932577	932610	34	2.2374		SGU90	NC_001148.4	933928	933939	12	2.0126
1014	NC_001148.4	934122	934179	58	-0.0397		EM93	NC_001148.4	933034	933051	18	0.098		SG60	NC_001148.4	932611	932619	9	2.1996		SGU90	NC_001148.4	933940	933946	7	1.9796
1014	NC_001148.4	934180	934191	12	0.0324		EM93	NC_001148.4	933052	933093	42	0.2513		SG60	NC_001148.4	932620	932627	8	2.1697		SGU90	NC_001148.4	933947	933951	5	1.9455
1014	NC_001148.4	934192	934203	12	0.1167		EM93	NC_001148.4	933094	933108	15	0.3107		SG60	NC_001148.4	932628	932699	72	2.1341		SGU90	NC_001148.4	933952	933966	15	1.9841
1014	NC_001148.4	934204	934215	12	0.2034		EM93	NC_001148.4	933109	933122	14	0.4059		SG60	NC_001148.4	932700	932712	13	2.066		SGU90	NC_001148.4	933967	933971	5	2.0277
1014	NC_001148.4	934216	934278	63	0.2872		EM93	NC_001148.4	933123	933149	27	0.4653		SG60	NC_001148.4	932713	932719	7	2.093		SGU90	NC_001148.4	933972	933975	4	1.98
1014	NC_001148.4	934279	934287	9	0.1914		EM93	NC_001148.4	933150	933151	2	0.4155		SG60	NC_001148.4	932720	932747	28	2.1564		SGU90	NC_001148.4	933976	933981	6	1.929
1014	NC_001148.4	934288	934315	28	0.0802		EM93	NC_001148.4	933152	933163	12	0.3617		SG60	NC_001148.4	932748	932818	71	2.2063		SGU90	NC_001148.4	933982	934044	63	1.8933
1014	NC_001148.4	934316	934338	23	-0.0163		EM93	NC_001148.4	933164	933185	22	0.3127		SG60	NC_001148.4	932819	932854	36	2.1401		SGU90	NC_001148.4	934045	934073	29	1.9552
1014	NC_001148.4	934339	934349	11	-0.1095		EM93	NC_001148.4	933186	933196	11	0.3619		SG60	NC_001148.4	932855	932873	19	2.0998		SGU90	NC_001148.4	934074	934091	18	1.9062
1014	NC_001148.4	934350	934355	6	-0.0519		EM93	NC_001148.4	933197	933206	10	0.3985		SG60	NC_001148.4	932874	932886	13	2.1419		SGU90	NC_001148.4	934092	934095	4	1.9334
1014	NC_001148.4	934356	934362	7	-0.095		EM93	NC_001148.4	933207	933225	19	0.3489		SG60	NC_001148.4	932887	932893	7	2.2198		SGU90	NC_001148.4	934096	934102	7	1.9014
1014	NC_001148.4	934363	934368	6	-0.156		EM93	NC_001148.4	933226	933237	12	0.4338		SG60	NC_001148.4	932894	932913	20	2.1932		SGU90	NC_001148.4	934103	934119	17	1.866
1014	NC_001148.4	934369	934381	13	-0.2132		EM93	NC_001148.4	933238	933239	2	0.5084		SG60	NC_001148.4	932914	932930	17	2.2429		SGU90	NC_001148.4	934120	934139	20	1.9013
1014	NC_001148.4	934382	934384	3	-0.1707		EM93	NC_001148.4	933240	933296	57	0.5569		SG60	NC_001148.4	932931	932990	60	2.2693		SGU90	NC_001148.4	934140	934142	3	1.9243
1014	NC_001148.4	934385	934402	18	-0.1235		EM93	NC_001148.4	933297	933310	14	0.5089		SG60	NC_001148.4	932991	932994	4	2.2336		SGU90	NC_001148.4	934143	934176	34	1.9629
1014	NC_001148.4	934403	934430	28	-0.1948		EM93	NC_001148.4	933311	933324	14	0.4678		SG60	NC_001148.4	932995	933020	26	2.2035		SGU90	NC_001148.4	934177	934189	13	1.9164
1014	NC_001148.4	934431	934449	19	-0.1585		EM93	NC_001148.4	933325	933366	42	0.3928		SG60	NC_001148.4	933021	933085	65	2.1219		SGU90	NC_001148.4	934190	934198	9	1.8725
1014	NC_001148.4	934450	934490	41	-0.2462		EM93	NC_001148.4	933367	933388	22	0.4523		SG60	NC_001148.4	933086	933091	6	2.1788		SGU90	NC_001148.4	934199	934227	29	1.8107
1014	NC_001148.4	934491	934540	50	-0.367		EM93	NC_001148.4	933389	933419	31	0.5363		SG60	NC_001148.4	933092	933104	13	2.2233		SGU90	NC_001148.4	934228	934237	10	1.7707
1014	NC_001148.4	934541	934567	27	-0.2756		EM93	NC_001148.4	933420	933427	8	0.6006		SG60	NC_001148.4	933105	933134	30	2.2906		SGU90	NC_001148.4	934238	934248	11	1.7421
1014	NC_001148.4	934568	934579	12	-0.1383		EM93	NC_001148.4	933428	933479	52	0.6649		SG60	NC_001148.4	933135	933154	20	2.3422		SGU90	NC_001148.4	934249	934250	2	1.785
1014	NC_001148.4	934580	934585	6	-0.0503		EM93	NC_001148.4	933480	933485	6	0.5902		SG60	NC_001148.4	933155	933189	35	2.3777		SGU90	NC_001148.4	934251	934267	17	1.8102
1014	NC_001148.4	934586	934602	17	0.0669		EM93	NC_001148.4	933486	933490	5	0.5145		SG60	NC_001148.4	933190	933202	13	2.3431		SGU90	NC_001148.4	934268	934309	42	1.8441
1014	NC_001148.4	934603	934610	8	0.1655		EM93	NC_001148.4	933491	933510	20	0.4698		SG60	NC_001148.4	933203	933228	26	2.2926		SGU90	NC_001148.4	934310	934335	26	1.8034
1014	NC_001148.4	934611	934651	41	0.2638		EM93	NC_001148.4	933511	933518	8	0.5282		SG60	NC_001148.4	933229	933232	4	2.2265		SGU90	NC_001148.4	934336	934344	9	1.8796
1014	NC_001148.4	934652	934663	12	0.2142		EM93	NC_001148.4	933519	933524	6	0.4508		SG60	NC_001148.4	933233	933241	9	2.1839		SGU90	NC_001148.4	934345	934354	10	1.9213
1014	NC_001148.4	934664	934668	5	0.2647		EM93	NC_001148.4	933525	933541	17	0.3788		SG60	NC_001148.4	933242	933249	8	2.1577		SGU90	NC_001148.4	934355	934407	53	1.8885
1014	NC_001148.4	934669	934676	8	0.3128		EM93	NC_001148.4	933542	933547	6	0.3267		SG60	NC_001148.4	933250	933265	16	2.1239		SGU90	NC_001148.4	934408	934414	7	1.8216
1014	NC_001148.4	934677	934683	7	0.2224		EM93	NC_001148.4	933548	933553	6	0.3705		SG60	NC_001148.4	933266	933287	22	2.1608		SGU90	NC_001148.4	934415	934468	54	1.7586
1014	NC_001148.4	934684	934710	27	0.1579		EM93	NC_001148.4	933554	933615	62	0.3242		SG60	NC_001148.4	933288	933300	13	2.2027		SGU90	NC_001148.4	934469	934473	5	1.6967
1014	NC_001148.4	934711	934721	11	0.0511		EM93	NC_001148.4	933616	933662	47	0.3889		SG60	NC_001148.4	933301	933321	21	2.1568		SGU90	NC_001148.4	934474	934488	15	1.7536
1014	NC_001148.4	934722	934749	28	-0.0298		EM93	NC_001148.4	933663	933683	21	0.4769		SG60	NC_001148.4	933322	933352	31	2.1176		SGU90	NC_001148.4	934489	934496	8	1.7212
1014	NC_001148.4	934750	934792	43	0.0583		EM93	NC_001148.4	933684	933699	16	0.5269		SG60	NC_001148.4	933353	933359	7	2.1527		SGU90	NC_001148.4	934497	934502	6	1.7797
1014	NC_001148.4	934793	934848	56	-0.0324		EM93	NC_001148.4	933700	933731	32	0.5792		SG60	NC_001148.4	933360	933371	12	2.1891		SGU90	NC_001148.4	934503	934512	10	1.8228
1014	NC_001148.4	934849	934856	8	-0.1122		EM93	NC_001148.4	933732	933799	68	0.6282		SG60	NC_001148.4	933372	933409	38	2.2256		SGU90	NC_001148.4	934513	934556	44	1.8631
1014	NC_001148.4	934857	934863	7	-0.1628		EM93	NC_001148.4	933800	933806	7	0.5661		SG60	NC_001148.4	933410	933411	2	2.1988		SGU90	NC_001148.4	934557	934571	15	1.9131
1014	NC_001148.4	934864	934887	24	-0.1182		EM93	NC_001148.4	933807	933829	23	0.463		SG60	NC_001148.4	933412	933435	24	2.1624		SGU90	NC_001148.4	934572	934619	48	1.9578
1014	NC_001148.4	934888	934892	5	-0.1863		EM93	NC_001148.4	933830	933844	15	0.3779		SG60	NC_001148.4	933436	933456	21	2.113		SGU90	NC_001148.4	934620	934624	5	1.916
1014	NC_001148.4	934893	934914	22	-0.0999		EM93	NC_001148.4	933845	933864	20	0.2875		SG60	NC_001148.4	933457	933473	17	2.1559		SGU90	NC_001148.4	934625	934640	16	1.8498
1014	NC_001148.4	934915	934933	19	-0.0408		EM93	NC_001148.4	933865	933880	16	0.2197		SG60	NC_001148.4	933474	933480	7	2.2151		SGU90	NC_001148.4	934641	934650	10	1.8069
1014	NC_001148.4	934934	934954	21	0.0366		EM93	NC_001148.4	933881	933903	23	0.2634		SG60	NC_001148.4	933481	933505	25	2.2819		SGU90	NC_001148.4	934651	934654	4	1.7665
1014	NC_001148.4	934955	934970	16	0.0853		EM93	NC_001148.4	933904	933909	6	0.1839		SG60	NC_001148.4	933506	933531	26	2.2492		SGU90	NC_001148.4	934655	934675	21	1.801
1014	NC_001148.4	934971	934985	15	0.0181		EM93	NC_001148.4	933910	933917	8	0.1219		SG60	NC_001148.4	933532	933555	24	2.2226		SGU90	NC_001148.4	934676	934679	4	1.8467
1014	NC_001148.4	934986	935010	25	0.1124		EM93	NC_001148.4	933918	933927	10	0.0234		SG60	NC_001148.4	933556	933575	20	2.2552		SGU90	NC_001148.4	934680	934690	11	1.9013
1014	NC_001148.4	935011	935045	35	0.1715		EM93	NC_001148.4	933928	933941	14	0.0653		SG60	NC_001148.4	933576	933599	24	2.2179		SGU90	NC_001148.4	934691	934747	57	1.8543
1014	NC_001148.4	935046	935068	23	0.2111		EM93	NC_001148.4	933942	933977	36	0.132		SG60	NC_001148.4	933600	933613	14	2.1856		SGU90	NC_001148.4	934748	934763	16	1.9014
1014	NC_001148.4	935069	935084	16	0.2658		EM93	NC_001148.4	933978	934001	24	0.2178		SG60	NC_001148.4	933614	933622	9	2.154		SGU90	NC_001148.4	934764	934791	28	1.8619
1014	NC_001148.4	935085	935100	16	0.2205		EM93	NC_001148.4	934002	934007	6	0.2693		SG60	NC_001148.4	933623	933661	39	2.0855		SGU90	NC_001148.4	934792	934803	12	1.8166
1014	NC_001148.4	935101	935112	12	0.128		EM93	NC_001148.4	934008	934009	2	0.3359		SG60	NC_001148.4	933662	933673	12	2.0408		SGU90	NC_001148.4	934804	934819	16	1.7618
1014	NC_001148.4	935113	935136	24	0.0646		EM93	NC_001148.4	934010	934037	28	0.3943		SG60	NC_001148.4	933674	933678	5	2.0801		SGU90	NC_001148.4	934820	934826	7	1.6914
1014	NC_001148.4	935137	935148	12	0.0016		EM93	NC_001148.4	934038	934043	6	0.3359		SG60	NC_001148.4	933679	933692	14	2.1175		SGU90	NC_001148.4	934827	934838	12	1.6292
1014	NC_001148.4	935149	935174	26	-0.0682		EM93	NC_001148.4	934044	934055	12	0.289		SG60	NC_001148.4	933693	933707	15	2.1469		SGU90	NC_001148.4	934839	934843	5	1.6639
1014	NC_001148.4	935175	935187	13	-0.1171		EM93	NC_001148.4	934056	934061	6	0.2125		SG60	NC_001148.4	933708	933723	16	2.1811		SGU90	NC_001148.4	934844	934853	10	1.6256
1014	NC_001148.4	935188	935217	30	-0.1819		EM93	NC_001148.4	934062	934069	8	0.1599		SG60	NC_001148.4	933724	933790	67	2.253		SGU90	NC_001148.4	934854	934858	5	1.59
1014	NC_001148.4	935218	935224	7	-0.1103		EM93	NC_001148.4	934070	934074	5	0.0955		SG60	NC_001148.4	933791	933811	21	2.2852		SGU90	NC_001148.4	934859	934872	14	1.6277
1014	NC_001148.4	935225	935271	47	-0.0108		EM93	NC_001148.4	934075	934080	6	-0.0125		SG60	NC_001148.4	933812	933820	9	2.3128		SGU90	NC_001148.4	934873	934887	15	1.68
1014	NC_001148.4	935272	935287	16	0.0536		EM93	NC_001148.4	934081	934099	19	-0.0765		SG60	NC_001148.4	933821	933834	14	2.2694		SGU90	NC_001148.4	934888	934896	9	1.751
1014	NC_001148.4	935288	935298	11	0.1082		EM93	NC_001148.4	934100	934103	4	-0.0381		SG60	NC_001148.4	933835	933843	9	2.2329		SGU90	NC_001148.4	934897	934910	14	1.7861
1014	NC_001148.4	935299	935317	19	0.1746		EM93	NC_001148.4	934104	934147	44	-0.0794		SG60	NC_001148.4	933844	933888	45	2.1918		SGU90	NC_001148.4	934911	934919	9	1.8335
1014	NC_001148.4	935318	935323	6	0.0985		EM93	NC_001148.4	934148	934150	3	-0.0255		SG60	NC_001148.4	933889	933917	29	2.1144		SGU90	NC_001148.4	934920	934924	5	1.8741
1014	NC_001148.4	935324	935372	49	-0.014		EM93	NC_001148.4	934151	934191	41	0.0255		SG60	NC_001148.4	933918	933928	11	2.0613		SGU90	NC_001148.4	934925	934966	42	1.9144
1014	NC_001148.4	935373	935379	7	-0.0757		EM93	NC_001148.4	934192	934213	22	0.0848		SG60	NC_001148.4	933929	933979	51	2.1001		SGU90	NC_001148.4	934967	934984	18	1.9732
1014	NC_001148.4	935380	935415	36	0.0092		EM93	NC_001148.4	934214	934220	7	0.0292		SG60	NC_001148.4	933980	934009	30	2.1464		SGU90	NC_001148.4	934985	935005	21	1.9209
1014	NC_001148.4	935416	935435	20	0.0601		EM93	NC_001148.4	934221	934224	4	-0.0056		SG60	NC_001148.4	934010	934055	46	2.0985		SGU90	NC_001148.4	935006	935017	12	1.8625
1014	NC_001148.4	935436	935442	7	0.1081		EM93	NC_001148.4	934225	934237	13	-0.0497		SG60	NC_001148.4	934056	934066	11	2.1457		SGU90	NC_001148.4	935018	935028	11	1.8065
1014	NC_001148.4	935443	935445	3	0.0675		EM93	NC_001148.4	934238	934269	32	-0.0008		SG60	NC_001148.4	934067	934080	14	2.1817		SGU90	NC_001148.4	935029	935040	12	1.7391
1014	NC_001148.4	935446	935459	14	0.1518		EM93	NC_001148.4	934270	934297	28	0.0554		SG60	NC_001148.4	934081	934093	13	2.097		SGU90	NC_001148.4	935041	935055	15	1.7045
1014	NC_001148.4	935460	935474	15	0.1058		EM93	NC_001148.4	934298	934310	13	-0.0435		SG60	NC_001148.4	934094	934109	16	2.0486		SGU90	NC_001148.4	935056	935070	15	1.7341
1014	NC_001148.4	935475	935490	16	0.1688		EM93	NC_001148.4	934311	934334	24	-0.0054		SG60	NC_001148.4	934110	934120	11	2.0077		SGU90	NC_001148.4	935071	935077	7	1.6851
1014	NC_001148.4	935491	935555	65	0.2243		EM93	NC_001148.4	934335	934362	28	-0.1059		SG60	NC_001148.4	934121	934125	5	1.9601		SGU90	NC_001148.4	935078	935095	18	1.7223
1014	NC_001148.4	935556	935575	20	0.2967		EM93	NC_001148.4	934363	934365	3	-0.1843		SG60	NC_001148.4	934126	934132	7	1.9043		SGU90	NC_001148.4	935096	935129	34	1.7926
1014	NC_001148.4	935576	935582	7	0.2546		EM93	NC_001148.4	934366	934384	19	-0.2414		SG60	NC_001148.4	934133	934172	40	1.8785		SGU90	NC_001148.4	935130	935138	9	1.8363
1014	NC_001148.4	935583	935608	26	0.3155		EM93	NC_001148.4	934385	934388	4	-0.2917		SG60	NC_001148.4	934173	934209	37	1.8494		SGU90	NC_001148.4	935139	935159	21	1.9081
1014	NC_001148.4	935609	935615	7	0.3801		EM93	NC_001148.4	934389	934416	28	-0.3318		SG60	NC_001148.4	934210	934220	11	1.8084		SGU90	NC_001148.4	935160	935199	40	1.9669
1014	NC_001148.4	935616	935666	51	0.4285		EM93	NC_001148.4	934417	934424	8	-0.3833		SG60	NC_001148.4	934221	934260	40	1.7711		SGU90	NC_001148.4	935200	935204	5	1.8986
1014	NC_001148.4	935667	935696	30	0.3593		EM93	NC_001148.4	934425	934474	50	-0.3025		SG60	NC_001148.4	934261	934266	6	1.8115		SGU90	NC_001148.4	935205	935232	28	1.8558
1014	NC_001148.4	935697	935706	10	0.2785		EM93	NC_001148.4	934475	934478	4	-0.2442		SG60	NC_001148.4	934267	934279	13	1.8618		SGU90	NC_001148.4	935233	935248	16	1.8965
1014	NC_001148.4	935707	935758	52	0.2086		EM93	NC_001148.4	934479	934488	10	-0.1887		SG60	NC_001148.4	934280	934304	25	1.9058		SGU90	NC_001148.4	935249	935315	67	1.8687
1014	NC_001148.4	935759	935765	7	0.1531		EM93	NC_001148.4	934489	934496	8	-0.2269		SG60	NC_001148.4	934305	934308	4	1.8713		SGU90	NC_001148.4	935316	935339	24	1.9538
1014	NC_001148.4	935766	935780	15	0.2303		EM93	NC_001148.4	934497	934524	28	-0.1462		SG60	NC_001148.4	934309	934345	37	1.913		SGU90	NC_001148.4	935340	935409	70	2.0075
1014	NC_001148.4	935781	935856	76	0.292		EM93	NC_001148.4	934525	934559	35	-0.071		SG60	NC_001148.4	934346	934359	14	1.874		SGU90	NC_001148.4	935410	935424	15	1.9436
1014	NC_001148.4	935857	935888	32	0.3808		EM93	NC_001148.4	934560	934573	14	-0.0156		SG60	NC_001148.4	934360	934371	12	1.8427		SGU90	NC_001148.4	935425	935435	11	1.8942
1014	NC_001148.4	935889	935946	58	0.4413		EM93	NC_001148.4	934574	934576	3	-0.0593		SG60	NC_001148.4	934372	934406	35	1.8776		SGU90	NC_001148.4	935436	935443	8	1.8486
1014	NC_001148.4	935947	935989	43	0.488		EM93	NC_001148.4	934577	934592	16	-0.0995		SG60	NC_001148.4	934407	934426	20	1.8408		SGU90	NC_001148.4	935444	935459	16	1.813
1014	NC_001148.4	935990	936044	55	0.4006		EM93	NC_001148.4	934593	934646	54	-0.0353		SG60	NC_001148.4	934427	934454	28	1.7996		SGU90	NC_001148.4	935460	935478	19	1.7779
1014	NC_001148.4	936045	936056	12	0.3039		EM93	NC_001148.4	934647	934656	10	0.0562		SG60	NC_001148.4	934455	934479	25	1.7254		SGU90	NC_001148.4	935479	935505	27	1.8501
1014	NC_001148.4	936057	936067	11	0.2007		EM93	NC_001148.4	934657	934669	13	0.0998		SG60	NC_001148.4	934480	934496	17	1.7911		SGU90	NC_001148.4	935506	935557	52	1.9239
1014	NC_001148.4	936068	936077	10	0.1476		EM93	NC_001148.4	934670	934682	13	0.1681		SG60	NC_001148.4	934497	934511	15	1.8553		SGU90	NC_001148.4	935558	935563	6	1.9635
1014	NC_001148.4	936078	936083	6	0.097		EM93	NC_001148.4	934683	934704	22	0.1326		SG60	NC_001148.4	934512	934524	13	1.903		SGU90	NC_001148.4	935564	935573	10	1.9369
1014	NC_001148.4	936084	936102	19	0.1491		EM93	NC_001148.4	934705	934718	14	0.1833		SG60	NC_001148.4	934525	934534	10	1.9472		SGU90	NC_001148.4	935574	935578	5	1.9725
1014	NC_001148.4	936103	936149	47	0.2037		EM93	NC_001148.4	934719	934725	7	0.0977		SG60	NC_001148.4	934535	934615	81	1.995		SGU90	NC_001148.4	935579	935614	36	2.0162
1014	NC_001148.4	936150	936165	16	0.2668		EM93	NC_001148.4	934726	934743	18	0.1324		SG60	NC_001148.4	934616	934632	17	1.9374		SGU90	NC_001148.4	935615	935653	39	1.975
1014	NC_001148.4	936166	936179	14	0.3209		EM93	NC_001148.4	934744	934756	13	0.0699		SG60	NC_001148.4	934633	934662	30	1.9014		SGU90	NC_001148.4	935654	935678	25	1.9191
1014	NC_001148.4	936180	936219	40	0.2663		EM93	NC_001148.4	934757	934770	14	0.0181		SG60	NC_001148.4	934663	934664	2	1.8588		SGU90	NC_001148.4	935679	935696	18	1.9552
1014	NC_001148.4	936220	936230	11	0.3133		EM93	NC_001148.4	934771	934789	19	-0.0473		SG60	NC_001148.4	934665	934682	18	1.8139		SGU90	NC_001148.4	935697	935754	58	2.0194
1014	NC_001148.4	936231	936249	19	0.3859		EM93	NC_001148.4	934790	934804	15	-0.1067		SG60	NC_001148.4	934683	934695	13	1.8517		SGU90	NC_001148.4	935755	935776	22	1.976
1014	NC_001148.4	936250	936254	5	0.3336		EM93	NC_001148.4	934805	934819	15	-0.2399		SG60	NC_001148.4	934696	934709	14	1.8887		SGU90	NC_001148.4	935777	935807	31	2.0288
1014	NC_001148.4	936255	936265	11	0.3761		EM93	NC_001148.4	934820	934825	6	-0.1842		SG60	NC_001148.4	934710	934729	20	1.9667		SGU90	NC_001148.4	935808	935850	43	2.0768
1014	NC_001148.4	936266	936296	31	0.3334		EM93	NC_001148.4	934826	934830	5	-0.2345		SG60	NC_001148.4	934730	934736	7	1.9949		SGU90	NC_001148.4	935851	935860	10	2.1198
1014	NC_001148.4	936297	936303	7	0.2791		EM93	NC_001148.4	934831	934869	39	-0.1428		SG60	NC_001148.4	934737	934800	64	2.0432		SGU90	NC_001148.4	935861	935870	10	2.0856
1014	NC_001148.4	936304	936330	27	0.2229		EM93	NC_001148.4	934870	934877	8	-0.0158		SG60	NC_001148.4	934801	934813	13	1.9992		SGU90	NC_001148.4	935871	935886	16	2.1269
1014	NC_001148.4	936331	936334	4	0.1579		EM93	NC_001148.4	934878	934906	29	0.0526		SG60	NC_001148.4	934814	934819	6	1.9693		SGU90	NC_001148.4	935887	935896	10	2.177
1014	NC_001148.4	936335	936355	21	0.104		EM93	NC_001148.4	934907	934921	15	0.1168		SG60	NC_001148.4	934820	934845	26	1.9227		SGU90	NC_001148.4	935897	935912	16	2.2118
1014	NC_001148.4	936356	936359	4	0.0382		EM93	NC_001148.4	934922	934969	48	0.0382		SG60	NC_001148.4	934846	934854	9	1.8933		SGU90	NC_001148.4	935913	935920	8	2.2527
1014	NC_001148.4	936360	936379	20	-0.0148		EM93	NC_001148.4	934970	935010	41	-0.0242		SG60	NC_001148.4	934855	934865	11	1.8645		SGU90	NC_001148.4	935921	935923	3	2.2196
1014	NC_001148.4	936380	936411	32	0.0707		EM93	NC_001148.4	935011	935021	11	0.0617		SG60	NC_001148.4	934866	934889	24	1.9127		SGU90	NC_001148.4	935924	935928	5	2.185
1014	NC_001148.4	936412	936432	21	0.0056		EM93	NC_001148.4	935022	935029	8	0.162		SG60	NC_001148.4	934890	934928	39	1.9529		SGU90	NC_001148.4	935929	935947	19	2.1521
1014	NC_001148.4	936433	936445	13	0.0578		EM93	NC_001148.4	935030	935073	44	0.1034		SG60	NC_001148.4	934929	934954	26	2.0099		SGU90	NC_001148.4	935948	936016	69	2.2042
1014	NC_001148.4	936446	936453	8	0.1095		EM93	NC_001148.4	935074	935078	5	0.0429		SG60	NC_001148.4	934955	934976	22	2.0593		SGU90	NC_001148.4	936017	936069	53	2.1332
1014	NC_001148.4	936454	936459	6	0.1673		EM93	NC_001148.4	935079	935093	15	-0.005		SG60	NC_001148.4	934977	935015	39	2.0104		SGU90	NC_001148.4	936070	936086	17	2.1743
1014	NC_001148.4	936460	936519	60	0.216		EM93	NC_001148.4	935094	935101	8	-0.0818		SG60	NC_001148.4	935016	935035	20	1.9607		SGU90	NC_001148.4	936087	936126	40	2.1366
1014	NC_001148.4	936520	936527	8	0.1524		EM93	NC_001148.4	935102	935107	6	-0.1276		SG60	NC_001148.4	935036	935064	29	1.888		SGU90	NC_001148.4	936127	936139	13	2.0966
1014	NC_001148.4	936528	936530	3	0.2078		EM93	NC_001148.4	935108	935120	13	-0.1861		SG60	NC_001148.4	935065	935089	25	1.851		SGU90	NC_001148.4	936140	936142	3	2.0463
1014	NC_001148.4	936531	936548	18	0.1373		EM93	NC_001148.4	935121	935157	37	-0.2871		SG60	NC_001148.4	935090	935110	21	1.8146		SGU90	NC_001148.4	936143	936166	24	2.015
1014	NC_001148.4	936549	936554	6	0.0341		EM93	NC_001148.4	935158	935169	12	-0.3481		SG60	NC_001148.4	935111	935112	2	1.845		SGU90	NC_001148.4	936167	936291	125	2.0983
1014	NC_001148.4	936555	936559	5	0.1324		EM93	NC_001148.4	935170	935176	7	-0.2972		SG60	NC_001148.4	935113	935132	20	1.8818		SGU90	NC_001148.4	936292	936333	42	2.0663
1014	NC_001148.4	936560	936564	5	0.0719		EM93	NC_001148.4	935177	935190	14	-0.2563		SG60	NC_001148.4	935133	935138	6	1.9198		SGU90	NC_001148.4	936334	936349	16	2.0177
1014	NC_001148.4	936565	936591	27	0.1395		EM93	NC_001148.4	935191	935195	5	-0.16		SG60	NC_001148.4	935139	935152	14	1.9637		SGU90	NC_001148.4	936350	936362	13	1.9536
1014	NC_001148.4	936592	936602	11	0.2163		EM93	NC_001148.4	935196	935208	13	-0.1064		SG60	NC_001148.4	935153	935241	89	1.9221		SGU90	NC_001148.4	936363	936367	5	1.915
1014	NC_001148.4	936603	936620	18	0.2695		EM93	NC_001148.4	935209	935227	19	-0.063		SG60	NC_001148.4	935242	935250	9	1.8744		SGU90	NC_001148.4	936368	936390	23	1.8618
1014	NC_001148.4	936621	936645	25	0.3451		EM93	NC_001148.4	935228	935232	5	0.0236		SG60	NC_001148.4	935251	935258	8	1.8426		SGU90	NC_001148.4	936391	936394	4	1.8084
1014	NC_001148.4	936646	936663	18	0.2848		EM93	NC_001148.4	935233	935239	7	-0.0213		SG60	NC_001148.4	935259	935281	23	1.8068		SGU90	NC_001148.4	936395	936405	11	1.7698
1014	NC_001148.4	936664	936691	28	0.1451		EM93	NC_001148.4	935240	935259	20	0.0613		SG60	NC_001148.4	935282	935285	4	1.7668		SGU90	NC_001148.4	936406	936410	5	1.721
1014	NC_001148.4	936692	936735	44	0.0271		EM93	NC_001148.4	935260	935314	55	0.1384		SG60	NC_001148.4	935286	935308	23	1.7339		SGU90	NC_001148.4	936411	936429	19	1.6822
1014	NC_001148.4	936736	936753	18	-0.0639		EM93	NC_001148.4	935315	935347	33	0.087		SG60	NC_001148.4	935309	935316	8	1.776		SGU90	NC_001148.4	936430	936476	47	1.7263
1014	NC_001148.4	936754	936779	26	-0.0025		EM93	NC_001148.4	935348	935365	18	-0.0162		SG60	NC_001148.4	935317	935322	6	1.8178		SGU90	NC_001148.4	936477	936481	5	1.7032
1014	NC_001148.4	936780	936790	11	-0.0629		EM93	NC_001148.4	935366	935370	5	0.0449		SG60	NC_001148.4	935323	935329	7	1.8665		SGU90	NC_001148.4	936482	936513	32	1.7784
1014	NC_001148.4	936791	936810	20	0.0274		EM93	NC_001148.4	935371	935398	28	0.0843		SG60	NC_001148.4	935330	935355	26	1.9113		SGU90	NC_001148.4	936514	936528	15	1.8439
1014	NC_001148.4	936811	936837	27	0.1601		EM93	NC_001148.4	935399	935418	20	0.1519		SG60	NC_001148.4	935356	935364	9	1.9634		SGU90	NC_001148.4	936529	936541	13	1.8152
1014	NC_001148.4	936838	936844	7	0.2222		EM93	NC_001148.4	935419	935424	6	0.1022		SG60	NC_001148.4	935365	935383	19	1.9323		SGU90	NC_001148.4	936542	936549	8	1.853
1014	NC_001148.4	936845	936856	12	0.1681		EM93	NC_001148.4	935425	935447	23	0.0353		SG60	NC_001148.4	935384	935388	5	1.9694		SGU90	NC_001148.4	936550	936579	30	1.9017
1014	NC_001148.4	936857	936888	32	0.2073		EM93	NC_001148.4	935448	935462	15	0.1198		SG60	NC_001148.4	935389	935437	49	2.0053		SGU90	NC_001148.4	936580	936626	47	1.8584
1014	NC_001148.4	936889	936909	21	0.2922		EM93	NC_001148.4	935463	935469	7	0.0497		SG60	NC_001148.4	935438	935439	2	1.9429		SGU90	NC_001148.4	936627	936660	34	1.7574
1014	NC_001148.4	936910	936943	34	0.2339		EM93	NC_001148.4	935470	935478	9	-0.0123		SG60	NC_001148.4	935440	935443	4	1.9059		SGU90	NC_001148.4	936661	936677	17	1.7158
1014	NC_001148.4	936944	936978	35	0.1739		EM93	NC_001148.4	935479	935494	16	0.0278		SG60	NC_001148.4	935444	935448	5	1.8651		SGU90	NC_001148.4	936678	936690	13	1.7619
1014	NC_001148.4	936979	936992	14	0.1081		EM93	NC_001148.4	935495	935500	6	-0.0525		SG60	NC_001148.4	935449	935468	20	1.9052		SGU90	NC_001148.4	936691	936695	5	1.7265
1014	NC_001148.4	936993	937011	19	0.0437		EM93	NC_001148.4	935501	935506	6	-0.1062		SG60	NC_001148.4	935469	935480	12	1.8583		SGU90	NC_001148.4	936696	936701	6	1.6928
1014	NC_001148.4	937012	937027	16	-0.0574		EM93	NC_001148.4	935507	935510	4	-0.0508		SG60	NC_001148.4	935481	935487	7	1.891		SGU90	NC_001148.4	936702	936714	13	1.6673
1014	NC_001148.4	937028	937053	26	0.0011		EM93	NC_001148.4	935511	935512	2	0.0237		SG60	NC_001148.4	935488	935520	33	1.9502		SGU90	NC_001148.4	936715	936733	19	1.7151
1014	NC_001148.4	937054	937069	16	0.0997		EM93	NC_001148.4	935513	935519	7	0.0699		SG60	NC_001148.4	935521	935559	39	2.0075		SGU90	NC_001148.4	936734	936741	8	1.6687
1014	NC_001148.4	937070	937079	10	0.205		EM93	NC_001148.4	935520	935526	7	0.1342		SG60	NC_001148.4	935560	935572	13	2.0415		SGU90	NC_001148.4	936742	936759	18	1.6382
1014	NC_001148.4	937080	937098	19	0.283		EM93	NC_001148.4	935527	935569	43	0.2047		SG60	NC_001148.4	935573	935584	12	2.0861		SGU90	NC_001148.4	936760	936764	5	1.6978
1014	NC_001148.4	937099	937107	9	0.2378		EM93	NC_001148.4	935570	935592	23	0.2942		SG60	NC_001148.4	935585	935626	42	2.1588		SGU90	NC_001148.4	936765	936802	38	1.6347
1014	NC_001148.4	937108	937117	10	0.2963		EM93	NC_001148.4	935593	935609	17	0.3586		SG60	NC_001148.4	935627	935642	16	2.1272		SGU90	NC_001148.4	936803	936809	7	1.6795
1014	NC_001148.4	937118	937152	35	0.3738		EM93	NC_001148.4	935610	935615	6	0.2909		SG60	NC_001148.4	935643	935655	13	2.0788		SGU90	NC_001148.4	936810	936821	12	1.7095
1014	NC_001148.4	937153	937170	18	0.3137		EM93	NC_001148.4	935616	935658	43	0.1933		SG60	NC_001148.4	935656	935666	11	2.1179		SGU90	NC_001148.4	936822	936862	41	1.6558
1014	NC_001148.4	937171	937176	6	0.2345		EM93	NC_001148.4	935659	935678	20	0.2724		SG60	NC_001148.4	935667	935696	30	2.0721		SGU90	NC_001148.4	936863	936870	8	1.598
1014	NC_001148.4	937177	937187	11	0.1621		EM93	NC_001148.4	935679	935689	11	0.2155		SG60	NC_001148.4	935697	935699	3	2.1083		SGU90	NC_001148.4	936871	936877	7	1.5538
1014	NC_001148.4	937188	937252	65	0.0829		EM93	NC_001148.4	935690	935714	25	0.1567		SG60	NC_001148.4	935700	935744	45	2.1351		SGU90	NC_001148.4	936878	936880	3	1.5952
1014	NC_001148.4	937253	937270	18	0.2177		EM93	NC_001148.4	935715	935757	43	0.2087		SG60	NC_001148.4	935745	935766	22	2.1039		SGU90	NC_001148.4	936881	936907	27	1.6305
1014	NC_001148.4	937271	937274	4	0.2745		EM93	NC_001148.4	935758	935768	11	0.2519		SG60	NC_001148.4	935767	935780	14	2.0721		SGU90	NC_001148.4	936908	936910	3	1.6692
1014	NC_001148.4	937275	937305	31	0.3195		EM93	NC_001148.4	935769	935823	55	0.1946		SG60	NC_001148.4	935781	935802	22	2.0396		SGU90	NC_001148.4	936911	936931	21	1.7142
1014	NC_001148.4	937306	937311	6	0.2718		EM93	NC_001148.4	935824	935855	32	0.2728		SG60	NC_001148.4	935803	935811	9	2.0967		SGU90	NC_001148.4	936932	936939	8	1.771
1014	NC_001148.4	937312	937319	8	0.2215		EM93	NC_001148.4	935856	935865	10	0.1871		SG60	NC_001148.4	935812	935840	29	2.1488		SGU90	NC_001148.4	936940	936948	9	1.8391
1014	NC_001148.4	937320	937327	8	0.1722		EM93	NC_001148.4	935866	935883	18	0.2386		SG60	NC_001148.4	935841	935879	39	2.1036		SGU90	NC_001148.4	936949	937001	53	1.7966
1014	NC_001148.4	937328	937344	17	0.2158		EM93	NC_001148.4	935884	935922	39	0.3017		SG60	NC_001148.4	935880	935889	10	2.0647		SGU90	NC_001148.4	937002	937051	50	1.8338
1014	NC_001148.4	937345	937352	8	0.1423		EM93	NC_001148.4	935923	935930	8	0.2275		SG60	NC_001148.4	935890	935922	33	2.1018		SGU90	NC_001148.4	937052	937064	13	1.7848
1014	NC_001148.4	937353	937386	34	0.0914		EM93	NC_001148.4	935931	935940	10	0.1787		SG60	NC_001148.4	935923	935931	9	2.1453		SGU90	NC_001148.4	937065	937080	16	1.7331
1014	NC_001148.4	937387	937393	7	0.1544		EM93	NC_001148.4	935941	936053	113	0.2211		SG60	NC_001148.4	935932	935938	7	2.1937		SGU90	NC_001148.4	937081	937097	17	1.6699
1014	NC_001148.4	937394	937403	10	0.1034		EM93	NC_001148.4	936054	936173	120	0.16		SG60	NC_001148.4	935939	935948	10	2.1619		SGU90	NC_001148.4	937098	937113	16	1.7146
1014	NC_001148.4	937404	937409	6	0.1468		EM93	NC_001148.4	936174	936182	9	0.2063		SG60	NC_001148.4	935949	935953	5	2.0964		SGU90	NC_001148.4	937114	937185	72	1.8214
1014	NC_001148.4	937410	937427	18	0.2144		EM93	NC_001148.4	936183	936186	4	0.1643		SG60	NC_001148.4	935954	935971	18	2.1326		SGU90	NC_001148.4	937186	937209	24	1.8801
1014	NC_001148.4	937428	937442	15	0.1674		EM93	NC_001148.4	936187	936192	6	0.1189		SG60	NC_001148.4	935972	935974	3	2.098		SGU90	NC_001148.4	937210	937218	9	1.927
1014	NC_001148.4	937443	937453	11	0.2047		EM93	NC_001148.4	936193	936200	8	0.1741		SG60	NC_001148.4	935975	936010	36	2.0649		SGU90	NC_001148.4	937219	937231	13	1.9622
1014	NC_001148.4	937454	937469	16	0.274		EM93	NC_001148.4	936201	936254	54	0.2096		SG60	NC_001148.4	936011	936035	25	2.1029		SGU90	NC_001148.4	937232	937242	11	2.0021
1014	NC_001148.4	937470	937480	11	0.3234		EM93	NC_001148.4	936255	936294	40	0.3068		SG60	NC_001148.4	936036	936044	9	2.0698		SGU90	NC_001148.4	937243	937247	5	1.9586
1014	NC_001148.4	937481	937509	29	0.2595		EM93	NC_001148.4	936295	936314	20	0.2461		SG60	NC_001148.4	936045	936092	48	2.0371		SGU90	NC_001148.4	937248	937293	46	1.9908
1014	NC_001148.4	937510	937519	10	0.1948		EM93	NC_001148.4	936315	936332	18	0.3022		SG60	NC_001148.4	936093	936101	9	2.0653		SGU90	NC_001148.4	937294	937342	49	1.9548
1014	NC_001148.4	937520	937551	32	0.1308		EM93	NC_001148.4	936333	936345	13	0.2229		SG60	NC_001148.4	936102	936119	18	2.0111		SGU90	NC_001148.4	937343	937350	8	1.8974
1014	NC_001148.4	937552	937559	8	0.0698		EM93	NC_001148.4	936346	936358	13	0.2544		SG60	NC_001148.4	936120	936156	37	2.0472		SGU90	NC_001148.4	937351	937365	15	1.8579
1014	NC_001148.4	937560	937568	9	-0.0536		EM93	NC_001148.4	936359	936371	13	0.1789		SG60	NC_001148.4	936157	936190	34	2.0043		SGU90	NC_001148.4	937366	937376	11	1.7957
1014	NC_001148.4	937569	937574	6	-0.1093		EM93	NC_001148.4	936372	936374	3	0.1265		SG60	NC_001148.4	936191	936308	118	2.0326		SGU90	NC_001148.4	937377	937405	29	1.7511
1014	NC_001148.4	937575	937584	10	-0.0474		EM93	NC_001148.4	936375	936413	39	0.0562		SG60	NC_001148.4	936309	936321	13	1.9835		SGU90	NC_001148.4	937406	937414	9	1.7005
1014	NC_001148.4	937585	937590	6	-0.118		EM93	NC_001148.4	936414	936425	12	-0.0066		SG60	NC_001148.4	936322	936333	12	2.0364		SGU90	NC_001148.4	937415	937428	14	1.6709
1014	NC_001148.4	937591	937596	6	-0.0049		EM93	NC_001148.4	936426	936429	4	0.0596		SG60	NC_001148.4	936334	936338	5	2.0087		SGU90	NC_001148.4	937429	937457	29	1.7325
1014	NC_001148.4	937597	937636	40	-0.0536		EM93	NC_001148.4	936430	936500	71	0.1185		SG60	NC_001148.4	936339	936355	17	1.9755		SGU90	NC_001148.4	937458	937461	4	1.7652
1014	NC_001148.4	937637	937644	8	-0.1516		EM93	NC_001148.4	936501	936528	28	0.2148		SG60	NC_001148.4	936356	936360	5	1.9413		SGU90	NC_001148.4	937462	937488	27	1.7946
1014	NC_001148.4	937645	937659	15	0.0529		EM93	NC_001148.4	936529	936548	20	0.1612		SG60	NC_001148.4	936361	936411	51	1.8998		SGU90	NC_001148.4	937489	937498	10	1.8305
1014	NC_001148.4	937660	937671	12	0.1084		EM93	NC_001148.4	936549	936552	4	0.0899		SG60	NC_001148.4	936412	936420	9	1.8698		SGU90	NC_001148.4	937499	937504	6	1.8659
1014	NC_001148.4	937672	937690	19	0.0598		EM93	NC_001148.4	936553	936564	12	0.1392		SG60	NC_001148.4	936421	936439	19	1.912		SGU90	NC_001148.4	937505	937541	37	1.9232
1014	NC_001148.4	937691	937699	9	0.1097		EM93	NC_001148.4	936565	936575	11	0.2054		SG60	NC_001148.4	936440	936448	9	1.9549		SGU90	NC_001148.4	937542	937571	30	1.9567
1014	NC_001148.4	937700	937710	11	0.1548		EM93	NC_001148.4	936576	936619	44	0.2965		SG60	NC_001148.4	936449	936543	95	1.9999		SGU90	NC_001148.4	937572	937598	27	1.8973
1014	NC_001148.4	937711	937743	33	0.2415		EM93	NC_001148.4	936620	936643	24	0.3677		SG60	NC_001148.4	936544	936548	5	1.9601		SGU90	NC_001148.4	937599	937605	7	1.8223
1014	NC_001148.4	937744	937755	12	0.1913		EM93	NC_001148.4	936644	936674	31	0.3245		SG60	NC_001148.4	936549	936574	26	1.9139		SGU90	NC_001148.4	937606	937634	29	1.7637
1014	NC_001148.4	937756	937790	35	0.246		EM93	NC_001148.4	936675	936690	16	0.2807		SG60	NC_001148.4	936575	936624	50	1.9801		SGU90	NC_001148.4	937635	937640	6	1.7296
1014	NC_001148.4	937791	937797	7	0.1783		EM93	NC_001148.4	936691	936710	20	0.1998		SG60	NC_001148.4	936625	936641	17	2.0515		SGU90	NC_001148.4	937641	937644	4	1.7571
1014	NC_001148.4	937798	937809	12	0.116		EM93	NC_001148.4	936711	936718	8	0.1521		SG60	NC_001148.4	936642	936660	19	2.0845		SGU90	NC_001148.4	937645	937650	6	1.8617
1014	NC_001148.4	937810	937815	6	0.0259		EM93	NC_001148.4	936719	936738	20	0.082		SG60	NC_001148.4	936661	936712	52	2.0295		SGU90	NC_001148.4	937651	937687	37	1.8293
1014	NC_001148.4	937816	937822	7	-0.0652		EM93	NC_001148.4	936739	936758	20	0.1331		SG60	NC_001148.4	936713	936719	7	1.989		SGU90	NC_001148.4	937688	937695	8	1.7744
1014	NC_001148.4	937823	937829	7	-0.1194		EM93	NC_001148.4	936759	936768	10	0.1874		SG60	NC_001148.4	936720	936761	42	1.9202		SGU90	NC_001148.4	937696	937702	7	1.8151
1014	NC_001148.4	937830	937837	8	-0.0639		EM93	NC_001148.4	936769	936781	13	0.1271		SG60	NC_001148.4	936762	936772	11	1.9612		SGU90	NC_001148.4	937703	937714	12	1.8625
1014	NC_001148.4	937838	937845	8	-0.0057		EM93	NC_001148.4	936782	936811	30	0.2024		SG60	NC_001148.4	936773	936789	17	1.9297		SGU90	NC_001148.4	937715	937723	9	1.9391
1014	NC_001148.4	937846	937857	12	0.0806		EM93	NC_001148.4	936812	936849	38	0.1494		SG60	NC_001148.4	936790	936812	23	1.8763		SGU90	NC_001148.4	937724	937731	8	1.9749
1014	NC_001148.4	937858	937914	57	0.0079		EM93	NC_001148.4	936850	936896	47	0.0781		SG60	NC_001148.4	936813	936820	8	1.9075		SGU90	NC_001148.4	937732	937747	16	2.0231
1014	NC_001148.4	937915	937921	7	0.0684		EM93	NC_001148.4	936897	936906	10	0.1602		SG60	NC_001148.4	936821	936830	10	1.9511		SGU90	NC_001148.4	937748	937773	26	2.0652
1014	NC_001148.4	937922	937928	7	0.1133		EM93	NC_001148.4	936907	936916	10	0.2406		SG60	NC_001148.4	936831	936853	23	1.9216		SGU90	NC_001148.4	937774	937785	12	2.0933
1014	NC_001148.4	937929	937934	6	0.0612		EM93	NC_001148.4	936917	936922	6	0.3215		SG60	NC_001148.4	936854	936935	82	1.9752		SGU90	NC_001148.4	937786	937810	25	2.1332
1014	NC_001148.4	937935	937943	9	0.0053		EM93	NC_001148.4	936923	936939	17	0.3636		SG60	NC_001148.4	936936	936948	13	2.0359		SGU90	NC_001148.4	937811	937816	6	2.0845
1014	NC_001148.4	937944	937945	2	-0.0433		EM93	NC_001148.4	936940	936998	59	0.4429		SG60	NC_001148.4	936949	936973	25	2.0718		SGU90	NC_001148.4	937817	937860	44	2.0558
1014	NC_001148.4	937946	937977	32	-0.1008		EM93	NC_001148.4	936999	937012	14	0.3568		SG60	NC_001148.4	936974	937000	27	2.1057		SGU90	NC_001148.4	937861	937880	20	1.9928
1014	NC_001148.4	937978	937989	12	-0.0332		EM93	NC_001148.4	937013	937016	4	0.2984		SG60	NC_001148.4	937001	937034	34	2.0503		SGU90	NC_001148.4	937881	937917	37	1.9594
1014	NC_001148.4	937990	938003	14	0.0535		EM93	NC_001148.4	937017	937024	8	0.2169		SG60	NC_001148.4	937035	937116	82	1.9937		SGU90	NC_001148.4	937918	937933	16	1.9143
1014	NC_001148.4	938004	938008	5	0.1015		EM93	NC_001148.4	937025	937027	3	0.1383		SG60	NC_001148.4	937117	937133	17	1.9417		SGU90	NC_001148.4	937934	937957	24	1.8716
1014	NC_001148.4	938009	938032	24	0.1483		EM93	NC_001148.4	937028	937062	35	0.2189		SG60	NC_001148.4	937134	937144	11	1.991		SGU90	NC_001148.4	937958	937960	3	1.9035
1014	NC_001148.4	938033	938053	21	0.1861		EM93	NC_001148.4	937063	937124	62	0.1381		SG60	NC_001148.4	937145	937185	41	2.0471		SGU90	NC_001148.4	937961	937989	29	1.9737
1014	NC_001148.4	938054	938079	26	0.1288		EM93	NC_001148.4	937125	937136	12	0.0626		SG60	NC_001148.4	937186	937218	33	2.0868		SGU90	NC_001148.4	937990	938011	22	1.9417
1014	NC_001148.4	938080	938100	21	0.1757		EM93	NC_001148.4	937137	937145	9	0.0053		SG60	NC_001148.4	937219	937222	4	2.1371		SGU90	NC_001148.4	938012	938015	4	1.9869
1014	NC_001148.4	938101	938156	56	0.2623		EM93	NC_001148.4	937146	937223	78	0.0637		SG60	NC_001148.4	937223	937239	17	2.1869		SGU90	NC_001148.4	938016	938023	8	1.9411
1014	NC_001148.4	938157	938165	9	0.3191		EM93	NC_001148.4	937224	937240	17	0.1907		SG60	NC_001148.4	937240	937279	40	2.1508		SGU90	NC_001148.4	938024	938035	12	1.8807
1014	NC_001148.4	938166	938179	14	0.2763		EM93	NC_001148.4	937241	937251	11	0.2556		SG60	NC_001148.4	937280	937291	12	2.115		SGU90	NC_001148.4	938036	938075	40	1.8245
1014	NC_001148.4	938180	938201	22	0.2324		EM93	NC_001148.4	937252	937271	20	0.3253		SG60	NC_001148.4	937292	937301	10	2.0789		SGU90	NC_001148.4	938076	938086	11	1.7913
1014	NC_001148.4	938202	938207	6	0.1718		EM93	NC_001148.4	937272	937322	51	0.2604		SG60	NC_001148.4	937302	937310	9	2.0513		SGU90	NC_001148.4	938087	938101	15	1.8432
1014	NC_001148.4	938208	938243	36	0.0725		EM93	NC_001148.4	937323	937343	21	0.1804		SG60	NC_001148.4	937311	937331	21	2.0106		SGU90	NC_001148.4	938102	938105	4	1.8123
1014	NC_001148.4	938244	938258	15	0.1532		EM93	NC_001148.4	937344	937368	25	0.1173		SG60	NC_001148.4	937332	937343	12	1.964		SGU90	NC_001148.4	938106	938113	8	1.7558
1014	NC_001148.4	938259	938274	16	0.0911		EM93	NC_001148.4	937369	937408	40	0.2006		SG60	NC_001148.4	937344	937361	18	2.025		SGU90	NC_001148.4	938114	938125	12	1.7898
1014	NC_001148.4	938275	938286	12	0.0284		EM93	NC_001148.4	937409	937420	12	0.1679		SG60	NC_001148.4	937362	937366	5	1.9937		SGU90	NC_001148.4	938126	938147	22	1.7531
1014	NC_001148.4	938287	938306	20	-0.0827		EM93	NC_001148.4	937421	937448	28	0.2217		SG60	NC_001148.4	937367	937371	5	1.9246		SGU90	NC_001148.4	938148	938166	19	1.7145
1014	NC_001148.4	938307	938315	9	-0.172		EM93	NC_001148.4	937449	937458	10	0.1743		SG60	NC_001148.4	937372	937391	20	1.8539		SGU90	NC_001148.4	938167	938180	14	1.7672
1014	NC_001148.4	938316	938320	5	-0.2862		EM93	NC_001148.4	937459	937466	8	0.0815		SG60	NC_001148.4	937392	937436	45	1.9394		SGU90	NC_001148.4	938181	938188	8	1.8091
1014	NC_001148.4	938321	938335	15	-0.2114		EM93	NC_001148.4	937467	937473	7	0.0251		SG60	NC_001148.4	937437	937446	10	1.9816		SGU90	NC_001148.4	938189	938214	26	1.849
1014	NC_001148.4	938336	938369	34	-0.173		EM93	NC_001148.4	937474	937481	8	-0.0243		SG60	NC_001148.4	937447	937459	13	2.0146		SGU90	NC_001148.4	938215	938228	14	1.8059
1014	NC_001148.4	938370	938402	33	-0.1118		EM93	NC_001148.4	937482	937490	9	0.0344		SG60	NC_001148.4	937460	937489	30	2.0759		SGU90	NC_001148.4	938229	938248	20	1.7485
1014	NC_001148.4	938403	938413	11	-0.0259		EM93	NC_001148.4	937491	937497	7	0.1044		SG60	NC_001148.4	937490	937563	74	2.0286		SGU90	NC_001148.4	938249	938259	11	1.7011
1014	NC_001148.4	938414	938422	9	0.0494		EM93	NC_001148.4	937498	937509	12	0.0476		SG60	NC_001148.4	937564	937575	12	1.9948		SGU90	NC_001148.4	938260	938271	12	1.6218
1014	NC_001148.4	938423	938447	25	0.1208		EM93	NC_001148.4	937510	937533	24	0.112		SG60	NC_001148.4	937576	937591	16	1.9429		SGU90	NC_001148.4	938272	938303	32	1.648
1014	NC_001148.4	938448	938460	13	0.1859		EM93	NC_001148.4	937534	937561	28	0.1946		SG60	NC_001148.4	937592	937605	14	1.8998		SGU90	NC_001148.4	938304	938310	7	1.598
1014	NC_001148.4	938461	938500	40	0.2304		EM93	NC_001148.4	937562	937572	11	0.2868		SG60	NC_001148.4	937606	937644	39	1.8367		SGU90	NC_001148.4	938311	938322	12	1.5756
1014	NC_001148.4	938501	938538	38	0.1585		EM93	NC_001148.4	937573	937581	9	0.3488		SG60	NC_001148.4	937645	937651	7	1.9485		SGU90	NC_001148.4	938323	938332	10	1.6402
1014	NC_001148.4	938539	938551	13	0.082		EM93	NC_001148.4	937582	937601	20	0.2773		SG60	NC_001148.4	937652	937686	35	1.9844		SGU90	NC_001148.4	938333	938366	34	1.6981
1014	NC_001148.4	938552	938558	7	-0.0247		EM93	NC_001148.4	937602	937610	9	0.2149		SG60	NC_001148.4	937687	937688	2	1.9494		SGU90	NC_001148.4	938367	938384	18	1.7498
1014	NC_001148.4	938559	938563	5	-0.0866		EM93	NC_001148.4	937611	937620	10	0.1726		SG60	NC_001148.4	937689	937696	8	1.9202		SGU90	NC_001148.4	938385	938398	14	1.7966
1014	NC_001148.4	938564	938601	38	-0.1245		EM93	NC_001148.4	937621	937629	9	0.1234		SG60	NC_001148.4	937697	937708	12	1.8859		SGU90	NC_001148.4	938399	938419	21	1.8604
1014	NC_001148.4	938602	938614	13	-0.2036		EM93	NC_001148.4	937630	937635	6	0.0349		SG60	NC_001148.4	937709	937715	7	1.9257		SGU90	NC_001148.4	938420	938462	43	1.9138
1014	NC_001148.4	938615	938629	15	-0.2896		EM93	NC_001148.4	937636	937644	9	-0.0964		SG60	NC_001148.4	937716	937719	4	1.9739		SGU90	NC_001148.4	938463	938484	22	1.9474
1014	NC_001148.4	938630	938658	29	-0.4021		EM93	NC_001148.4	937645	937661	17	0.0518		SG60	NC_001148.4	937720	937725	6	2.0158		SGU90	NC_001148.4	938485	938512	28	1.9802
1014	NC_001148.4	938659	938668	10	-0.2828		EM93	NC_001148.4	937662	937674	13	0.0003		SG60	NC_001148.4	937726	937794	69	2.0559		SGU90	NC_001148.4	938513	938521	9	2.0157
1014	NC_001148.4	938669	938702	34	-0.1958		EM93	NC_001148.4	937675	937679	5	0.0506		SG60	NC_001148.4	937795	937852	58	2.0194		SGU90	NC_001148.4	938522	938540	19	2.0486
1014	NC_001148.4	938703	938715	13	-0.1157		EM93	NC_001148.4	937680	937685	6	-0.009		SG60	NC_001148.4	937853	937861	9	1.9705		SGU90	NC_001148.4	938541	938545	5	2.0886
1014	NC_001148.4	938716	938725	10	0.0181		EM93	NC_001148.4	937686	937693	8	0.0595		SG60	NC_001148.4	937862	937898	37	1.9214		SGU90	NC_001148.4	938546	938550	5	2.0454
1014	NC_001148.4	938726	938753	28	0.1139		EM93	NC_001148.4	937694	937733	40	0.1162		SG60	NC_001148.4	937899	937903	5	1.8886		SGU90	NC_001148.4	938551	938567	17	2.0086
1014	NC_001148.4	938754	938764	11	0.0608		EM93	NC_001148.4	937734	937760	27	0.174		SG60	NC_001148.4	937904	937930	27	1.8602		SGU90	NC_001148.4	938568	938590	23	1.9495
1014	NC_001148.4	938765	938835	71	0.0142		EM93	NC_001148.4	937761	937769	9	0.1184		SG60	NC_001148.4	937931	937973	43	1.811		SGU90	NC_001148.4	938591	938600	10	1.8986
1014	NC_001148.4	938836	938889	54	0.1296		EM93	NC_001148.4	937770	937778	9	0.0245		SG60	NC_001148.4	937974	937991	18	1.8658		SGU90	NC_001148.4	938601	938609	9	1.8642
1014	NC_001148.4	938890	938911	22	0.0387		EM93	NC_001148.4	937779	937831	53	0.0705		SG60	NC_001148.4	937992	937996	5	1.9326		SGU90	NC_001148.4	938610	938627	18	1.8233
1014	NC_001148.4	938912	938925	14	-0.0427		EM93	NC_001148.4	937832	937847	16	0.014		SG60	NC_001148.4	937997	938004	8	1.978		SGU90	NC_001148.4	938628	938643	16	1.8778
1014	NC_001148.4	938926	938945	20	-0.0973		EM93	NC_001148.4	937848	937858	11	0.0813		SG60	NC_001148.4	938005	938071	67	1.931		SGU90	NC_001148.4	938644	938648	5	1.8156
1014	NC_001148.4	938946	938981	36	-0.1413		EM93	NC_001148.4	937859	937862	4	0.1576		SG60	NC_001148.4	938072	938119	48	1.9619		SGU90	NC_001148.4	938649	938657	9	1.7688
1014	NC_001148.4	938982	938993	12	-0.2312		EM93	NC_001148.4	937863	937879	17	0.2609		SG60	NC_001148.4	938120	938136	17	1.9282		SGU90	NC_001148.4	938658	938681	24	1.7209
1014	NC_001148.4	938994	938999	6	-0.323		EM93	NC_001148.4	937880	937895	16	0.2107		SG60	NC_001148.4	938137	938141	5	1.8503		SGU90	NC_001148.4	938682	938705	24	1.7812
1014	NC_001148.4	939000	939029	30	-0.281		EM93	NC_001148.4	937896	937902	7	0.1406		SG60	NC_001148.4	938142	938154	13	1.7901		SGU90	NC_001148.4	938706	938723	18	1.8244
1014	NC_001148.4	939030	939036	7	-0.2274		EM93	NC_001148.4	937903	937909	7	0.1783		SG60	NC_001148.4	938155	938161	7	1.8311		SGU90	NC_001148.4	938724	938771	48	1.8857
1014	NC_001148.4	939037	939049	13	-0.1303		EM93	NC_001148.4	937910	937920	11	0.1239		SG60	NC_001148.4	938162	938178	17	1.9046		SGU90	NC_001148.4	938772	938803	32	1.8391
1014	NC_001148.4	939050	939068	19	-0.0186		EM93	NC_001148.4	937921	937951	31	0.1755		SG60	NC_001148.4	938179	938188	10	1.9584		SGU90	NC_001148.4	938804	938808	5	1.8869
1014	NC_001148.4	939069	939080	12	0.0675		EM93	NC_001148.4	937952	937962	11	0.0964		SG60	NC_001148.4	938189	938194	6	1.9979		SGU90	NC_001148.4	938809	938825	17	1.8331
1014	NC_001148.4	939081	939086	6	0.2118		EM93	NC_001148.4	937963	937968	6	-0.0494		SG60	NC_001148.4	938195	938254	60	2.0552		SGU90	NC_001148.4	938826	938850	25	1.7468
1014	NC_001148.4	939087	939098	12	0.2691		EM93	NC_001148.4	937969	937994	26	-0.14		SG60	NC_001148.4	938255	938257	3	2.0076		SGU90	NC_001148.4	938851	938862	12	1.696
1014	NC_001148.4	939099	939129	31	0.2241		EM93	NC_001148.4	937995	938009	15	-0.0669		SG60	NC_001148.4	938258	938294	37	1.9614		SGU90	NC_001148.4	938863	938871	9	1.6584
1014	NC_001148.4	939130	939138	9	0.1022		EM93	NC_001148.4	938010	938020	11	0.0006		SG60	NC_001148.4	938295	938303	9	1.9193		SGU90	NC_001148.4	938872	938876	5	1.6055
1014	NC_001148.4	939139	939147	9	-0.0156		EM93	NC_001148.4	938021	938041	21	-0.0707		SG60	NC_001148.4	938304	938327	24	1.8918		SGU90	NC_001148.4	938877	938910	34	1.5352
1014	NC_001148.4	939148	939173	26	-0.1022		EM93	NC_001148.4	938042	938051	10	-0.0088		SG60	NC_001148.4	938328	938348	21	1.9441		SGU90	NC_001148.4	938911	938920	10	1.4365
1014	NC_001148.4	939174	939181	8	0.0054		EM93	NC_001148.4	938052	938064	13	0.0517		SG60	NC_001148.4	938349	938387	39	1.8683		SGU90	NC_001148.4	938921	938929	9	1.4656
1014	NC_001148.4	939182	939185	4	-0.0456		EM93	NC_001148.4	938065	938079	15	0.1186		SG60	NC_001148.4	938388	938401	14	1.937		SGU90	NC_001148.4	938930	938947	18	1.4145
1014	NC_001148.4	939186	939192	7	0.0094		EM93	NC_001148.4	938080	938095	16	0.1865		SG60	NC_001148.4	938402	938411	10	2.0016		SGU90	NC_001148.4	938948	938949	2	1.3778
1014	NC_001148.4	939193	939204	12	0.0681		EM93	NC_001148.4	938096	938119	24	0.1414		SG60	NC_001148.4	938412	938484	73	2.0444		SGU90	NC_001148.4	938950	938958	9	1.3409
1014	NC_001148.4	939205	939215	11	0.1409		EM93	NC_001148.4	938120	938137	18	0.2101		SG60	NC_001148.4	938485	938545	61	2.0765		SGU90	NC_001148.4	938959	938974	16	1.3146
1014	NC_001148.4	939216	939231	16	0.0684		EM93	NC_001148.4	938138	938149	12	0.1606		SG60	NC_001148.4	938546	938558	13	2.0375		SGU90	NC_001148.4	938975	938983	9	1.3489
1014	NC_001148.4	939232	939236	5	0.1396		EM93	NC_001148.4	938150	938172	23	0.126		SG60	NC_001148.4	938559	938563	5	2.0028		SGU90	NC_001148.4	938984	939004	21	1.3212
1014	NC_001148.4	939237	939240	4	0.1842		EM93	NC_001148.4	938173	938216	44	0.2068		SG60	NC_001148.4	938564	938582	19	1.961		SGU90	NC_001148.4	939005	939015	11	1.3765
1014	NC_001148.4	939241	939271	31	0.255		EM93	NC_001148.4	938217	938242	26	0.1156		SG60	NC_001148.4	938583	938586	4	1.9322		SGU90	NC_001148.4	939016	939022	7	1.442
1014	NC_001148.4	939272	939325	54	0.1153		EM93	NC_001148.4	938243	938256	14	0.1482		SG60	NC_001148.4	938587	938614	28	1.8784		SGU90	NC_001148.4	939023	939045	23	1.5141
1014	NC_001148.4	939326	939337	12	0.1718		EM93	NC_001148.4	938257	938277	21	0.0839		SG60	NC_001148.4	938615	938664	50	1.8262		SGU90	NC_001148.4	939046	939046	1	1.4852
1014	NC_001148.4	939338	939349	12	0.0892		EM93	NC_001148.4	938278	938281	4	-0.0332		SG60	NC_001148.4	938665	938711	47	1.7918		SGU90	NC_001148.4	939047	939079	33	1.4536
1014	NC_001148.4	939350	939378	29	0.0156		EM93	NC_001148.4	938282	938294	13	-0.1269		SG60	NC_001148.4	938712	938750	39	1.8546		SGU90	NC_001148.4	939080	939133	54	1.5386
1014	NC_001148.4	939379	939394	16	0.0975		EM93	NC_001148.4	938295	938304	10	-0.2183		SG60	NC_001148.4	938751	938799	49	1.9079		SGU90	NC_001148.4	939134	939148	15	1.5058
1014	NC_001148.4	939395	939414	20	0.1463		EM93	NC_001148.4	938305	938313	9	-0.27		SG60	NC_001148.4	938800	938811	12	1.8709		SGU90	NC_001148.4	939149	939168	20	1.4462
1014	NC_001148.4	939415	939428	14	0.081		EM93	NC_001148.4	938314	938320	7	-0.3163		SG60	NC_001148.4	938812	938829	18	1.9025		SGU90	NC_001148.4	939169	939185	17	1.3614
1014	NC_001148.4	939429	939443	15	0.0434		EM93	NC_001148.4	938321	938335	15	-0.2689		SG60	NC_001148.4	938830	938850	21	1.8771		SGU90	NC_001148.4	939186	939206	21	1.4928
1014	NC_001148.4	939444	939457	14	0.1159		EM93	NC_001148.4	938336	938353	18	-0.2068		SG60	NC_001148.4	938851	938869	19	1.8208		SGU90	NC_001148.4	939207	939243	37	1.5563
1014	NC_001148.4	939458	939465	8	0.1754		EM93	NC_001148.4	938354	938368	15	-0.1667		SG60	NC_001148.4	938870	938896	27	1.7655		SGU90	NC_001148.4	939244	939248	5	1.6032
1014	NC_001148.4	939466	939487	22	0.2384		EM93	NC_001148.4	938369	938378	10	-0.253		SG60	NC_001148.4	938897	938901	5	1.7168		SGU90	NC_001148.4	939249	939274	26	1.6525
1014	NC_001148.4	939488	939544	57	0.3461		EM93	NC_001148.4	938379	938386	8	-0.1997		SG60	NC_001148.4	938902	938912	11	1.672		SGU90	NC_001148.4	939275	939289	15	1.6922
1014	NC_001148.4	939545	939632	88	0.2427		EM93	NC_001148.4	938387	938392	6	-0.1169		SG60	NC_001148.4	938913	938922	10	1.6429		SGU90	NC_001148.4	939290	939317	28	1.7341
1014	NC_001148.4	939633	939655	23	0.3022		EM93	NC_001148.4	938393	938425	33	-0.0722		SG60	NC_001148.4	938923	938950	28	1.6709		SGU90	NC_001148.4	939318	939327	10	1.7818
1014	NC_001148.4	939656	939677	22	0.2456		EM93	NC_001148.4	938426	938437	12	-0.0016		SG60	NC_001148.4	938951	938957	7	1.6125		SGU90	NC_001148.4	939328	939339	12	1.8437
1014	NC_001148.4	939678	939701	24	0.1548		EM93	NC_001148.4	938438	938459	22	0.0424		SG60	NC_001148.4	938958	938973	16	1.5429		SGU90	NC_001148.4	939340	939354	15	1.8902
1014	NC_001148.4	939702	939720	19	0.103		EM93	NC_001148.4	938460	938494	35	-0.041		SG60	NC_001148.4	938974	938980	7	1.5741		SGU90	NC_001148.4	939355	939365	11	1.8496
1014	NC_001148.4	939721	939746	26	0.1709		EM93	NC_001148.4	938495	938507	13	0.0155		SG60	NC_001148.4	938981	938989	9	1.5168		SGU90	NC_001148.4	939366	939389	24	1.7943
1014	NC_001148.4	939747	939751	5	0.218		EM93	NC_001148.4	938508	938519	12	0.086		SG60	NC_001148.4	938990	938999	10	1.4576		SGU90	NC_001148.4	939390	939404	15	1.7532
1014	NC_001148.4	939752	939826	75	0.2767		EM93	NC_001148.4	938520	938525	6	0.0334		SG60	NC_001148.4	939000	939011	12	1.4891		SGU90	NC_001148.4	939405	939449	45	1.8158
1014	NC_001148.4	939827	939835	9	0.201		EM93	NC_001148.4	938526	938540	15	-0.0276		SG60	NC_001148.4	939012	939016	5	1.5425		SGU90	NC_001148.4	939450	939465	16	1.8744
1014	NC_001148.4	939836	939846	11	0.2648		EM93	NC_001148.4	938541	938552	12	-0.0792		SG60	NC_001148.4	939017	939034	18	1.609		SGU90	NC_001148.4	939466	939473	8	1.9311
1014	NC_001148.4	939847	939900	54	0.188		EM93	NC_001148.4	938553	938580	28	-0.0263		SG60	NC_001148.4	939035	939043	9	1.6623		SGU90	NC_001148.4	939474	939480	7	1.8875
1014	NC_001148.4	939901	939913	13	0.1245		EM93	NC_001148.4	938581	938586	6	-0.0748		SG60	NC_001148.4	939044	939053	10	1.6914		SGU90	NC_001148.4	939481	939488	8	1.9299
1014	NC_001148.4	939914	939932	19	0.084		EM93	NC_001148.4	938587	938594	8	-0.1268		SG60	NC_001148.4	939054	939065	12	1.6587		SGU90	NC_001148.4	939489	939511	23	1.8852
1014	NC_001148.4	939933	939956	24	0.0313		EM93	NC_001148.4	938595	938605	11	-0.1976		SG60	NC_001148.4	939066	939070	5	1.7088		SGU90	NC_001148.4	939512	939553	42	1.9313
1014	NC_001148.4	939957	940004	48	-0.0712		EM93	NC_001148.4	938606	938612	7	-0.2632		SG60	NC_001148.4	939071	939079	9	1.6658		SGU90	NC_001148.4	939554	939578	25	1.9017
1014	NC_001148.4	940005	940016	12	-0.1533		EM93	NC_001148.4	938613	938634	22	-0.2038		SG60	NC_001148.4	939080	939094	15	1.6239		SGU90	NC_001148.4	939579	939586	8	1.8704
1014	NC_001148.4	940017	940020	4	-0.0846		EM93	NC_001148.4	938635	938645	11	-0.2789		SG60	NC_001148.4	939095	939122	28	1.6595		SGU90	NC_001148.4	939587	939595	9	1.8352
1014	NC_001148.4	940021	940036	16	-0.2484		EM93	NC_001148.4	938646	938657	12	-0.3669		SG60	NC_001148.4	939123	939126	4	1.6996		SGU90	NC_001148.4	939596	939610	15	1.7685
1014	NC_001148.4	940037	940047	11	-0.2013		EM93	NC_001148.4	938658	938672	15	-0.3024		SG60	NC_001148.4	939127	939152	26	1.7607		SGU90	NC_001148.4	939611	939621	11	1.7001
1014	NC_001148.4	940048	940053	6	-0.0901		EM93	NC_001148.4	938673	938685	13	-0.2306		SG60	NC_001148.4	939153	939166	14	1.8341		SGU90	NC_001148.4	939622	939639	18	1.6343
1014	NC_001148.4	940054	940059	6	0.0163		EM93	NC_001148.4	938686	938695	10	-0.1743		SG60	NC_001148.4	939167	939178	12	1.7894		SGU90	NC_001148.4	939640	939645	6	1.6654
1014	NC_001148.4	940060	940075	16	0.1089		EM93	NC_001148.4	938696	938711	16	-0.0975		SG60	NC_001148.4	939179	939197	19	1.7414		SGU90	NC_001148.4	939646	939657	12	1.7005
1014	NC_001148.4	940076	940082	7	0.0657		EM93	NC_001148.4	938712	938713	2	-0.1457		SG60	NC_001148.4	939198	939224	27	1.7039		SGU90	NC_001148.4	939658	939665	8	1.578
1014	NC_001148.4	940083	940088	6	0.1107		EM93	NC_001148.4	938714	938723	10	-0.2104		SG60	NC_001148.4	939225	939266	42	1.76		SGU90	NC_001148.4	939666	939678	13	1.6073
1014	NC_001148.4	940089	940146	58	0.1985		EM93	NC_001148.4	938724	938745	22	-0.2942		SG60	NC_001148.4	939267	939289	23	1.6905		SGU90	NC_001148.4	939679	939687	9	1.5751
1014	NC_001148.4	940147	940157	11	0.0342		EM93	NC_001148.4	938746	938764	19	-0.2398		SG60	NC_001148.4	939290	939304	15	1.6271		SGU90	NC_001148.4	939688	939708	21	1.613
1014	NC_001148.4	940158	940188	31	-0.0823		EM93	NC_001148.4	938765	938800	36	-0.1922		SG60	NC_001148.4	939305	939315	11	1.5909		SGU90	NC_001148.4	939709	939715	7	1.6558
1014	NC_001148.4	940189	940199	11	-0.1893		EM93	NC_001148.4	938801	938817	17	-0.2413		SG60	NC_001148.4	939316	939323	8	1.6523		SGU90	NC_001148.4	939716	939758	43	1.7061
1014	NC_001148.4	940200	940207	8	-0.1324		EM93	NC_001148.4	938818	938824	7	-0.17		SG60	NC_001148.4	939324	939333	10	1.7286		SGU90	NC_001148.4	939759	939780	22	1.7489
1014	NC_001148.4	940208	940226	19	-0.1772		EM93	NC_001148.4	938825	938835	11	-0.1119		SG60	NC_001148.4	939334	939341	8	1.7896		SGU90	NC_001148.4	939781	939801	21	1.7888
1014	NC_001148.4	940227	940230	4	-0.2244		EM93	NC_001148.4	938836	938862	27	0.0041		SG60	NC_001148.4	939342	939373	32	1.8712		SGU90	NC_001148.4	939802	939836	35	1.8197
1014	NC_001148.4	940231	940247	17	-0.163		EM93	NC_001148.4	938863	938875	13	-0.0403		SG60	NC_001148.4	939374	939383	10	1.9347		SGU90	NC_001148.4	939837	939885	49	1.7455
1014	NC_001148.4	940248	940327	80	-0.068		EM93	NC_001148.4	938876	938900	25	0.0021		SG60	NC_001148.4	939384	939397	14	1.9725		SGU90	NC_001148.4	939886	939927	42	1.8015
1014	NC_001148.4	940328	940353	26	-0.1833		EM93	NC_001148.4	938901	938910	10	0.0797		SG60	NC_001148.4	939398	939420	23	2.0023		SGU90	NC_001148.4	939928	939950	23	1.7504
1014	NC_001148.4	940354	940375	22	-0.2448		EM93	NC_001148.4	938911	938923	13	0.1422		SG60	NC_001148.4	939421	939429	9	2.0548		SGU90	NC_001148.4	939951	939983	33	1.7794
1014	NC_001148.4	940376	940406	31	-0.1783		EM93	NC_001148.4	938924	938933	10	0.0618		SG60	NC_001148.4	939430	939470	41	2.0916		SGU90	NC_001148.4	939984	940009	26	1.8167
1014	NC_001148.4	940407	940435	29	-0.1165		EM93	NC_001148.4	938934	938972	39	-0.0775		SG60	NC_001148.4	939471	939479	9	2.0539		SGU90	NC_001148.4	940010	940020	11	1.856
1014	NC_001148.4	940436	940445	10	0.0134		EM93	NC_001148.4	938973	938978	6	-0.1402		SG60	NC_001148.4	939480	939486	7	2.0734		SGU90	NC_001148.4	940021	940044	24	1.7878
1014	NC_001148.4	940446	940466	21	0.0785		EM93	NC_001148.4	938979	938990	12	-0.1786		SG60	NC_001148.4	939487	939519	33	2.0085		SGU90	NC_001148.4	940045	940052	8	1.8277
1014	NC_001148.4	940467	940478	12	-0.0017		EM93	NC_001148.4	938991	938998	8	-0.277		SG60	NC_001148.4	939520	939521	2	1.9686		SGU90	NC_001148.4	940053	940060	8	1.8753
1014	NC_001148.4	940479	940503	25	0.0437		EM93	NC_001148.4	938999	939011	13	-0.3884		SG60	NC_001148.4	939522	939560	39	1.9098		SGU90	NC_001148.4	940061	940091	31	1.9173
1014	NC_001148.4	940504	940525	22	0.1018		EM93	NC_001148.4	939012	939021	10	-0.442		SG60	NC_001148.4	939561	939571	11	1.8699		SGU90	NC_001148.4	940092	940104	13	1.9522
1014	NC_001148.4	940526	940545	20	0.1667		EM93	NC_001148.4	939022	939026	5	-0.3754		SG60	NC_001148.4	939572	939623	52	1.9231		SGU90	NC_001148.4	940105	940120	16	1.9898
1014	NC_001148.4	940546	940549	4	0.1198		EM93	NC_001148.4	939027	939075	49	-0.2735		SG60	NC_001148.4	939624	939650	27	1.955		SGU90	NC_001148.4	940121	940136	16	2.0512
1014	NC_001148.4	940550	940586	37	0.1731		EM93	NC_001148.4	939076	939083	8	-0.1775		SG60	NC_001148.4	939651	939663	13	1.9081		SGU90	NC_001148.4	940137	940155	19	2.0164
1014	NC_001148.4	940587	940607	21	0.0931		EM93	NC_001148.4	939084	939094	11	-0.0487		SG60	NC_001148.4	939664	939668	5	1.9395		SGU90	NC_001148.4	940156	940178	23	1.9489
1014	NC_001148.4	940608	940649	42	0.0163		EM93	NC_001148.4	939095	939126	32	0.0447		SG60	NC_001148.4	939669	939687	19	1.9721		SGU90	NC_001148.4	940179	940195	17	1.991
1014	NC_001148.4	940650	940690	41	0.1007		EM93	NC_001148.4	939127	939130	4	-0.0057		SG60	NC_001148.4	939688	939749	62	2.0232		SGU90	NC_001148.4	940196	940230	35	1.9485
1014	NC_001148.4	940691	940707	17	0.1675		EM93	NC_001148.4	939131	939160	30	0.0313		SG60	NC_001148.4	939750	939758	9	2.0553		SGU90	NC_001148.4	940231	940243	13	1.896
1014	NC_001148.4	940708	940738	31	0.2343		EM93	NC_001148.4	939161	939173	13	0.0898		SG60	NC_001148.4	939759	939768	10	2.0817		SGU90	NC_001148.4	940244	940266	23	1.8446
1014	NC_001148.4	940739	940741	3	0.179		EM93	NC_001148.4	939174	939195	22	0.1288		SG60	NC_001148.4	939769	939784	16	2.0516		SGU90	NC_001148.4	940267	940278	12	1.8127
1014	NC_001148.4	940742	940749	8	0.1164		EM93	NC_001148.4	939196	939202	7	0.0792		SG60	NC_001148.4	939785	939792	8	2.0931		SGU90	NC_001148.4	940279	940282	4	1.848
1014	NC_001148.4	940750	940784	35	0.0494		EM93	NC_001148.4	939203	939240	38	0.1433		SG60	NC_001148.4	939793	939802	10	2.1218		SGU90	NC_001148.4	940283	940312	30	1.9257
1014	NC_001148.4	940785	940794	10	0.0027		EM93	NC_001148.4	939241	939252	12	0.2266		SG60	NC_001148.4	939803	939831	29	2.0823		SGU90	NC_001148.4	940313	940441	129	1.9742
1014	NC_001148.4	940795	940807	13	0.0642		EM93	NC_001148.4	939253	939267	15	0.1459		SG60	NC_001148.4	939832	939846	15	2.0476		SGU90	NC_001148.4	940442	940461	20	1.9112
1014	NC_001148.4	940808	940837	30	0.0006		EM93	NC_001148.4	939268	939282	15	0.0813		SG60	NC_001148.4	939847	939855	9	2.0842		SGU90	NC_001148.4	940462	940488	27	1.8592
1014	NC_001148.4	940838	940841	4	0.0501		EM93	NC_001148.4	939283	939331	49	0.1343		SG60	NC_001148.4	939856	939946	91	2.0518		SGU90	NC_001148.4	940489	940502	14	1.8972
1014	NC_001148.4	940842	940883	42	0.1214		EM93	NC_001148.4	939332	939341	10	0.0467		SG60	NC_001148.4	939947	939954	8	2.0941		SGU90	NC_001148.4	940503	940509	7	1.9416
1014	NC_001148.4	940884	940888	5	0.1768		EM93	NC_001148.4	939342	939356	15	-0.0622		SG60	NC_001148.4	939955	940007	53	2.133		SGU90	NC_001148.4	940510	940521	12	1.9219
1014	NC_001148.4	940889	940902	14	0.2103		EM93	NC_001148.4	939357	939361	5	-0.0076		SG60	NC_001148.4	940008	940020	13	2.177		SGU90	NC_001148.4	940522	940526	5	1.9474
1014	NC_001148.4	940903	940937	35	0.2856		EM93	NC_001148.4	939362	939376	15	0.0454		SG60	NC_001148.4	940021	940049	29	2.1052		SGU90	NC_001148.4	940527	940564	38	1.9951
1014	NC_001148.4	940938	940960	23	0.1716		EM93	NC_001148.4	939377	939396	20	0.1281		SG60	NC_001148.4	940050	940080	31	2.1417		SGU90	NC_001148.4	940565	940579	15	1.9632
1014	NC_001148.4	940961	940977	17	0.115		EM93	NC_001148.4	939397	939418	22	0.2208		SG60	NC_001148.4	940081	940093	13	2.1739		SGU90	NC_001148.4	940580	940584	5	1.9981
1014	NC_001148.4	940978	941012	35	0.0104		EM93	NC_001148.4	939419	939424	6	0.264		SG60	NC_001148.4	940094	940099	6	2.1393		SGU90	NC_001148.4	940585	940615	31	2.0475
1014	NC_001148.4	941013	941034	22	0.0961		EM93	NC_001148.4	939425	939441	17	0.3197		SG60	NC_001148.4	940100	940103	4	2.1067		SGU90	NC_001148.4	940616	940647	32	1.9787
1014	NC_001148.4	941035	941105	71	0.1905		EM93	NC_001148.4	939442	939461	20	0.3706		SG60	NC_001148.4	940104	940131	28	2.1344		SGU90	NC_001148.4	940648	940656	9	1.9174
1014	NC_001148.4	941106	941111	6	0.0923		EM93	NC_001148.4	939462	939474	13	0.3129		SG60	NC_001148.4	940132	940218	87	2.0747		SGU90	NC_001148.4	940657	940669	13	1.9633
1014	NC_001148.4	941112	941164	53	0.0264		EM93	NC_001148.4	939475	939480	6	0.2528		SG60	NC_001148.4	940219	940243	25	2.0085		SGU90	NC_001148.4	940670	940676	7	1.9953
1014	NC_001148.4	941165	941234	70	0.0907		EM93	NC_001148.4	939481	939496	16	0.1924		SG60	NC_001148.4	940244	940348	105	1.9682		SGU90	NC_001148.4	940677	940709	33	2.0279
1014	NC_001148.4	941235	941246	12	0.0277		EM93	NC_001148.4	939497	939515	19	0.134		SG60	NC_001148.4	940349	940352	4	2.0051		SGU90	NC_001148.4	940710	940723	14	2.06
1014	NC_001148.4	941247	941264	18	0.1107		EM93	NC_001148.4	939516	939564	49	0.0838		SG60	NC_001148.4	940353	940379	27	2.0493		SGU90	NC_001148.4	940724	940744	21	2.1105
1014	NC_001148.4	941265	941278	14	0.0411		EM93	NC_001148.4	939565	939576	12	0.151		SG60	NC_001148.4	940380	940419	40	2.1108		SGU90	NC_001148.4	940745	940754	10	2.147
1014	NC_001148.4	941279	941363	85	-0.0441		EM93	NC_001148.4	939577	939588	12	0.2096		SG60	NC_001148.4	940420	940426	7	2.0451		SGU90	NC_001148.4	940755	940792	38	2.1798
1014	NC_001148.4	941364	941380	17	0.0743		EM93	NC_001148.4	939589	939592	4	0.1621		SG60	NC_001148.4	940427	940457	31	2.0014		SGU90	NC_001148.4	940793	940799	7	2.1472
1014	NC_001148.4	941381	941414	34	0.1474		EM93	NC_001148.4	939593	939604	12	0.1205		SG60	NC_001148.4	940458	940492	35	1.9624		SGU90	NC_001148.4	940800	940818	19	2.0957
1014	NC_001148.4	941415	941441	27	0.0682		EM93	NC_001148.4	939605	939614	10	0.0704		SG60	NC_001148.4	940493	940505	13	1.9124		SGU90	NC_001148.4	940819	940829	11	2.0578
1014	NC_001148.4	941442	941447	6	0.0164		EM93	NC_001148.4	939615	939627	13	0.1096		SG60	NC_001148.4	940506	940519	14	1.883		SGU90	NC_001148.4	940830	940846	17	2.0184
1014	NC_001148.4	941448	941463	16	-0.0677		EM93	NC_001148.4	939628	939638	11	0.192		SG60	NC_001148.4	940520	940562	43	1.9343		SGU90	NC_001148.4	940847	940868	22	1.9776
1014	NC_001148.4	941464	941480	17	-0.161		EM93	NC_001148.4	939639	939687	49	0.2964		SG60	NC_001148.4	940563	940572	10	2.0118		SGU90	NC_001148.4	940869	940919	51	1.9137
1014	NC_001148.4	941481	941485	5	-0.2438		EM93	NC_001148.4	939688	939698	11	0.3936		SG60	NC_001148.4	940573	940584	12	2.0604		SGU90	NC_001148.4	940920	940945	26	1.8761
1014	NC_001148.4	941486	941508	23	-0.1544		EM93	NC_001148.4	939699	939734	36	0.4594		SG60	NC_001148.4	940585	940617	33	2.1119		SGU90	NC_001148.4	940946	940959	14	1.9339
1014	NC_001148.4	941509	941519	11	-0.0979		EM93	NC_001148.4	939735	939738	4	0.4137		SG60	NC_001148.4	940618	940681	64	2.0875		SGU90	NC_001148.4	940960	940983	24	1.8843
1014	NC_001148.4	941520	941550	31	-0.1587		EM93	NC_001148.4	939739	939768	30	0.3767		SG60	NC_001148.4	940682	940719	38	2.1256		SGU90	NC_001148.4	940984	940985	2	1.9393
1014	NC_001148.4	941551	941580	30	-0.2349		EM93	NC_001148.4	939769	939779	11	0.3123		SG60	NC_001148.4	940720	940746	27	2.0549		SGU90	NC_001148.4	940986	940996	11	1.9864
1014	NC_001148.4	941581	941608	28	-0.2949		EM93	NC_001148.4	939780	939786	7	0.2698		SG60	NC_001148.4	940747	940748	2	2.1019		SGU90	NC_001148.4	940997	941002	6	2.0264
1014	NC_001148.4	941609	941617	9	-0.2312		EM93	NC_001148.4	939787	939805	19	0.1867		SG60	NC_001148.4	940749	940804	56	2.1281		SGU90	NC_001148.4	941003	941006	4	1.9938
1014	NC_001148.4	941618	941624	7	-0.1581		EM93	NC_001148.4	939806	939883	78	0.0697		SG60	NC_001148.4	940805	940811	7	2.0599		SGU90	NC_001148.4	941007	941120	114	1.9396
1014	NC_001148.4	941625	941636	12	-0.0476		EM93	NC_001148.4	939884	939901	18	0.0172		SG60	NC_001148.4	940812	940826	15	2.0081		SGU90	NC_001148.4	941121	941131	11	1.9814
1014	NC_001148.4	941637	941657	21	-0.1275		EM93	NC_001148.4	939902	939919	18	-0.0323		SG60	NC_001148.4	940827	940838	12	1.9665		SGU90	NC_001148.4	941132	941138	7	1.9491
1014	NC_001148.4	941658	941666	9	-0.0976		EM93	NC_001148.4	939920	939961	42	-0.0868		SG60	NC_001148.4	940839	940852	14	2.0003		SGU90	NC_001148.4	941139	941170	32	1.8988
1014	NC_001148.4	941667	941674	8	-0.2203		EM93	NC_001148.4	939962	939989	28	-0.2515		SG60	NC_001148.4	940853	940859	7	1.9704		SGU90	NC_001148.4	941171	941178	8	1.8352
1014	NC_001148.4	941675	941682	8	-0.1818		EM93	NC_001148.4	939990	940000	11	-0.1631		SG60	NC_001148.4	940860	940864	5	2.0152		SGU90	NC_001148.4	941179	941194	16	1.754
1014	NC_001148.4	941683	941693	11	-0.2368		EM93	NC_001148.4	940001	940011	11	-0.1032		SG60	NC_001148.4	940865	940894	30	2.0908		SGU90	NC_001148.4	941195	941215	21	1.7918
1014	NC_001148.4	941694	941709	16	-0.0951		EM93	NC_001148.4	940012	940018	7	-0.1527		SG60	NC_001148.4	940895	940921	27	2.0444		SGU90	NC_001148.4	941216	941237	22	1.8412
1014	NC_001148.4	941710	941728	19	-0.161		EM93	NC_001148.4	940019	940020	2	-0.2125		SG60	NC_001148.4	940922	940977	56	1.993		SGU90	NC_001148.4	941238	941245	8	1.802
1014	NC_001148.4	941729	941737	9	-0.1127		EM93	NC_001148.4	940021	940036	16	-0.363		SG60	NC_001148.4	940978	941004	27	1.9349		SGU90	NC_001148.4	941246	941264	19	1.8429
1014	NC_001148.4	941738	941751	14	-0.0462		EM93	NC_001148.4	940037	940044	8	-0.237		SG60	NC_001148.4	941005	941010	6	1.861		SGU90	NC_001148.4	941265	941308	44	1.7842
1014	NC_001148.4	941752	941765	14	0.0295		EM93	NC_001148.4	940045	940056	12	-0.1667		SG60	NC_001148.4	941011	941018	8	1.7874		SGU90	NC_001148.4	941309	941324	16	1.8602
1014	NC_001148.4	941766	941781	16	0.105		EM93	NC_001148.4	940057	940061	5	-0.1165		SG60	NC_001148.4	941019	941027	9	1.7371		SGU90	NC_001148.4	941325	941361	37	1.9056
1014	NC_001148.4	941782	941785	4	0.1733		EM93	NC_001148.4	940062	940068	7	-0.059		SG60	NC_001148.4	941028	941035	8	1.7021		SGU90	NC_001148.4	941362	941387	26	1.8619
1014	NC_001148.4	941786	941826	41	0.0952		EM93	NC_001148.4	940069	940117	49	-0.0112		SG60	NC_001148.4	941036	941044	9	1.6635		SGU90	NC_001148.4	941388	941394	7	1.815
1014	NC_001148.4	941827	941831	5	0.0201		EM93	NC_001148.4	940118	940119	2	0.0237		SG60	NC_001148.4	941045	941050	6	1.6996		SGU90	NC_001148.4	941395	941419	25	1.7686
1014	NC_001148.4	941832	941850	19	-0.0498		EM93	NC_001148.4	940120	940136	17	0.0751		SG60	NC_001148.4	941051	941057	7	1.7426		SGU90	NC_001148.4	941420	941429	10	1.7276
1014	NC_001148.4	941851	941857	7	-0.1379		EM93	NC_001148.4	940137	940171	35	0.0067		SG60	NC_001148.4	941058	941065	8	1.7958		SGU90	NC_001148.4	941430	941442	13	1.7681
1014	NC_001148.4	941858	941872	15	-0.2098		EM93	NC_001148.4	940172	940218	47	-0.063		SG60	NC_001148.4	941066	941087	22	1.8302		SGU90	NC_001148.4	941443	941506	64	1.8114
1014	NC_001148.4	941873	941935	63	-0.2812		EM93	NC_001148.4	940219	940222	4	-0.1321		SG60	NC_001148.4	941088	941119	32	1.8594		SGU90	NC_001148.4	941507	941526	20	1.8874
1014	NC_001148.4	941936	941947	12	-0.2028		EM93	NC_001148.4	940223	940262	40	-0.1764		SG60	NC_001148.4	941120	941129	10	1.9125		SGU90	NC_001148.4	941527	941543	17	1.9208
1014	NC_001148.4	941948	941972	25	-0.0989		EM93	NC_001148.4	940263	940283	21	-0.2359		SG60	NC_001148.4	941130	941202	73	1.8823		SGU90	NC_001148.4	941544	941574	31	1.9849
1014	NC_001148.4	941973	942017	45	-0.007		EM93	NC_001148.4	940284	940324	41	-0.3216		SG60	NC_001148.4	941203	941204	2	1.8076		SGU90	NC_001148.4	941575	941591	17	1.9091
1014	NC_001148.4	942018	942035	18	0.0622		EM93	NC_001148.4	940325	940330	6	-0.2336		SG60	NC_001148.4	941205	941223	19	1.767		SGU90	NC_001148.4	941592	941601	10	1.8631
1014	NC_001148.4	942036	942185	150	-0.0174		EM93	NC_001148.4	940331	940335	5	-0.1753		SG60	NC_001148.4	941224	941244	21	1.804		SGU90	NC_001148.4	941602	941661	60	1.8206
1014	NC_001148.4	942186	942196	11	-0.0782		EM93	NC_001148.4	940336	940359	24	-0.235		SG60	NC_001148.4	941245	941280	36	1.855		SGU90	NC_001148.4	941662	941681	20	1.8567
1014	NC_001148.4	942197	942205	9	-0.1538		EM93	NC_001148.4	940360	940381	22	-0.1874		SG60	NC_001148.4	941281	941293	13	1.8199		SGU90	NC_001148.4	941682	941691	10	1.8948
1014	NC_001148.4	942206	942249	44	-0.0877		EM93	NC_001148.4	940382	940390	9	-0.114		SG60	NC_001148.4	941294	941303	10	1.8591		SGU90	NC_001148.4	941692	941696	5	1.9463
1014	NC_001148.4	942250	942254	5	-0.1709		EM93	NC_001148.4	940391	940423	33	-0.0588		SG60	NC_001148.4	941304	941388	85	1.9363		SGU90	NC_001148.4	941697	941718	22	2.0103
1014	NC_001148.4	942255	942263	9	-0.2505		EM93	NC_001148.4	940424	940445	22	-0.129		SG60	NC_001148.4	941389	941391	3	1.8859		SGU90	NC_001148.4	941719	941725	7	2.0961
1014	NC_001148.4	942264	942289	26	-0.1962		EM93	NC_001148.4	940446	940477	32	-0.0525		SG60	NC_001148.4	941392	941412	21	1.8388		SGU90	NC_001148.4	941726	941735	10	2.1339
1014	NC_001148.4	942290	942306	17	-0.2445		EM93	NC_001148.4	940478	940516	39	0.0487		SG60	NC_001148.4	941413	941422	10	1.8081		SGU90	NC_001148.4	941736	941756	21	2.1758
1014	NC_001148.4	942307	942314	8	-0.358		EM93	NC_001148.4	940517	940532	16	0.1587		SG60	NC_001148.4	941423	941425	3	1.8327		SGU90	NC_001148.4	941757	941771	15	2.2024
1014	NC_001148.4	942315	942317	3	-0.5206		EM93	NC_001148.4	940533	940542	10	0.2062		SG60	NC_001148.4	941426	941438	13	1.8723		SGU90	NC_001148.4	941772	941793	22	2.2434
1014	NC_001148.4	942318	942344	27	-0.4017		EM93	NC_001148.4	940543	940571	29	0.2763		SG60	NC_001148.4	941439	941459	21	1.8458		SGU90	NC_001148.4	941794	941799	6	2.2098
1014	NC_001148.4	942345	942362	18	-0.3241		EM93	NC_001148.4	940572	940577	6	0.3083		SG60	NC_001148.4	941460	941465	6	1.8739		SGU90	NC_001148.4	941800	941808	9	2.169
1014	NC_001148.4	942363	942380	18	-0.3922		EM93	NC_001148.4	940578	940590	13	0.2397		SG60	NC_001148.4	941466	941497	32	1.9185		SGU90	NC_001148.4	941809	941837	29	2.1009
1014	NC_001148.4	942381	942398	18	-0.4435		EM93	NC_001148.4	940591	940612	22	0.1846		SG60	NC_001148.4	941498	941501	4	1.9451		SGU90	NC_001148.4	941838	941848	11	2.0665
1014	NC_001148.4	942399	942407	9	-0.569		EM93	NC_001148.4	940613	940641	29	0.1142		SG60	NC_001148.4	941502	941538	37	1.9855		SGU90	NC_001148.4	941849	941874	26	2.1189
1014	NC_001148.4	942408	942423	16	-0.5136		EM93	NC_001148.4	940642	940666	25	0.0436		SG60	NC_001148.4	941539	941612	74	2.0414		SGU90	NC_001148.4	941875	941929	55	2.169
1014	NC_001148.4	942424	942431	8	-0.5674		EM93	NC_001148.4	940667	940675	9	0.0908		SG60	NC_001148.4	941613	941657	45	1.9926		SGU90	NC_001148.4	941930	941946	17	2.2102
1014	NC_001148.4	942432	942437	6	0.4347		EM93	NC_001148.4	940676	940689	14	0.1558		SG60	NC_001148.4	941658	941669	12	1.9423		SGU90	NC_001148.4	941947	941993	47	2.1706
1014	NC_001148.4	942438	942449	12	0.5626		EM93	NC_001148.4	940690	940697	8	0.2096		SG60	NC_001148.4	941670	941693	24	1.9749		SGU90	NC_001148.4	941994	941997	4	2.1293
1014	NC_001148.4	942450	942459	10	0.6536		EM93	NC_001148.4	940698	940703	6	0.2694		SG60	NC_001148.4	941694	941700	7	2.0456		SGU90	NC_001148.4	941998	942017	20	2.0943
1014	NC_001148.4	942460	942491	32	0.7208		EM93	NC_001148.4	940704	940738	35	0.3251		SG60	NC_001148.4	941701	941706	6	2.1102		SGU90	NC_001148.4	942018	942038	21	2.0591
1014	NC_001148.4	942492	942496	5	0.651		EM93	NC_001148.4	940739	940766	28	0.3724		SG60	NC_001148.4	941707	941720	14	2.1806		SGU90	NC_001148.4	942039	942047	9	2.118
1014	NC_001148.4	942497	942505	9	0.5794		EM93	NC_001148.4	940767	940771	5	0.3155		SG60	NC_001148.4	941721	941794	74	2.2387		SGU90	NC_001148.4	942048	942055	8	2.0932
1014	NC_001148.4	942506	942513	8	0.4587		EM93	NC_001148.4	940772	940798	27	0.2265		SG60	NC_001148.4	941795	941814	20	2.2829		SGU90	NC_001148.4	942056	942062	7	2.0518
1014	NC_001148.4	942514	942517	4	0.0948		EM93	NC_001148.4	940799	940820	22	0.1243		SG60	NC_001148.4	941815	941824	10	2.2481		SGU90	NC_001148.4	942063	942065	3	2.0909
1014	NC_001148.4	942518	942541	24	-0.1998		EM93	NC_001148.4	940821	940836	16	0.1752		SG60	NC_001148.4	941825	941855	31	2.189		SGU90	NC_001148.4	942066	942081	16	2.1182
1014	NC_001148.4	942542	942562	21	0.1024		EM93	NC_001148.4	940837	940869	33	0.0741		SG60	NC_001148.4	941856	941886	31	2.1428		SGU90	NC_001148.4	942082	942091	10	2.0813
1014	NC_001148.4	942563	942581	19	0.0442		EM93	NC_001148.4	940870	940928	59	0.1089		SG60	NC_001148.4	941887	941916	30	2.1105		SGU90	NC_001148.4	942092	942173	82	2.1071
1014	NC_001148.4	942582	942601	20	0.0923		EM93	NC_001148.4	940929	940985	57	0.025		SG60	NC_001148.4	941917	941931	15	2.1867		SGU90	NC_001148.4	942174	942183	10	1.9994
1014	NC_001148.4	942602	942620	19	0.0368		EM93	NC_001148.4	940986	940992	7	0.1028		SG60	NC_001148.4	941932	941941	10	2.1511		SGU90	NC_001148.4	942184	942256	73	1.9173
1014	NC_001148.4	942621	942626	6	-0.0215		EM93	NC_001148.4	940993	941028	36	0.2107		SG60	NC_001148.4	941942	941970	29	2.1085		SGU90	NC_001148.4	942257	942291	35	1.9693
1014	NC_001148.4	942627	942659	33	-0.093		EM93	NC_001148.4	941029	941035	7	0.3247		SG60	NC_001148.4	941971	941986	16	2.0701		SGU90	NC_001148.4	942292	942298	7	2.0299
1014	NC_001148.4	942660	942766	107	-0.2915		EM93	NC_001148.4	941036	941081	46	0.3778		SG60	NC_001148.4	941987	941996	10	2.0091		SGU90	NC_001148.4	942299	942348	50	1.994
1014	NC_001148.4	942767	942788	22	-0.0834		EM93	NC_001148.4	941082	941089	8	0.326		SG60	NC_001148.4	941997	942018	22	1.9709		SGU90	NC_001148.4	942349	942382	34	1.9515
1014	NC_001148.4	942789	942793	5	0.0261		EM93	NC_001148.4	941090	941126	37	0.2651		SG60	NC_001148.4	942019	942032	14	1.9106		SGU90	NC_001148.4	942383	942391	9	2.0202
1014	NC_001148.4	942794	942805	12	0.0939		EM93	NC_001148.4	941127	941232	106	0.219		SG60	NC_001148.4	942033	942038	6	1.9693		SGU90	NC_001148.4	942392	942399	8	2.0435
1014	NC_001148.4	942806	942827	22	0.1588		EM93	NC_001148.4	941233	941239	7	0.1456		SG60	NC_001148.4	942039	942070	32	2.0065		SGU90	NC_001148.4	942400	942409	10	1.9757
1014	NC_001148.4	942828	942843	16	0.2184		EM93	NC_001148.4	941240	941269	30	0.088		SG60	NC_001148.4	942071	942093	23	2.055		SGU90	NC_001148.4	942410	942420	11	2.0075
1014	NC_001148.4	942844	942845	2	0.1689		EM93	NC_001148.4	941270	941283	14	0.0188		SG60	NC_001148.4	942094	942135	42	1.9989		SGU90	NC_001148.4	942421	942462	42	2.0428
1014	NC_001148.4	942846	942854	9	0.0778		EM93	NC_001148.4	941284	941289	6	-0.0696		SG60	NC_001148.4	942136	942175	40	1.9572		SGU90	NC_001148.4	942463	942483	21	2.086
1014	NC_001148.4	942855	942868	14	-0.0284		EM93	NC_001148.4	941290	941294	5	-0.0038		SG60	NC_001148.4	942176	942180	5	1.8787		SGU90	NC_001148.4	942484	942495	12	2.1614
1014	NC_001148.4	942869	942875	7	-0.1886		EM93	NC_001148.4	941295	941304	10	-0.0912		SG60	NC_001148.4	942181	942188	8	1.834		SGU90	NC_001148.4	942496	942526	31	2.2001
1014	NC_001148.4	942876	942886	11	-0.3901		EM93	NC_001148.4	941305	941310	6	-0.0423		SG60	NC_001148.4	942189	942206	18	1.7918		SGU90	NC_001148.4	942527	942550	24	2.1587
1014	NC_001148.4	942887	942893	7	-0.6085		EM93	NC_001148.4	941311	941335	25	0.0131		SG60	NC_001148.4	942207	942220	14	1.7469		SGU90	NC_001148.4	942551	942567	17	2.1041
1014	NC_001148.4	942894	942900	7	-0.7013		EM93	NC_001148.4	941336	941346	11	0.0593		SG60	NC_001148.4	942221	942226	6	1.724		SGU90	NC_001148.4	942568	942606	39	2.0648
1014	NC_001148.4	942901	942910	10	-0.5816		EM93	NC_001148.4	941347	941362	16	0.1231		SG60	NC_001148.4	942227	942231	5	1.7962		SGU90	NC_001148.4	942607	942616	10	2.0187
1014	NC_001148.4	942911	942944	34	-0.4323		EM93	NC_001148.4	941363	941389	27	0.1676		SG60	NC_001148.4	942232	942242	11	1.8545		SGU90	NC_001148.4	942617	942627	11	1.9617
1014	NC_001148.4	942945	942981	37	-0.2936		EM93	NC_001148.4	941390	941444	55	0.0842		SG60	NC_001148.4	942243	942253	11	1.937		SGU90	NC_001148.4	942628	942639	12	1.9183
1014	NC_001148.4	942982	943000	19	-0.2512		EM93	NC_001148.4	941445	941451	7	-0.0057		SG60	NC_001148.4	942254	942274	21	1.9994		SGU90	NC_001148.4	942640	942655	16	1.8476
1014	NC_001148.4	943001	943006	6	-0.3044		EM93	NC_001148.4	941452	941481	30	0.0453		SG60	NC_001148.4	942275	942279	5	2.0484		SGU90	NC_001148.4	942656	942690	35	1.8118
1014	NC_001148.4	943007	943011	5	-0.3883		EM93	NC_001148.4	941482	941494	13	0.1429		SG60	NC_001148.4	942280	942299	20	2.1179		SGU90	NC_001148.4	942691	942708	18	1.7426
1014	NC_001148.4	943012	943043	32	-0.4682		EM93	NC_001148.4	941495	941498	4	0.2095		SG60	NC_001148.4	942300	942425	126	2.1615		SGU90	NC_001148.4	942709	942720	12	1.6922
1014	NC_001148.4	943044	943053	10	-0.5421		EM93	NC_001148.4	941499	941560	62	0.2719		SG60	NC_001148.4	942426	942427	2	2.1324		SGU90	NC_001148.4	942721	942743	23	1.7238
1014	NC_001148.4	943054	943072	19	-0.609		EM93	NC_001148.4	941561	941565	5	0.2308		SG60	NC_001148.4	942428	942476	49	2.085		SGU90	NC_001148.4	942744	942751	8	1.6187
1014	NC_001148.4	943073	943078	6	-0.7507		EM93	NC_001148.4	941566	941580	15	0.1928		SG60	NC_001148.4	942477	942486	10	2.04		SGU90	NC_001148.4	942752	942757	6	1.5832
1014	NC_001148.4	943079	943091	13	-0.9247		EM93	NC_001148.4	941581	941587	7	0.0925		SG60	NC_001148.4	942487	942519	33	2.0748		SGU90	NC_001148.4	942758	942765	8	1.5531
1014	NC_001148.4	943092	943104	13	-1.0808		EM93	NC_001148.4	941588	941601	14	0.051		SG60	NC_001148.4	942520	942610	91	2.1262		SGU90	NC_001148.4	942766	942771	6	1.5109
1014	NC_001148.4	943105	943112	8	-1.2274		EM93	NC_001148.4	941602	941606	5	-0.0096		SG60	NC_001148.4	942611	942619	9	2.1879		SGU90	NC_001148.4	942772	942780	9	1.4679
1014	NC_001148.4	943113	943118	6	-1.3647		EM93	NC_001148.4	941607	941621	15	-0.0683		SG60	NC_001148.4	942620	942627	8	2.1572		SGU90	NC_001148.4	942781	942783	3	1.3917
1014	NC_001148.4	943119	943124	6	-1.5745		EM93	NC_001148.4	941622	941632	11	-0.11		SG60	NC_001148.4	942628	942637	10	2.1176		SGU90	NC_001148.4	942784	942794	11	1.3321
1014	NC_001148.4	943125	943144	11	-2.6937		EM93	NC_001148.4	941633	941651	19	-0.1837		SG60	NC_001148.4	942638	942661	24	2.0377		SGU90	NC_001148.4	942795	942804	10	1.3722
1014	NC_001148.4	943145	943155	11	-2.3865		EM93	NC_001148.4	941652	941660	9	-0.2821		SG60	NC_001148.4	942662	942671	10	1.9853		SGU90	NC_001148.4	942805	942807	3	1.4077
1014	NC_001148.4	943156	943164	9	-2.7125		EM93	NC_001148.4	941661	941693	33	-0.3581		SG60	NC_001148.4	942672	942680	9	1.9572		SGU90	NC_001148.4	942808	942830	23	1.4493
1014	NC_001148.4	943165	943170	6	-2.9711		EM93	NC_001148.4	941694	941717	24	-0.1412		SG60	NC_001148.4	942681	942693	13	1.8889		SGU90	NC_001148.4	942831	942842	12	1.3818
1014	NC_001148.4	943171	943178	8	-3.2062		EM93	NC_001148.4	941718	941746	29	-0.1069		SG60	NC_001148.4	942694	942701	8	1.8315		SGU90	NC_001148.4	942843	942856	14	1.2979
1014	NC_001148.4	943179	943189	11	-3.5985		EM93	NC_001148.4	941747	941757	11	-0.0121		SG60	NC_001148.4	942702	942717	16	1.7601		SGU90	NC_001148.4	942857	942863	7	1.2606
1014	NC_001148.4	943190	943232	43	-3.8711		EM93	NC_001148.4	941758	941765	8	0.0489		SG60	NC_001148.4	942718	942735	18	1.697		SGU90	NC_001148.4	942864	942880	17	1.2143
1014	NC_001148.4	943233	943238	6	-4.0231		EM93	NC_001148.4	941766	941774	9	0.1022		SG60	NC_001148.4	942736	942742	7	1.6394		SGU90	NC_001148.4	942881	942903	23	1.1737
1014	NC_001148.4	943239	943241	3	-3.7336		EM93	NC_001148.4	941775	941778	4	0.1554		SG60	NC_001148.4	942743	942754	12	1.6125		SGU90	NC_001148.4	942904	942917	14	1.1135
1014	NC_001148.4	943242	943252	11	-5.0174		EM93	NC_001148.4	941779	941813	35	0.2001		SG60	NC_001148.4	942755	942763	9	1.5217		SGU90	NC_001148.4	942918	942923	6	1.0521
1014	NC_001148.4	943253	943259	7	-4.4492		EM93	NC_001148.4	941814	941817	4	0.2617		SG60	NC_001148.4	942764	942780	17	1.4292		SGU90	NC_001148.4	942924	942934	11	0.9507
1014	NC_001148.4	943260	943273	14	-3.2248		EM93	NC_001148.4	941818	941829	12	0.3673		SG60	NC_001148.4	942781	942791	11	1.1396		SGU90	NC_001148.4	942935	942940	6	0.822
1014	NC_001148.4	943274	943279	6	-2.5629		EM93	NC_001148.4	941830	941850	21	0.3392		SG60	NC_001148.4	942792	942801	10	1.23		SGU90	NC_001148.4	942941	942950	10	0.6871
1014	NC_001148.4	943280	943290	11	-2.2298		EM93	NC_001148.4	941851	941857	7	0.2628		SG60	NC_001148.4	942802	942808	7	1.2964		SGU90	NC_001148.4	942951	942959	9	0.5333
1014	NC_001148.4	943291	943298	8	-1.9755		EM93	NC_001148.4	941858	941876	19	0.1799		SG60	NC_001148.4	942809	942831	23	1.3866		SGU90	NC_001148.4	942960	942967	8	0.4408
1014	NC_001148.4	943299	943306	8	-1.65		EM93	NC_001148.4	941877	941900	24	0.1158		SG60	NC_001148.4	942832	942865	34	1.3305		SGU90	NC_001148.4	942968	942979	12	0.3684
1014	NC_001148.4	943307	943315	9	-1.3475		EM93	NC_001148.4	941901	941915	15	0.0528		SG60	NC_001148.4	942866	942897	32	1.382		SGU90	NC_001148.4	942980	942984	5	0.2931
1014	NC_001148.4	943316	943324	9	-1.0924		EM93	NC_001148.4	941916	941918	3	-0.0627		SG60	NC_001148.4	942898	942908	11	1.3032		SGU90	NC_001148.4	942985	942992	8	0.2636
1014	NC_001148.4	943325	943331	7	-0.9265		EM93	NC_001148.4	941919	941931	13	-0.1015		SG60	NC_001148.4	942909	942914	6	1.2577		SGU90	NC_001148.4	942993	942997	5	0.2235
1014	NC_001148.4	943332	943337	6	-0.8387		EM93	NC_001148.4	941932	941937	6	-0.0697		SG60	NC_001148.4	942915	942925	11	1.1752		SGU90	NC_001148.4	942998	943007	10	0.1565
1014	NC_001148.4	943338	943350	13	-0.7029		EM93	NC_001148.4	941938	941956	19	-0.1323		SG60	NC_001148.4	942926	942933	8	1.0241		SGU90	NC_001148.4	943008	943020	13	0.0605
1014	NC_001148.4	943351	943359	9	-0.6232		EM93	NC_001148.4	941957	941970	14	-0.0538		SG60	NC_001148.4	942934	942946	13	0.8971		SGU90	NC_001148.4	943021	943025	5	-0.0454
1014	NC_001148.4	943360	943373	14	-0.7086		EM93	NC_001148.4	941971	941989	19	-0.0986		SG60	NC_001148.4	942947	942954	8	0.7606		SGU90	NC_001148.4	943026	943054	29	-0.1474
1014	NC_001148.4	943374	943386	13	-0.8563		EM93	NC_001148.4	941990	941994	5	-0.1424		SG60	NC_001148.4	942955	942961	7	0.6944		SGU90	NC_001148.4	943055	943062	8	-0.0726
1014	NC_001148.4	943387	943395	9	-0.9306		EM93	NC_001148.4	941995	942001	7	-0.0648		SG60	NC_001148.4	942962	942983	22	0.5936		SGU90	NC_001148.4	943063	943069	7	-0.0171
1014	NC_001148.4	943396	943405	10	-1.0838		EM93	NC_001148.4	942002	942014	13	-0.1212		SG60	NC_001148.4	942984	942995	12	0.4885		SGU90	NC_001148.4	943070	943075	6	0.0992
1014	NC_001148.4	943406	943415	10	-1.3637		EM93	NC_001148.4	942015	942027	13	-0.0403		SG60	NC_001148.4	942996	943006	11	0.4408		SGU90	NC_001148.4	943076	943083	8	0.18
1014	NC_001148.4	943416	943424	9	-1.6585		EM93	NC_001148.4	942028	942067	40	0.0667		SG60	NC_001148.4	943007	943009	3	0.3318		SGU90	NC_001148.4	943084	943097	14	0.3004
1014	NC_001148.4	943425	943435	11	-1.9253		EM93	NC_001148.4	942068	942129	62	0.1508		SG60	NC_001148.4	943010	943019	10	0.2484		SGU90	NC_001148.4	943098	943120	23	0.4157
1014	NC_001148.4	943436	943449	14	-2.4415		EM93	NC_001148.4	942130	942141	12	0.1119		SG60	NC_001148.4	943020	943029	10	0.1444		SGU90	NC_001148.4	943121	943145	25	0.4503
1014	NC_001148.4	943450	943458	9	-2.8805		EM93	NC_001148.4	942142	942154	13	0.1533		SG60	NC_001148.4	943030	943040	11	0.1974		SGU90	NC_001148.4	943146	943182	37	0.3954
1014	NC_001148.4	943459	943465	7	-3.0702		EM93	NC_001148.4	942155	942202	48	0.1055		SG60	NC_001148.4	943041	943054	14	0.3069		SGU90	NC_001148.4	943183	943194	12	0.3544
1014	NC_001148.4	943466	943473	8	-3.1602		EM93	NC_001148.4	942203	942213	11	0.0175		SG60	NC_001148.4	943055	943061	7	0.3678		SGU90	NC_001148.4	943195	943208	14	0.2946
1014	NC_001148.4	943474	943487	14	-2.9457		EM93	NC_001148.4	942214	942218	5	-0.0519		SG60	NC_001148.4	943062	943074	13	0.4521		SGU90	NC_001148.4	943209	943225	17	0.3558
1014	NC_001148.4	943488	943492	5	-2.7739		EM93	NC_001148.4	942219	942231	13	-0.118		SG60	NC_001148.4	943075	943098	24	0.5596		SGU90	NC_001148.4	943226	943274	49	0.3282
1014	NC_001148.4	943493	943504	12	-2.5664		EM93	NC_001148.4	942232	942242	11	-0.0421		SG60	NC_001148.4	943099	943125	27	0.6049		SGU90	NC_001148.4	943275	943292	18	0.4561
1014	NC_001148.4	943505	943514	10	-2.1681		EM93	NC_001148.4	942243	942252	10	-0.0765		SG60	NC_001148.4	943126	943136	11	0.5343		SGU90	NC_001148.4	943293	943309	17	0.5045
1014	NC_001148.4	943515	943521	7	-1.9514		EM93	NC_001148.4	942253	942278	26	-0.036		SG60	NC_001148.4	943137	943145	9	0.4697		SGU90	NC_001148.4	943310	943322	13	0.547
1014	NC_001148.4	943522	943530	9	-1.7381		EM93	NC_001148.4	942279	942287	9	-0.0812		SG60	NC_001148.4	943146	943159	14	0.3399		SGU90	NC_001148.4	943323	943332	10	0.5083
1014	NC_001148.4	943531	943536	6	-1.5791		EM93	NC_001148.4	942288	942297	10	-0.1327		SG60	NC_001148.4	943160	943163	4	0.2588		SGU90	NC_001148.4	943333	943351	19	0.5442
1014	NC_001148.4	943537	943542	6	-1.3562		EM93	NC_001148.4	942298	942302	5	-0.0642		SG60	NC_001148.4	943164	943170	7	0.2294		SGU90	NC_001148.4	943352	943355	4	0.4949
1014	NC_001148.4	943543	943550	8	-1.2506		EM93	NC_001148.4	942303	942312	10	0.039		SG60	NC_001148.4	943171	943187	17	0.2635		SGU90	NC_001148.4	943356	943364	9	0.4554
1014	NC_001148.4	943551	943562	12	-1.1727		EM93	NC_001148.4	942313	942318	6	0.1143		SG60	NC_001148.4	943188	943192	5	0.216		SGU90	NC_001148.4	943365	943405	41	0.494
1014	NC_001148.4	943563	943564	2	-1.0535		EM93	NC_001148.4	942319	942382	64	0.1772		SG60	NC_001148.4	943193	943203	11	0.2741		SGU90	NC_001148.4	943406	943416	11	0.444
1014	NC_001148.4	943565	943576	12	-0.9951		EM93	NC_001148.4	942383	942399	17	0.2182		SG60	NC_001148.4	943204	943208	5	0.3468		SGU90	NC_001148.4	943417	943451	35	0.4156
1014	NC_001148.4	943577	943584	8	-1.069		EM93	NC_001148.4	942400	942438	39	0.1766		SG60	NC_001148.4	943209	943227	19	0.3175		SGU90	NC_001148.4	943452	943464	13	0.4914
1014	NC_001148.4	943585	943595	11	-1.1569		EM93	NC_001148.4	942439	942496	58	0.1217		SG60	NC_001148.4	943228	943234	7	0.2887		SGU90	NC_001148.4	943465	943469	5	0.615
1014	NC_001148.4	943596	943605	10	-1.2578		EM93	NC_001148.4	942497	942502	6	0.0429		SG60	NC_001148.4	943235	943240	6	0.3121		SGU90	NC_001148.4	943470	943480	11	0.7266
1014	NC_001148.4	943606	943612	7	-1.3603		EM93	NC_001148.4	942503	942511	9	-0.1137		SG60	NC_001148.4	943241	943257	17	0.3818		SGU90	NC_001148.4	943481	943491	11	0.9301
1014	NC_001148.4	943613	943618	6	-1.4294		EM93	NC_001148.4	942512	942513	2	-0.1955		SG60	NC_001148.4	943258	943270	13	0.4243		SGU90	NC_001148.4	943492	943496	5	1.1284
1014	NC_001148.4	943619	943630	12	-1.5674		EM93	NC_001148.4	942514	942540	27	-0.2728		SG60	NC_001148.4	943271	943342	72	0.4899		SGU90	NC_001148.4	943497	943504	8	1.255
1014	NC_001148.4	943631	943634	4	-1.7015		EM93	NC_001148.4	942541	942561	21	-0.2117		SG60	NC_001148.4	943343	943345	3	0.5436		SGU90	NC_001148.4	943505	943514	10	1.3331
1014	NC_001148.4	943635	943654	20	-1.8937		EM93	NC_001148.4	942562	942571	10	-0.1709		SG60	NC_001148.4	943346	943363	18	0.5834		SGU90	NC_001148.4	943515	943522	8	1.4071
1014	NC_001148.4	943655	943666	12	-1.7534		EM93	NC_001148.4	942572	942597	26	-0.2138		SG60	NC_001148.4	943364	943368	5	0.5459		SGU90	NC_001148.4	943523	943530	8	1.4517
1014	NC_001148.4	943667	943675	9	-1.5568		EM93	NC_001148.4	942598	942623	26	-0.1482		SG60	NC_001148.4	943369	943385	17	0.505		SGU90	NC_001148.4	943531	943535	5	1.5007
1014	NC_001148.4	943676	943681	6	-1.2924		EM93	NC_001148.4	942624	942627	4	-0.0509		SG60	NC_001148.4	943386	943411	26	0.4496		SGU90	NC_001148.4	943536	943545	10	1.5484
1014	NC_001148.4	943682	943691	10	-1.0725		EM93	NC_001148.4	942628	942641	14	0.029		SG60	NC_001148.4	943412	943418	7	0.4182		SGU90	NC_001148.4	943546	943551	6	1.6325
1014	NC_001148.4	943692	943698	7	-0.9809		EM93	NC_001148.4	942642	942661	20	-0.0591		SG60	NC_001148.4	943419	943429	11	0.4487		SGU90	NC_001148.4	943552	943561	10	1.7082
1014	NC_001148.4	943699	943704	6	-0.92		EM93	NC_001148.4	942662	942673	12	-0.1724		SG60	NC_001148.4	943430	943469	40	0.5189		SGU90	NC_001148.4	943562	943567	6	1.8024
1014	NC_001148.4	943705	943719	15	-0.8712		EM93	NC_001148.4	942674	942683	10	-0.2274		SG60	NC_001148.4	943470	943480	11	0.612		SGU90	NC_001148.4	943568	943581	14	1.8434
1014	NC_001148.4	943720	943739	20	-0.788		EM93	NC_001148.4	942684	942693	10	-0.1775		SG60	NC_001148.4	943481	943489	9	0.7291		SGU90	NC_001148.4	943582	943586	5	1.884
1014	NC_001148.4	943740	943745	6	-0.8955		EM93	NC_001148.4	942694	942712	19	-0.2371		SG60	NC_001148.4	943490	943507	18	0.8279		SGU90	NC_001148.4	943587	943606	20	1.9194
1014	NC_001148.4	943746	943752	7	-0.9643		EM93	NC_001148.4	942713	942722	10	-0.3204		SG60	NC_001148.4	943508	943516	9	0.9528		SGU90	NC_001148.4	943607	943609	3	1.8873
1014	NC_001148.4	943753	943759	7	-1.0757		EM93	NC_001148.4	942723	942729	7	-0.4796		SG60	NC_001148.4	943517	943528	12	1.063		SGU90	NC_001148.4	943610	943621	12	1.8223
1014	NC_001148.4	943760	943766	7	-1.3095		EM93	NC_001148.4	942730	942762	33	-0.6268		SG60	NC_001148.4	943529	943535	7	1.1559		SGU90	NC_001148.4	943622	943627	6	1.7566
1014	NC_001148.4	943767	943775	9	-1.6454		EM93	NC_001148.4	942763	942775	13	-0.5765		SG60	NC_001148.4	943536	943543	8	1.2096		SGU90	NC_001148.4	943628	943637	10	1.6603
1014	NC_001148.4	943776	943786	11	-2.1749		EM93	NC_001148.4	942776	942783	8	-0.6295		SG60	NC_001148.4	943544	943552	9	1.2561		SGU90	NC_001148.4	943638	943642	5	1.547
1014	NC_001148.4	943787	943795	9	-2.6436		EM93	NC_001148.4	942784	942793	10	-0.7362		SG60	NC_001148.4	943553	943559	7	1.3163		SGU90	NC_001148.4	943643	943652	10	1.4417
1014	NC_001148.4	943796	943801	6	-2.9883		EM93	NC_001148.4	942794	942801	8	-0.6051		SG60	NC_001148.4	943560	943580	21	1.4317		SGU90	NC_001148.4	943653	943660	8	1.3244
1014	NC_001148.4	943802	943809	8	-3.3569		EM93	NC_001148.4	942802	942810	9	-0.4591		SG60	NC_001148.4	943581	943601	21	1.4744		SGU90	NC_001148.4	943661	943665	5	1.2296
1014	NC_001148.4	943810	943819	10	-4.4091		EM93	NC_001148.4	942811	942831	21	-0.3211		SG60	NC_001148.4	943602	943612	11	1.5023		SGU90	NC_001148.4	943666	943685	20	1.1518
1014	NC_001148.4	943820	943832	13	-6.09		EM93	NC_001148.4	942832	942842	11	-0.235		SG60	NC_001148.4	943613	943615	3	1.4659		SGU90	NC_001148.4	943686	943699	14	1.0991
1014	NC_001148.4	943833	943842	10	-3.8605		EM93	NC_001148.4	942843	942854	12	-0.1715		SG60	NC_001148.4	943616	943627	12	1.4206		SGU90	NC_001148.4	943700	943702	3	1.0211
1014	NC_001148.4	943843	943854	12	-2.6581		EM93	NC_001148.4	942855	942868	14	-0.0443		SG60	NC_001148.4	943628	943636	9	1.3407		SGU90	NC_001148.4	943703	943716	14	0.9677
1014	NC_001148.4	943855	943862	8	-2.1781		EM93	NC_001148.4	942869	942876	8	0.0416		SG60	NC_001148.4	943637	943652	16	1.2636		SGU90	NC_001148.4	943717	943723	7	1.0229
1014	NC_001148.4	943863	943870	8	-1.7568		EM93	NC_001148.4	942877	942881	5	0.1083		SG60	NC_001148.4	943653	943660	8	1.1722		SGU90	NC_001148.4	943724	943732	9	1.0861
1014	NC_001148.4	943871	943879	9	-1.4093		EM93	NC_001148.4	942882	942910	29	0.1553		SG60	NC_001148.4	943661	943667	7	1.0795		SGU90	NC_001148.4	943733	943741	9	1.16
1014	NC_001148.4	943880	943888	9	-1.191		EM93	NC_001148.4	942911	942916	6	0.0899		SG60	NC_001148.4	943668	943688	21	0.951		SGU90	NC_001148.4	943742	943746	5	1.2327
1014	NC_001148.4	943889	943896	8	-1.0874		EM93	NC_001148.4	942917	942925	9	0.1532		SG60	NC_001148.4	943689	943701	13	1.0381		SGU90	NC_001148.4	943747	943752	6	1.3305
1014	NC_001148.4	943897	943904	8	-0.8331		EM93	NC_001148.4	942926	942955	30	0.2521		SG60	NC_001148.4	943702	943718	17	0.9598		SGU90	NC_001148.4	943753	943760	8	1.3769
1014	NC_001148.4	943905	943915	11	-0.5872		EM93	NC_001148.4	942956	942959	4	0.2054		SG60	NC_001148.4	943719	943735	17	0.9881		SGU90	NC_001148.4	943761	943772	12	1.4345
1014	NC_001148.4	943916	943919	4	-0.4755		EM93	NC_001148.4	942960	942970	11	0.1484		SG60	NC_001148.4	943736	943739	4	1.0246		SGU90	NC_001148.4	943773	943782	10	1.5533
1014	NC_001148.4	943920	943935	16	-0.4191		EM93	NC_001148.4	942971	942991	21	-0.0474		SG60	NC_001148.4	943740	943772	33	1.0567		SGU90	NC_001148.4	943783	943790	8	1.6647
1014	NC_001148.4	943936	943945	10	-0.4747		EM93	NC_001148.4	942992	943017	26	-0.1407		SG60	NC_001148.4	943773	943783	11	1.1116		SGU90	NC_001148.4	943791	943800	10	1.7796
1014	NC_001148.4	943946	943957	12	-0.5576		EM93	NC_001148.4	943018	943022	5	-0.2418		SG60	NC_001148.4	943784	943791	8	1.152		SGU90	NC_001148.4	943801	943806	6	1.8591
1014	NC_001148.4	943958	943962	5	-0.6203		EM93	NC_001148.4	943023	943027	5	-0.3554		SG60	NC_001148.4	943792	943805	14	1.2443		SGU90	NC_001148.4	943807	943808	2	1.9131
1014	NC_001148.4	943963	943970	8	-0.7527		EM93	NC_001148.4	943028	943038	11	-0.4653		SG60	NC_001148.4	943806	943812	7	1.2973		SGU90	NC_001148.4	943809	943839	31	1.9527
1014	NC_001148.4	943971	943998	28	-0.9158		EM93	NC_001148.4	943039	943045	7	-0.5353		SG60	NC_001148.4	943813	943831	19	1.3636		SGU90	NC_001148.4	943840	943856	17	1.9193
1014	NC_001148.4	943999	944014	16	-1.2316		EM93	NC_001148.4	943046	943048	3	-0.6105		SG60	NC_001148.4	943832	943835	4	1.3014		SGU90	NC_001148.4	943857	943863	7	1.8655
1014	NC_001148.4	944015	944052	38	-1.3517		EM93	NC_001148.4	943049	943055	7	-0.7152		SG60	NC_001148.4	943836	943856	21	1.2388		SGU90	NC_001148.4	943864	943869	6	1.7893
1014	NC_001148.4	944053	944069	17	-1.4226		EM93	NC_001148.4	943056	943067	12	-0.672		SG60	NC_001148.4	943857	943881	25	1.1987		SGU90	NC_001148.4	943870	943877	8	1.7212
1014	NC_001148.4	944070	944079	10	-1.5639		EM93	NC_001148.4	943068	943082	15	-0.7373		SG60	NC_001148.4	943882	943895	14	1.0744		SGU90	NC_001148.4	943878	943885	8	1.6341
1014	NC_001148.4	944080	944090	11	-1.6638		EM93	NC_001148.4	943083	943085	3	-0.6156		SG60	NC_001148.4	943896	943906	11	0.9574		SGU90	NC_001148.4	943886	943895	10	1.5034
1014	NC_001148.4	944091	944094	4	-1.7255		EM93	NC_001148.4	943086	943095	10	-0.546		SG60	NC_001148.4	943907	943919	13	0.924		SGU90	NC_001148.4	943896	943923	28	1.2496
1014	NC_001148.4	944095	944107	13	-1.8968		EM93	NC_001148.4	943096	943111	16	-0.4163		SG60	NC_001148.4	943920	943932	13	0.8339		SGU90	NC_001148.4	943924	943931	8	1.1289
1014	NC_001148.4	944108	944121	14	-2.0703		EM93	NC_001148.4	943112	943124	13	-0.2616		SG60	NC_001148.4	943933	943941	9	0.7488		SGU90	NC_001148.4	943932	943938	7	1.001
1014	NC_001148.4	944122	944136	15	-2.3291		EM93	NC_001148.4	943125	943130	6	-0.1222		SG60	NC_001148.4	943942	943953	12	0.6429		SGU90	NC_001148.4	943939	943945	7	0.9171
1014	NC_001148.4	944137	944143	7	-2.5663		EM93	NC_001148.4	943131	943142	12	-0.0316		SG60	NC_001148.4	943954	943961	8	0.4268		SGU90	NC_001148.4	943946	943952	7	0.7971
1014	NC_001148.4	944144	944157	14	-2.6742		EM93	NC_001148.4	943143	943152	10	0.127		SG60	NC_001148.4	943962	943976	15	0.1974		SGU90	NC_001148.4	943953	943961	9	0.6585
1014	NC_001148.4	944158	944167	10	-2.8429		EM93	NC_001148.4	943153	943158	6	0.2011		SG60	NC_001148.4	943977	943993	17	0.019		SGU90	NC_001148.4	943962	943972	11	0.4947
1014	NC_001148.4	944168	944174	7	-2.9674		EM93	NC_001148.4	943159	943168	10	0.3288		SG60	NC_001148.4	943994	943997	4	-0.0746		SGU90	NC_001148.4	943973	943994	22	0.356
1014	NC_001148.4	944175	944180	6	-2.8482		EM93	NC_001148.4	943169	943181	13	0.5314		SG60	NC_001148.4	943998	944008	11	-0.2217		SGU90	NC_001148.4	943995	944003	9	0.2625
1014	NC_001148.4	944181	944188	8	-2.586		EM93	NC_001148.4	943182	943190	9	0.6616		SG60	NC_001148.4	944009	944015	7	-0.2895		SGU90	NC_001148.4	944004	944018	15	0.2098
1014	NC_001148.4	944189	944197	9	-2.4505		EM93	NC_001148.4	943191	943195	5	0.769		SG60	NC_001148.4	944016	944022	7	-0.3576		SGU90	NC_001148.4	944019	944022	4	0.2504
1014	NC_001148.4	944198	944212	15	-2.5399		EM93	NC_001148.4	943196	943205	10	0.8623		SG60	NC_001148.4	944023	944024	2	-0.1971		SGU90	NC_001148.4	944023	944038	16	0.4104
1014	NC_001148.4	944213	944220	8	-2.269		EM93	NC_001148.4	943206	943214	9	0.9435		SG60	NC_001148.4	944025	944042	18	-0.077		SGU90	NC_001148.4	944039	944055	17	0.543
1014	NC_001148.4	944221	944236	16	-2.0796		EM93	NC_001148.4	943215	943234	20	0.9914		SG60	NC_001148.4	944043	944052	10	0.0028		SGU90	NC_001148.4	944056	944070	15	0.6102
1014	NC_001148.4	944237	944240	4	-1.9451		EM93	NC_001148.4	943235	943252	18	1.0618		SG60	NC_001148.4	944053	944058	6	0.081		SGU90	NC_001148.4	944071	944083	13	0.6834
1014	NC_001148.4	944241	944254	14	-1.864		EM93	NC_001148.4	943253	943268	16	1.1593		SG60	NC_001148.4	944059	944073	15	0.1667		SGU90	NC_001148.4	944084	944090	7	0.724
1014	NC_001148.4	944255	944264	10	-1.7046		EM93	NC_001148.4	943269	943282	14	1.0957		SG60	NC_001148.4	944074	944081	8	0.2237		SGU90	NC_001148.4	944091	944097	7	0.7672
1014	NC_001148.4	944265	944288	24	-1.485		EM93	NC_001148.4	943283	943292	10	1.0276		SG60	NC_001148.4	944082	944093	12	0.3539		SGU90	NC_001148.4	944098	944118	21	0.8072
1014	NC_001148.4	944289	944291	3	-1.3945		EM93	NC_001148.4	943293	943300	8	0.9693		SG60	NC_001148.4	944094	944103	10	0.4948		SGU90	NC_001148.4	944119	944133	15	0.8575
1014	NC_001148.4	944292	944311	20	-1.3117		EM93	NC_001148.4	943301	943306	6	0.8892		SG60	NC_001148.4	944104	944123	20	0.5878		SGU90	NC_001148.4	944134	944164	31	0.9112
1014	NC_001148.4	944312	944321	10	-1.3961		EM93	NC_001148.4	943307	943342	36	0.772		SG60	NC_001148.4	944124	944137	14	0.6156		SGU90	NC_001148.4	944165	944167	3	0.9448
1014	NC_001148.4	944322	944338	17	-1.5075		EM93	NC_001148.4	943343	943353	11	0.6709		SG60	NC_001148.4	944138	944144	7	0.6929		SGU90	NC_001148.4	944168	944178	11	0.9963
1014	NC_001148.4	944339	944343	5	-1.5725		EM93	NC_001148.4	943354	943385	32	0.6021		SG60	NC_001148.4	944145	944150	6	0.7513		SGU90	NC_001148.4	944179	944195	17	0.9549
1014	NC_001148.4	944344	944364	21	-1.7185		EM93	NC_001148.4	943386	943410	25	0.5538		SG60	NC_001148.4	944151	944159	9	0.7784		SGU90	NC_001148.4	944196	944212	17	0.9114
1014	NC_001148.4	944365	944374	10	-1.843		EM93	NC_001148.4	943411	943420	10	0.5898		SG60	NC_001148.4	944160	944174	15	0.7546		SGU90	NC_001148.4	944213	944231	19	0.8238
1014	NC_001148.4	944375	944377	3	-1.9967		EM93	NC_001148.4	943421	943443	23	0.6561		SG60	NC_001148.4	944175	944188	14	0.7083		SGU90	NC_001148.4	944232	944236	5	0.7696
1014	NC_001148.4	944378	944386	9	-2.164		EM93	NC_001148.4	943444	943473	30	0.7095		SG60	NC_001148.4	944189	944201	13	0.6358		SGU90	NC_001148.4	944237	944243	7	0.7161
1014	NC_001148.4	944387	944396	10	-2.0233		EM93	NC_001148.4	943474	943481	8	0.7838		SG60	NC_001148.4	944202	944223	22	0.5508		SGU90	NC_001148.4	944244	944259	16	0.6076
1014	NC_001148.4	944397	944418	22	-1.8829		EM93	NC_001148.4	943482	943487	6	0.8526		SG60	NC_001148.4	944224	944227	4	0.4826		SGU90	NC_001148.4	944260	944265	6	0.5586
1014	NC_001148.4	944419	944427	9	-1.8396		EM93	NC_001148.4	943488	943502	15	0.9112		SG60	NC_001148.4	944228	944235	8	0.3664		SGU90	NC_001148.4	944266	944271	6	0.4566
1014	NC_001148.4	944428	944449	22	-1.7044		EM93	NC_001148.4	943503	943512	10	1.0158		SG60	NC_001148.4	944236	944241	6	0.225		SGU90	NC_001148.4	944272	944278	7	0.338
1014	NC_001148.4	944450	944453	4	-1.6006		EM93	NC_001148.4	943513	943555	43	1.1011		SG60	NC_001148.4	944242	944250	9	0.1349		SGU90	NC_001148.4	944279	944285	7	0.1712
1014	NC_001148.4	944454	944463	10	-1.518		EM93	NC_001148.4	943556	943592	37	1.1476		SG60	NC_001148.4	944251	944256	6	0.0785		SGU90	NC_001148.4	944286	944295	10	0.0713
1014	NC_001148.4	944464	944471	8	-1.6006		EM93	NC_001148.4	943593	943648	56	1.1886		SG60	NC_001148.4	944257	944268	12	-0.0092		SGU90	NC_001148.4	944296	944307	12	-0.0664
1014	NC_001148.4	944472	944484	13	-1.6895		EM93	NC_001148.4	943649	943675	27	1.1067		SG60	NC_001148.4	944269	944272	4	-0.0877		SGU90	NC_001148.4	944308	944314	7	-0.1402
1014	NC_001148.4	944485	944495	11	-1.8861		EM93	NC_001148.4	943676	943692	17	1.0344		SG60	NC_001148.4	944273	944278	6	-0.169		SGU90	NC_001148.4	944315	944334	20	-0.3014
1014	NC_001148.4	944496	944505	10	-2.1405		EM93	NC_001148.4	943693	943716	24	0.9651		SG60	NC_001148.4	944279	944289	11	-0.2682		SGU90	NC_001148.4	944335	944357	23	-0.3802
1014	NC_001148.4	944506	944519	14	-2.2538		EM93	NC_001148.4	943717	943721	5	0.8782		SG60	NC_001148.4	944290	944298	9	-0.3792		SGU90	NC_001148.4	944358	944362	5	-0.2546
1014	NC_001148.4	944520	944527	8	-2.5716		EM93	NC_001148.4	943722	943762	41	0.8252		SG60	NC_001148.4	944299	944303	5	-0.4816		SGU90	NC_001148.4	944363	944378	16	-0.1346
1014	NC_001148.4	944528	944535	8	-2.9868		EM93	NC_001148.4	943763	943774	12	0.7712		SG60	NC_001148.4	944304	944330	27	-0.542		SGU90	NC_001148.4	944379	944388	10	-0.0123
1014	NC_001148.4	944536	944544	9	-2.7862		EM93	NC_001148.4	943775	943779	5	0.8135		SG60	NC_001148.4	944331	944345	15	-0.4757		SGU90	NC_001148.4	944389	944396	8	0.1376
1014	NC_001148.4	944545	944549	5	-2.9007		EM93	NC_001148.4	943780	943823	44	0.7791		SG60	NC_001148.4	944346	944355	10	-0.3967		SGU90	NC_001148.4	944397	944402	6	0.1842
1014	NC_001148.4	944550	944558	9	-2.7783		EM93	NC_001148.4	943824	943832	9	0.6973		SG60	NC_001148.4	944356	944362	7	-0.3011		SGU90	NC_001148.4	944403	944416	14	0.2541
1014	NC_001148.4	944559	944575	17	-2.5978		EM93	NC_001148.4	943833	943844	12	0.6358		SG60	NC_001148.4	944363	944375	13	-0.2089		SGU90	NC_001148.4	944417	944429	13	0.3069
1014	NC_001148.4	944576	944584	9	-2.3432		EM93	NC_001148.4	943845	943867	23	0.5907		SG60	NC_001148.4	944376	944390	15	-0.1622		SGU90	NC_001148.4	944430	944436	7	0.3567
1014	NC_001148.4	944585	944591	7	-2.0827		EM93	NC_001148.4	943868	943893	26	0.515		SG60	NC_001148.4	944391	944436	46	-0.058		SGU90	NC_001148.4	944437	944447	11	0.315
1014	NC_001148.4	944592	944608	17	-1.872		EM93	NC_001148.4	943894	943900	7	0.4648		SG60	NC_001148.4	944437	944442	6	-0.1322		SGU90	NC_001148.4	944448	944457	10	0.3819
1014	NC_001148.4	944609	944615	7	-1.702		EM93	NC_001148.4	943901	943908	8	0.4229		SG60	NC_001148.4	944443	944446	4	-0.0358		SGU90	NC_001148.4	944458	944482	25	0.4267
1014	NC_001148.4	944616	944623	8	-1.5822		EM93	NC_001148.4	943909	943919	11	0.3633		SG60	NC_001148.4	944447	944453	7	0.049		SGU90	NC_001148.4	944483	944491	9	0.3136
1014	NC_001148.4	944624	944663	40	-1.4338		EM93	NC_001148.4	943920	943931	12	0.418		SG60	NC_001148.4	944454	944463	10	0.0209		SGU90	NC_001148.4	944492	944500	9	0.172
1014	NC_001148.4	944664	944667	4	-1.3414		EM93	NC_001148.4	943932	943941	10	0.4698		SG60	NC_001148.4	944464	944466	3	-0.0532		SGU90	NC_001148.4	944501	944509	9	0.0139
1014	NC_001148.4	944668	944679	12	-1.2727		EM93	NC_001148.4	943942	943979	38	0.5814		SG60	NC_001148.4	944467	944473	7	-0.144		SGU90	NC_001148.4	944510	944524	15	-0.1014
1014	NC_001148.4	944680	944688	9	-1.491		EM93	NC_001148.4	943980	943983	4	0.5033		SG60	NC_001148.4	944474	944479	6	-0.2259		SGU90	NC_001148.4	944525	944527	3	-0.3084
1014	NC_001148.4	944689	944694	6	-1.6962		EM93	NC_001148.4	943984	944024	41	0.4645		SG60	NC_001148.4	944480	944487	8	-0.3476		SGU90	NC_001148.4	944528	944534	7	-0.5136
1014	NC_001148.4	944695	944699	5	-1.8568		EM93	NC_001148.4	944025	944040	16	0.5001		SG60	NC_001148.4	944488	944495	8	-0.4796		SGU90	NC_001148.4	944535	944542	8	-0.7422
1014	NC_001148.4	944700	944708	9	-1.9453		EM93	NC_001148.4	944041	944065	25	0.4008		SG60	NC_001148.4	944496	944508	13	-0.6723		SGU90	NC_001148.4	944543	944555	13	-0.9968
1014	NC_001148.4	944709	944724	16	-2.2404		EM93	NC_001148.4	944066	944070	5	0.4699		SG60	NC_001148.4	944509	944521	13	-0.8104		SGU90	NC_001148.4	944556	944565	10	-0.9442
1014	NC_001148.4	944725	944738	14	-2.7965		EM93	NC_001148.4	944071	944077	7	0.5109		SG60	NC_001148.4	944522	944526	5	-0.9282		SGU90	NC_001148.4	944566	944571	6	-0.9937
1014	NC_001148.4	944739	944748	10	-3.0478		EM93	NC_001148.4	944078	944111	34	0.5515		SG60	NC_001148.4	944527	944533	7	-1.157		SGU90	NC_001148.4	944572	944581	10	-1.0908
1014	NC_001148.4	944749	944753	5	-3.3073		EM93	NC_001148.4	944112	944126	15	0.6558		SG60	NC_001148.4	944534	944540	7	-1.4649		SGU90	NC_001148.4	944582	944591	10	-1.162
1014	NC_001148.4	944754	944759	6	-3.7527		EM93	NC_001148.4	944127	944129	3	0.6268		SG60	NC_001148.4	944541	944549	9	-1.5762		SGU90	NC_001148.4	944592	944598	7	-1.2343
1014	NC_001148.4	944760	944764	5	-4.4827		EM93	NC_001148.4	944130	944159	30	0.5724		SG60	NC_001148.4	944550	944554	5	-1.6377		SGU90	NC_001148.4	944599	944613	15	-1.3099
1014	NC_001148.4	944765	944776	10	-6.259		EM93	NC_001148.4	944160	944166	7	0.4848		SG60	NC_001148.4	944555	944572	18	-1.5818		SGU90	NC_001148.4	944614	944637	24	-1.1866
1014	NC_001148.4	944777	944782	6	-4.9247		EM93	NC_001148.4	944167	944172	6	0.3843		SG60	NC_001148.4	944573	944590	18	-1.4624		SGU90	NC_001148.4	944638	944642	5	-1.1062
1014	NC_001148.4	944783	944800	18	-4.571		EM93	NC_001148.4	944173	944191	19	0.3034		SG60	NC_001148.4	944591	944600	10	-1.7398		SGU90	NC_001148.4	944643	944654	12	-1.0677
1014	NC_001148.4	944801	944807	7	-4.1445		EM93	NC_001148.4	944192	944198	7	0.2161		SG60	NC_001148.4	944601	944611	11	-1.6901		SGU90	NC_001148.4	944655	944665	11	-1.0203
1014	NC_001148.4	944808	944817	10	-3.8023		EM93	NC_001148.4	944199	944208	10	0.1208		SG60	NC_001148.4	944612	944619	8	-1.5934		SGU90	NC_001148.4	944666	944692	27	-0.9339
1014	NC_001148.4	944818	944822	5	-3.5619		EM93	NC_001148.4	944209	944218	10	-0.0558		SG60	NC_001148.4	944620	944637	18	-1.6464		SGU90	NC_001148.4	944693	944695	3	-0.9937
1014	NC_001148.4	944823	944832	10	-3.2419		EM93	NC_001148.4	944219	944229	11	-0.1948		SG60	NC_001148.4	944638	944642	5	-1.587		SGU90	NC_001148.4	944696	944704	9	-1.0221
1014	NC_001148.4	944833	944844	12	-2.8034		EM93	NC_001148.4	944230	944240	11	-0.2975		SG60	NC_001148.4	944643	944654	12	-1.5263		SGU90	NC_001148.4	944705	944711	7	-1.0787
1014	NC_001148.4	944845	944852	8	-2.5789		EM93	NC_001148.4	944241	944257	17	-0.4143		SG60	NC_001148.4	944655	944660	6	-1.4154		SGU90	NC_001148.4	944712	944718	7	-1.0467
1014	NC_001148.4	944853	944860	8	-2.3929		EM93	NC_001148.4	944258	944266	9	-0.5199		SG60	NC_001148.4	944661	944694	34	-1.3003		SGU90	NC_001148.4	944719	944729	11	-1.2055
1014	NC_001148.4	944861	944868	8	-2.1628		EM93	NC_001148.4	944267	944276	10	-0.5867		SG60	NC_001148.4	944695	944701	7	-1.3516		SGU90	NC_001148.4	944730	944734	5	-1.3068
1014	NC_001148.4	944869	944887	19	-1.9756		EM93	NC_001148.4	944277	944286	10	-0.5402		SG60	NC_001148.4	944702	944704	3	-1.4154		SGU90	NC_001148.4	944735	944746	12	-1.3654
1014	NC_001148.4	944888	944893	6	-1.8775		EM93	NC_001148.4	944287	944304	18	-0.6089		SG60	NC_001148.4	944705	944716	12	-1.5388		SGU90	NC_001148.4	944747	944750	4	-1.3969
1014	NC_001148.4	944894	944905	12	-1.675		EM93	NC_001148.4	944305	944314	10	-0.6751		SG60	NC_001148.4	944717	944719	3	-1.8404		SGU90	NC_001148.4	944751	944769	19	-1.4763
1014	NC_001148.4	944906	944934	29	-1.5764		EM93	NC_001148.4	944315	944351	37	-0.7225		SG60	NC_001148.4	944720	944729	10	-1.9471		SGU90	NC_001148.4	944770	944776	7	-1.5919
1014	NC_001148.4	944935	944946	12	-1.6397		EM93	NC_001148.4	944352	944357	6	-0.6719		SG60	NC_001148.4	944730	944737	8	-2.0279		SGU90	NC_001148.4	944777	944788	12	-1.7164
1014	NC_001148.4	944947	944952	6	-1.452		EM93	NC_001148.4	944358	944362	5	-0.581		SG60	NC_001148.4	944738	944748	11	-1.8386		SGU90	NC_001148.4	944789	944795	7	-1.5997
1014	NC_001148.4	944953	944961	9	-1.2917		EM93	NC_001148.4	944363	944371	9	-0.5029		SG60	NC_001148.4	944749	944752	4	-1.8012		SGU90	NC_001148.4	944796	944802	7	-1.4092
1014	NC_001148.4	944962	944970	9	-1.1734		EM93	NC_001148.4	944372	944377	6	-0.5516		SG60	NC_001148.4	944753	944756	4	-1.7446		SGU90	NC_001148.4	944803	944812	10	-1.2804
1014	NC_001148.4	944971	944982	12	-1.2139		EM93	NC_001148.4	944378	944388	11	-0.619		SG60	NC_001148.4	944757	944768	12	-1.821		SGU90	NC_001148.4	944813	944834	22	-1.3538
1014	NC_001148.4	944983	944992	10	-1.1249		EM93	NC_001148.4	944389	944396	8	-0.5409		SG60	NC_001148.4	944769	944778	10	-1.5551		SGU90	NC_001148.4	944835	944840	6	-1.2143
1014	NC_001148.4	944993	944999	7	-1.2158		EM93	NC_001148.4	944397	944410	14	-0.5871		SG60	NC_001148.4	944779	944794	16	-1.2931		SGU90	NC_001148.4	944841	944843	3	-1.1457
1014	NC_001148.4	945000	945006	7	-1.1708		EM93	NC_001148.4	944411	944412	2	-0.502		SG60	NC_001148.4	944795	944805	11	-1.2323		SGU90	NC_001148.4	944844	944853	10	-1.1141
1014	NC_001148.4	945007	945010	4	-1.095		EM93	NC_001148.4	944413	944427	15	-0.5555		SG60	NC_001148.4	944806	944814	9	-1.3719		SGU90	NC_001148.4	944854	944863	10	-1.0378
1014	NC_001148.4	945011	945032	22	-1.0196		EM93	NC_001148.4	944428	944431	4	-0.502		SG60	NC_001148.4	944815	944825	11	-1.2864		SGU90	NC_001148.4	944864	944871	8	-0.8481
1014	NC_001148.4	945033	945047	15	-0.9239		EM93	NC_001148.4	944432	944444	13	-0.3622		SG60	NC_001148.4	944826	944830	5	-1.1596		SGU90	NC_001148.4	944872	944880	9	-0.8238
1014	NC_001148.4	945048	945052	5	-1.0641		EM93	NC_001148.4	944445	944457	13	-0.2703		SG60	NC_001148.4	944831	944835	5	-1.1971		SGU90	NC_001148.4	944881	944887	7	-0.8057
1014	NC_001148.4	945053	945060	8	-1.1682		EM93	NC_001148.4	944458	944462	5	-0.1621		SG60	NC_001148.4	944836	944849	14	-1.1492		SGU90	NC_001148.4	944888	944892	5	-0.8497
1014	NC_001148.4	945061	945094	34	-1.2917		EM93	NC_001148.4	944463	944489	27	-0.0771		SG60	NC_001148.4	944850	944855	6	-1.2099		SGU90	NC_001148.4	944893	944898	6	-0.7818
1014	NC_001148.4	945095	945101	7	-1.4898		EM93	NC_001148.4	944490	944494	5	-0.1272		SG60	NC_001148.4	944856	944864	9	-1.1515		SGU90	NC_001148.4	944899	944905	7	-0.701
1014	NC_001148.4	945102	945129	28	-1.7458		EM93	NC_001148.4	944495	944500	6	-0.0835		SG60	NC_001148.4	944865	944880	16	-1.0919		SGU90	NC_001148.4	944906	944923	18	-0.6432
1014	NC_001148.4	945130	945131	2	-1.9076		EM93	NC_001148.4	944501	944527	27	-0.001		SG60	NC_001148.4	944881	944884	4	-1.0527		SGU90	NC_001148.4	944924	944929	6	-0.6246
1014	NC_001148.4	945132	945144	13	-2.0897		EM93	NC_001148.4	944528	944537	10	-0.0893		SG60	NC_001148.4	944885	944889	5	-1.0188		SGU90	NC_001148.4	944930	944939	10	-0.7278
1014	NC_001148.4	945145	945151	7	-1.9617		EM93	NC_001148.4	944538	944547	10	-0.1699		SG60	NC_001148.4	944890	944895	6	-1.0527		SGU90	NC_001148.4	944940	944944	5	-0.8641
1014	NC_001148.4	945152	945177	26	-2.0317		EM93	NC_001148.4	944548	944554	7	-0.2974		SG60	NC_001148.4	944896	944899	4	-0.9775		SGU90	NC_001148.4	944945	944959	15	-0.8368
1014	NC_001148.4	945178	945182	5	-1.9301		EM93	NC_001148.4	944555	944561	7	-0.3758		SG60	NC_001148.4	944900	944911	12	-0.9559		SGU90	NC_001148.4	944960	944967	8	-0.7805
1014	NC_001148.4	945183	945192	10	-1.85		EM93	NC_001148.4	944562	944575	14	-0.4843		SG60	NC_001148.4	944912	944914	3	-1.0301		SGU90	NC_001148.4	944968	944975	8	-0.832
1014	NC_001148.4	945193	945201	9	-1.6769		EM93	NC_001148.4	944576	944584	9	-0.445		SG60	NC_001148.4	944915	944925	11	-1.1614		SGU90	NC_001148.4	944976	944991	16	-0.915
1014	NC_001148.4	945202	945217	16	-1.5693		EM93	NC_001148.4	944585	944616	32	-0.3628		SG60	NC_001148.4	944926	944931	6	-1.1971		SGU90	NC_001148.4	944992	944994	3	-0.8562
1014	NC_001148.4	945218	945222	5	-1.4926		EM93	NC_001148.4	944617	944629	13	-0.4987		SG60	NC_001148.4	944932	944949	18	-1.2337		SGU90	NC_001148.4	944995	945008	14	-0.7376
1014	NC_001148.4	945223	945231	9	-1.4177		EM93	NC_001148.4	944630	944649	20	-0.638		SG60	NC_001148.4	944950	944971	22	-1.1216		SGU90	NC_001148.4	945009	945019	11	-0.9175
1014	NC_001148.4	945232	945256	25	-1.3432		EM93	NC_001148.4	944650	944659	10	-0.707		SG60	NC_001148.4	944972	944981	10	-1.1596		SGU90	NC_001148.4	945020	945027	8	-0.877
1014	NC_001148.4	945257	945267	11	-1.4095		EM93	NC_001148.4	944660	944668	9	-0.6513		SG60	NC_001148.4	944982	945010	29	-1.0999		SGU90	NC_001148.4	945028	945034	7	-0.7882
1014	NC_001148.4	945268	945296	29	-1.5132		EM93	NC_001148.4	944669	944676	8	-0.7218		SG60	NC_001148.4	945011	945028	18	-1.0434		SGU90	NC_001148.4	945035	945046	12	-0.6651
1014	NC_001148.4	945297	945304	8	-1.4617		EM93	NC_001148.4	944677	944686	10	-0.7965		SG60	NC_001148.4	945029	945037	9	-0.9569		SGU90	NC_001148.4	945047	945058	12	-0.7586
1014	NC_001148.4	945305	945328	24	-1.5101		EM93	NC_001148.4	944687	944695	9	-0.9123		SG60	NC_001148.4	945038	945041	4	-0.8828		SGU90	NC_001148.4	945059	945064	6	-0.6864
1014	NC_001148.4	945329	945353	25	-1.5892		EM93	NC_001148.4	944696	944697	2	-1.0256		SG60	NC_001148.4	945042	945050	9	-0.932		SGU90	NC_001148.4	945065	945073	9	-0.6061
1014	NC_001148.4	945354	945359	6	-1.452		EM93	NC_001148.4	944698	944708	11	-1.1237		SG60	NC_001148.4	945051	945077	27	-0.8636		SGU90	NC_001148.4	945074	945082	9	-0.558
1014	NC_001148.4	945360	945365	6	-1.3559		EM93	NC_001148.4	944709	944718	10	-1.1936		SG60	NC_001148.4	945078	945091	14	-0.9108		SGU90	NC_001148.4	945083	945099	17	-0.6856
1014	NC_001148.4	945366	945386	21	-1.2424		EM93	NC_001148.4	944719	944738	20	-1.0903		SG60	NC_001148.4	945092	945098	7	-0.8137		SGU90	NC_001148.4	945100	945111	12	-0.7638
1014	NC_001148.4	945387	945390	4	-1.1544		EM93	NC_001148.4	944739	944743	5	-1.182		SG60	NC_001148.4	945099	945107	9	-0.7202		SGU90	NC_001148.4	945112	945125	14	-0.824
1014	NC_001148.4	945391	945396	6	-1.2235		EM93	NC_001148.4	944744	944750	7	-1.1172		SG60	NC_001148.4	945108	945117	10	-0.7064		SGU90	NC_001148.4	945126	945130	5	-0.7735
1014	NC_001148.4	945397	945404	8	-1.1433		EM93	NC_001148.4	944751	944768	18	-1.1756		SG60	NC_001148.4	945118	945119	2	-0.7726		SGU90	NC_001148.4	945131	945136	6	-0.9237
1014	NC_001148.4	945405	945414	10	-1.0474		EM93	NC_001148.4	944769	944776	8	-1.1029		SG60	NC_001148.4	945120	945123	4	-0.8012		SGU90	NC_001148.4	945137	945149	13	-0.8665
1014	NC_001148.4	945415	945436	22	-0.9679		EM93	NC_001148.4	944777	944784	8	-1.0231		SG60	NC_001148.4	945124	945146	23	-0.8394		SGU90	NC_001148.4	945150	945159	10	-0.8239
1014	NC_001148.4	945437	945452	16	-0.8347		EM93	NC_001148.4	944785	944795	11	-0.8745		SG60	NC_001148.4	945147	945180	34	-0.7261		SGU90	NC_001148.4	945160	945167	8	-0.6901
1014	NC_001148.4	945453	945464	12	-0.8924		EM93	NC_001148.4	944796	944802	7	-0.6526		SG60	NC_001148.4	945181	945201	21	-0.7958		SGU90	NC_001148.4	945168	945174	7	-0.7308
1014	NC_001148.4	945465	945484	20	-0.833		EM93	NC_001148.4	944803	944815	13	-0.544		SG60	NC_001148.4	945202	945213	12	-0.8477		SGU90	NC_001148.4	945175	945194	20	-0.8161
1014	NC_001148.4	945485	945492	8	-0.887		EM93	NC_001148.4	944816	944826	11	-0.4976		SG60	NC_001148.4	945214	945217	4	-0.794		SGU90	NC_001148.4	945195	945214	20	-0.688
1014	NC_001148.4	945493	945505	13	-0.9644		EM93	NC_001148.4	944827	944837	11	-0.4346		SG60	NC_001148.4	945218	945223	6	-0.7081		SGU90	NC_001148.4	945215	945218	4	-0.561
1014	NC_001148.4	945506	945511	6	-1.0503		EM93	NC_001148.4	944838	944844	7	-0.368		SG60	NC_001148.4	945224	945229	6	-0.6377		SGU90	NC_001148.4	945219	945232	14	-0.4846
1014	NC_001148.4	945512	945515	4	-1.1324		EM93	NC_001148.4	944845	944850	6	-0.3049		SG60	NC_001148.4	945230	945249	20	-0.6796		SGU90	NC_001148.4	945233	945243	11	-0.4286
1014	NC_001148.4	945516	945532	17	-1.1812		EM93	NC_001148.4	944851	944878	28	-0.2261		SG60	NC_001148.4	945250	945251	2	-0.6377		SGU90	NC_001148.4	945244	945248	5	-0.3802
1014	NC_001148.4	945533	945540	8	-1.2656		EM93	NC_001148.4	944879	944885	7	-0.1843		SG60	NC_001148.4	945252	945259	8	-0.5626		SGU90	NC_001148.4	945249	945261	13	-0.309
1014	NC_001148.4	945541	945555	15	-1.2235		EM93	NC_001148.4	944886	944893	8	-0.2268		SG60	NC_001148.4	945260	945271	12	-0.4414		SGU90	NC_001148.4	945262	945283	22	-0.2303
1014	NC_001148.4	945556	945564	9	-1.2916		EM93	NC_001148.4	944894	944900	7	-0.3863		SG60	NC_001148.4	945272	945282	11	-0.3929		SGU90	NC_001148.4	945284	945290	7	-0.1487
1014	NC_001148.4	945565	945577	13	-1.3839		EM93	NC_001148.4	944901	944908	8	-0.3298		SG60	NC_001148.4	945283	945290	8	-0.3444		SGU90	NC_001148.4	945291	945300	10	-0.1782
1014	NC_001148.4	945578	945585	8	-1.5208		EM93	NC_001148.4	944909	944919	11	-0.251		SG60	NC_001148.4	945291	945311	21	-0.3883		SGU90	NC_001148.4	945301	945304	4	-0.1408
1014	NC_001148.4	945586	945591	6	-1.5982		EM93	NC_001148.4	944920	944933	14	-0.1956		SG60	NC_001148.4	945312	945338	27	-0.3351		SGU90	NC_001148.4	945305	945310	6	-0.2071
1014	NC_001148.4	945592	945597	6	-1.7075		EM93	NC_001148.4	944934	944946	13	-0.1452		SG60	NC_001148.4	945339	945354	16	-0.4751		SGU90	NC_001148.4	945311	945336	26	-0.2917
1014	NC_001148.4	945598	945615	18	-1.8163		EM93	NC_001148.4	944947	944974	28	-0.1791		SG60	NC_001148.4	945355	945364	10	-0.5462		SGU90	NC_001148.4	945337	945340	4	-0.3791
1014	NC_001148.4	945616	945621	6	-1.9329		EM93	NC_001148.4	944975	944989	15	-0.2735		SG60	NC_001148.4	945365	945368	4	-0.7171		SGU90	NC_001148.4	945341	945359	19	-0.4552
1014	NC_001148.4	945622	945630	9	-2.0368		EM93	NC_001148.4	944990	944999	10	-0.3153		SG60	NC_001148.4	945369	945384	16	-0.7603		SGU90	NC_001148.4	945360	945393	34	-0.6639
1014	NC_001148.4	945631	945636	6	-2.1488		EM93	NC_001148.4	945000	945015	16	-0.4072		SG60	NC_001148.4	945385	945393	9	-0.8045		SGU90	NC_001148.4	945394	945402	9	-0.8168
1014	NC_001148.4	945637	945647	11	-2.4259		EM93	NC_001148.4	945016	945024	9	-0.5075		SG60	NC_001148.4	945394	945398	5	-0.9216		SGU90	NC_001148.4	945403	945411	9	-0.988
1014	NC_001148.4	945648	945665	18	-2.7317		EM93	NC_001148.4	945025	945033	9	-0.5911		SG60	NC_001148.4	945399	945404	6	-1.0135		SGU90	NC_001148.4	945412	945415	4	-0.9149
1014	NC_001148.4	945666	945670	5	-2.9451		EM93	NC_001148.4	945034	945049	16	-0.7746		SG60	NC_001148.4	945405	945420	16	-1.1075		SGU90	NC_001148.4	945416	945420	5	-0.9652
1014	NC_001148.4	945671	945695	25	-3.0629		EM93	NC_001148.4	945050	945055	6	-0.8468		SG60	NC_001148.4	945421	945429	9	-0.9984		SGU90	NC_001148.4	945421	945437	17	-0.8798
1014	NC_001148.4	945696	945698	3	-2.7376		EM93	NC_001148.4	945056	945072	17	-0.8023		SG60	NC_001148.4	945430	945434	5	-1.0255		SGU90	NC_001148.4	945438	945458	21	-0.945
1014	NC_001148.4	945699	945710	12	-2.3972		EM93	NC_001148.4	945073	945092	20	-0.7444		SG60	NC_001148.4	945435	945451	17	-1.0609		SGU90	NC_001148.4	945459	945466	8	-0.7574
1014	NC_001148.4	945711	945721	11	-2.1191		EM93	NC_001148.4	945093	945108	16	-0.8437		SG60	NC_001148.4	945452	945456	5	-1.1304		SGU90	NC_001148.4	945467	945475	9	-0.688
1014	NC_001148.4	945722	945734	13	-1.884		EM93	NC_001148.4	945109	945117	9	-0.7527		SG60	NC_001148.4	945457	945476	20	-1.188		SGU90	NC_001148.4	945476	945483	8	-0.5814
1014	NC_001148.4	945735	945756	22	-1.6031		EM93	NC_001148.4	945118	945122	5	-0.6108		SG60	NC_001148.4	945477	945480	4	-1.0533		SGU90	NC_001148.4	945484	945500	17	-0.4304
1014	NC_001148.4	945757	945766	10	-1.3966		EM93	NC_001148.4	945123	945138	16	-0.4415		SG60	NC_001148.4	945481	945494	14	-0.8777		SGU90	NC_001148.4	945501	945507	7	-0.3417
1014	NC_001148.4	945767	945774	8	-1.2984		EM93	NC_001148.4	945139	945144	6	-0.4952		SG60	NC_001148.4	945495	945506	12	-0.943		SGU90	NC_001148.4	945508	945525	18	-0.4088
1014	NC_001148.4	945775	945781	7	-1.2394		EM93	NC_001148.4	945145	945162	18	-0.4243		SG60	NC_001148.4	945507	945527	21	-0.7371		SGU90	NC_001148.4	945526	945542	17	-0.4622
1014	NC_001148.4	945782	945785	4	-1.3793		EM93	NC_001148.4	945163	945183	21	-0.3876		SG60	NC_001148.4	945528	945529	2	-0.6121		SGU90	NC_001148.4	945543	945553	11	-0.4176
1014	NC_001148.4	945786	945800	15	-1.2864		EM93	NC_001148.4	945184	945190	7	-0.2836		SG60	NC_001148.4	945530	945547	18	-0.5409		SGU90	NC_001148.4	945554	945556	3	-0.4495
1014	NC_001148.4	945801	945804	4	-1.1763		EM93	NC_001148.4	945191	945194	4	-0.1787		SG60	NC_001148.4	945548	945556	9	-0.6067		SGU90	NC_001148.4	945557	945580	24	-0.5389
1014	NC_001148.4	945805	945815	11	-0.9853		EM93	NC_001148.4	945195	945221	27	-0.1326		SG60	NC_001148.4	945557	945564	8	-0.7283		SGU90	NC_001148.4	945581	945595	15	-0.6061
1014	NC_001148.4	945816	945844	29	-0.7071		EM93	NC_001148.4	945222	945235	14	-0.0818		SG60	NC_001148.4	945565	945581	17	-0.9553		SGU90	NC_001148.4	945596	945603	8	-0.7693
1014	NC_001148.4	945845	945861	17	-0.6058		EM93	NC_001148.4	945236	945244	9	0.0343		SG60	NC_001148.4	945582	945601	20	-1.058		SGU90	NC_001148.4	945604	945614	11	-0.8773
1014	NC_001148.4	945862	945870	9	-0.68		EM93	NC_001148.4	945245	945253	9	-0.0145		SG60	NC_001148.4	945602	945608	7	-1.1231		SGU90	NC_001148.4	945615	945619	5	-0.9233
1014	NC_001148.4	945871	945877	7	-0.7385		EM93	NC_001148.4	945254	945283	30	0.0275		SG60	NC_001148.4	945609	945614	6	-1.1596		SGU90	NC_001148.4	945620	945626	7	-1.0366
1014	NC_001148.4	945878	945890	13	-0.8729		EM93	NC_001148.4	945284	945317	34	0.0803		SG60	NC_001148.4	945615	945622	8	-1.2214		SGU90	NC_001148.4	945627	945632	6	-1.2869
1014	NC_001148.4	945891	945899	9	-0.9773		EM93	NC_001148.4	945318	945321	4	0.0213		SG60	NC_001148.4	945623	945639	17	-1.5545		SGU90	NC_001148.4	945633	945643	11	-1.4858
1014	NC_001148.4	945900	945910	11	-1.2269		EM93	NC_001148.4	945322	945329	8	-0.0832		SG60	NC_001148.4	945640	945650	11	-1.7353		SGU90	NC_001148.4	945644	945654	11	-1.7621
1014	NC_001148.4	945911	945923	13	-1.6106		EM93	NC_001148.4	945330	945336	7	-0.1797		SG60	NC_001148.4	945651	945655	5	-2.1259		SGU90	NC_001148.4	945655	945667	13	-2.0222
1014	NC_001148.4	945924	945927	4	-1.7504		EM93	NC_001148.4	945337	945352	16	-0.3061		SG60	NC_001148.4	945656	945664	9	-2.4073		SGU90	NC_001148.4	945668	945671	4	-2.187
1014	NC_001148.4	945928	945935	8	-1.9081		EM93	NC_001148.4	945353	945365	13	-0.4243		SG60	NC_001148.4	945665	945672	8	-2.6261		SGU90	NC_001148.4	945672	945684	13	-2.5194
1014	NC_001148.4	945936	945941	6	-2.0099		EM93	NC_001148.4	945366	945383	18	-0.4875		SG60	NC_001148.4	945673	945685	13	-3.1411		SGU90	NC_001148.4	945685	945697	13	-2.3878
1014	NC_001148.4	945942	945951	10	-2.0839		EM93	NC_001148.4	945384	945396	13	-0.6781		SG60	NC_001148.4	945686	945691	6	-2.9856		SGU90	NC_001148.4	945698	945707	10	-2.1158
1014	NC_001148.4	945952	945956	5	-1.8713		EM93	NC_001148.4	945397	945405	9	-0.7563		SG60	NC_001148.4	945692	945702	11	-2.5743		SGU90	NC_001148.4	945708	945721	14	-1.7803
1014	NC_001148.4	945957	945972	16	-1.6436		EM93	NC_001148.4	945406	945421	16	-0.8885		SG60	NC_001148.4	945703	945721	19	-2.3723		SGU90	NC_001148.4	945722	945731	10	-1.588
1014	NC_001148.4	945973	945979	7	-1.4361		EM93	NC_001148.4	945422	945428	7	-0.8329		SG60	NC_001148.4	945722	945731	10	-2.1749		SGU90	NC_001148.4	945732	945736	5	-1.4678
1014	NC_001148.4	945980	945985	6	-1.2353		EM93	NC_001148.4	945429	945433	5	-0.7593		SG60	NC_001148.4	945732	945745	14	-2.0287		SGU90	NC_001148.4	945737	945751	15	-1.2466
1014	NC_001148.4	945986	945992	7	-1.094		EM93	NC_001148.4	945434	945446	13	-0.6589		SG60	NC_001148.4	945746	945751	6	-1.9321		SGU90	NC_001148.4	945752	945756	5	-1.1141
1014	NC_001148.4	945993	946005	13	-0.8602		EM93	NC_001148.4	945447	945460	14	-0.558		SG60	NC_001148.4	945752	945756	5	-1.8129		SGU90	NC_001148.4	945757	945775	19	-1.0618
1014	NC_001148.4	946006	946013	8	-0.7522		EM93	NC_001148.4	945461	945471	11	-0.6521		SG60	NC_001148.4	945757	945760	4	-1.6508		SGU90	NC_001148.4	945776	945781	6	-0.9296
1014	NC_001148.4	946014	946019	6	-0.6543		EM93	NC_001148.4	945472	945476	5	-0.7068		SG60	NC_001148.4	945761	945774	14	-1.587		SGU90	NC_001148.4	945782	945792	11	-0.8123
1014	NC_001148.4	946020	946025	6	-0.4614		EM93	NC_001148.4	945477	945481	5	-0.6532		SG60	NC_001148.4	945775	945795	21	-1.6282		SGU90	NC_001148.4	945793	945798	6	-0.884
1014	NC_001148.4	946026	946032	7	-0.2727		EM93	NC_001148.4	945482	945484	3	-0.5858		SG60	NC_001148.4	945796	945810	15	-1.5773		SGU90	NC_001148.4	945799	945802	4	-0.8238
1014	NC_001148.4	946033	946043	11	-0.073		EM93	NC_001148.4	945485	945490	6	-0.5302		SG60	NC_001148.4	945811	945819	9	-1.5381		SGU90	NC_001148.4	945803	945822	20	-0.7937
1014	NC_001148.4	946044	946108	65	0.0719		EM93	NC_001148.4	945491	945503	13	-0.4532		SG60	NC_001148.4	945820	945825	6	-1.587		SGU90	NC_001148.4	945823	945829	7	-0.8331
1014	NC_001148.4	946109	946120	12	0.1333		EM93	NC_001148.4	945504	945518	15	-0.5156		SG60	NC_001148.4	945826	945829	4	-1.6377		SGU90	NC_001148.4	945830	945833	4	-0.9151
1014	NC_001148.4	946121	946125	5	0.0434		EM93	NC_001148.4	945519	945552	34	-0.4506		SG60	NC_001148.4	945830	945837	8	-1.787		SGU90	NC_001148.4	945834	945845	12	-1.2428
1014	NC_001148.4	946126	946138	13	-0.0826		EM93	NC_001148.4	945553	945566	14	-0.3368		SG60	NC_001148.4	945838	945845	8	-1.8601		SGU90	NC_001148.4	945846	945855	10	-1.5616
1014	NC_001148.4	946139	946150	12	-0.2935		EM93	NC_001148.4	945567	945577	11	-0.268		SG60	NC_001148.4	945846	945869	24	-2.0251		SGU90	NC_001148.4	945856	945870	15	-1.8008
1014	NC_001148.4	946151	946163	13	-0.421		EM93	NC_001148.4	945578	945590	13	-0.3696		SG60	NC_001148.4	945870	945876	7	-2.2751		SGU90	NC_001148.4	945871	945874	4	-1.9233
1014	NC_001148.4	946164	946193	30	-0.6167		EM93	NC_001148.4	945591	945596	6	-0.4362		SG60	NC_001148.4	945877	945888	12	-2.3527		SGU90	NC_001148.4	945875	945890	16	-2.136
1014	NC_001148.4	946194	946199	6	-0.4387		EM93	NC_001148.4	945597	945602	6	-0.386		SG60	NC_001148.4	945889	945938	50	-2.6774		SGU90	NC_001148.4	945891	945894	4	-2.2282
1014	NC_001148.4	946200	946210	11	-0.3017		EM93	NC_001148.4	945603	945616	14	-0.3243		SG60	NC_001148.4	945939	945947	9	-2.9437		SGU90	NC_001148.4	945895	945905	11	-2.3326
1014	NC_001148.4	946211	946232	22	-0.4155		EM93	NC_001148.4	945617	945648	32	-0.379		SG60	NC_001148.4	945948	945952	5	-2.8601		SGU90	NC_001148.4	945906	945908	3	-2.4088
1014	NC_001148.4	946233	946235	3	-0.3686		EM93	NC_001148.4	945649	945663	15	-0.5018		SG60	NC_001148.4	945953	945961	9	-2.6377		SGU90	NC_001148.4	945909	945925	17	-2.2197
1014	NC_001148.4	946236	946246	11	-0.2438		EM93	NC_001148.4	945664	945667	4	-0.6107		SG60	NC_001148.4	945962	945973	12	-3.4896		SGU90	NC_001148.4	945926	945928	3	-2.5439
1014	NC_001148.4	946247	946252	6	-0.0141		EM93	NC_001148.4	945668	945677	10	-0.7183		SG60	NC_001148.4	945974	945982	9	-2.8601		SGU90	NC_001148.4	945929	945932	4	-2.7307
1014	NC_001148.4	946253	946262	10	0.2178		EM93	NC_001148.4	945678	945689	12	-0.7919		SG60	NC_001148.4	945983	945992	10	-3.3788		SGU90	NC_001148.4	945933	945945	13	-2.8577
1014	NC_001148.4	946263	946279	17	0.5745		EM93	NC_001148.4	945690	945702	13	-0.7399		SG60	NC_001148.4	945993	946025	33	-2.7312		SGU90	NC_001148.4	945946	945949	4	-2.6152
1014	NC_001148.4	946280	946288	9	0.9492		EM93	NC_001148.4	945703	945722	20	-0.8338		SG60	NC_001148.4	946026	946033	8	-2.1323		SGU90	NC_001148.4	945950	945961	12	-2.2947
1014	NC_001148.4	946289	946304	16	1.0082		EM93	NC_001148.4	945723	945729	7	-0.9075		SG60	NC_001148.4	946034	946041	8	-1.8984		SGU90	NC_001148.4	945962	945973	12	-2.8578
1014	NC_001148.4	946305	946311	7	1.112		EM93	NC_001148.4	945730	945739	10	-0.9881		SG60	NC_001148.4	946042	946046	5	-1.6901		SGU90	NC_001148.4	945974	945982	9	-2.1457
1014	NC_001148.4	946312	946324	13	1.1945		EM93	NC_001148.4	945740	945774	35	-0.9357		SG60	NC_001148.4	946047	946070	24	-1.5477		SGU90	NC_001148.4	945983	945988	6	-2.8144
1014	NC_001148.4	946325	946334	10	1.3557		EM93	NC_001148.4	945775	945778	4	-0.986		SG60	NC_001148.4	946071	946074	4	-1.4908		SGU90	NC_001148.4	945989	945992	4	-2.187
1014	NC_001148.4	946335	946336	2	1.5212		EM93	NC_001148.4	945779	945790	12	-1.1902		SG60	NC_001148.4	946075	946086	12	-1.4435		SGU90	NC_001148.4	945993	945999	7	-1.8072
1014	NC_001148.4	946337	946358	22	1.5721		EM93	NC_001148.4	945791	945802	12	-1.1152		SG60	NC_001148.4	946087	946097	11	-1.4063		SGU90	NC_001148.4	946000	946010	11	-1.313
1014	NC_001148.4	946359	946367	9	1.4995		EM93	NC_001148.4	945803	945813	11	-1.0405		SG60	NC_001148.4	946098	946102	5	-1.3662		SGU90	NC_001148.4	946011	946020	10	-1.2115
1014	NC_001148.4	946368	946379	12	1.3278		EM93	NC_001148.4	945814	945821	8	-0.9453		SG60	NC_001148.4	946103	946113	11	-1.445		SGU90	NC_001148.4	946021	946025	5	-1.122
1014	NC_001148.4	946380	946389	10	1.2017		EM93	NC_001148.4	945822	945835	14	-0.9875		SG60	NC_001148.4	946114	946129	16	-1.409		SGU90	NC_001148.4	946026	946033	8	-0.9626
1014	NC_001148.4	946390	946401	12	1.1155		EM93	NC_001148.4	945836	945848	13	-0.9478		SG60	NC_001148.4	946130	946164	35	-1.6047		SGU90	NC_001148.4	946034	946041	8	-0.7624
1014	NC_001148.4	946402	946414	13	0.9834		EM93	NC_001148.4	945849	945854	6	-0.8179		SG60	NC_001148.4	946165	946174	10	-1.8071		SGU90	NC_001148.4	946042	946056	15	-0.5932
1014	NC_001148.4	946415	946424	10	0.8043		EM93	NC_001148.4	945855	945867	13	-0.7037		SG60	NC_001148.4	946175	946188	14	-1.9215		SGU90	NC_001148.4	946057	946080	24	-0.731
1014	NC_001148.4	946425	946431	7	0.6742		EM93	NC_001148.4	945868	945880	13	-0.6063		SG60	NC_001148.4	946189	946198	10	-2.0597		SGU90	NC_001148.4	946081	946084	4	-0.8238
1014	NC_001148.4	946432	946435	4	0.5667		EM93	NC_001148.4	945881	945885	5	-0.5006		SG60	NC_001148.4	946199	946210	12	-2.3442		SGU90	NC_001148.4	946085	946103	19	-0.9258
1014	NC_001148.4	946436	946451	16	0.4247		EM93	NC_001148.4	945886	945896	11	-0.3989		SG60	NC_001148.4	946211	946231	21	-2.6234		SGU90	NC_001148.4	946104	946112	9	-1.0303
1014	NC_001148.4	946452	946456	5	0.1379		EM93	NC_001148.4	945897	945901	5	-0.2936		SG60	NC_001148.4	946232	946249	18	-2.7446		SGU90	NC_001148.4	946113	946133	21	-1.0651
1014	NC_001148.4	946457	946477	21	0.2219		EM93	NC_001148.4	945902	945928	27	-0.164		SG60	NC_001148.4	946250	946257	8	-2.8601		SGU90	NC_001148.4	946134	946141	8	-0.9807
1014	NC_001148.4	946478	946491	14	0.1216		EM93	NC_001148.4	945929	945931	3	-0.009		SG60	NC_001148.4	946258	946271	14	-2.9954		SGU90	NC_001148.4	946142	946157	16	-1.1162
1014	NC_001148.4	946492	946498	7	0.0316		EM93	NC_001148.4	945932	945978	47	0.0828		SG60	NC_001148.4	946272	946285	14	-3.2751		SGU90	NC_001148.4	946158	946161	4	-1.1864
1014	NC_001148.4	946499	946514	16	-0.0126		EM93	NC_001148.4	945979	945983	5	0.0391		SG60	NC_001148.4	946286	946292	7	-3.8283		SGU90	NC_001148.4	946162	946184	23	-1.3431
1014	NC_001148.4	946515	946524	10	-0.0794		EM93	NC_001148.4	945984	945998	15	-0.029		SG60	NC_001148.4	946293	946304	12	-4.7909		SGU90	NC_001148.4	946185	946203	19	-1.4088
1014	NC_001148.4	946525	946535	11	-0.1448		EM93	NC_001148.4	945999	946005	7	-0.1387		SG60	NC_001148.4	946305	946357	53	-4.445		SGU90	NC_001148.4	946204	946210	7	-1.5233
1014	NC_001148.4	946536	946542	7	-0.2224		EM93	NC_001148.4	946006	946029	24	-0.2181		SG60	NC_001148.4	946358	946371	14	-4.8601		SGU90	NC_001148.4	946211	946228	18	-1.6751
1014	NC_001148.4	946543	946560	18	-0.3099		EM93	NC_001148.4	946030	946033	4	-0.441		SG60	NC_001148.4	946372	946426	55	-4.4937		SGU90	NC_001148.4	946229	946236	8	-1.9246
1014	NC_001148.4	946561	946569	9	-0.3645		EM93	NC_001148.4	946034	946045	12	-0.559		SG60	NC_001148.4	946427	946431	5	-3.6821		SGU90	NC_001148.4	946237	946253	17	-2.3057
1014	NC_001148.4	946570	946599	30	-0.4069		EM93	NC_001148.4	946046	946064	19	-0.6745		SG60	NC_001148.4	946432	946456	25	-3.4246		SGU90	NC_001148.4	946254	946268	15	-2.2282
1014	NC_001148.4	946600	946653	54	-0.3554		EM93	NC_001148.4	946065	946070	6	-0.8178		SG60	NC_001148.4	946457	946484	28	-3.1231		SGU90	NC_001148.4	946269	946271	3	-2.3157
1014	NC_001148.4	946654	946663	10	-0.3987		EM93	NC_001148.4	946071	946079	9	-0.9308		SG60	NC_001148.4	946485	946498	14	-2.9856		SGU90	NC_001148.4	946272	946284	13	-2.4107
1014	NC_001148.4	946664	946674	11	-0.4741		EM93	NC_001148.4	946080	946090	11	-0.9932		SG60	NC_001148.4	946499	946506	8	-2.8601		SGU90	NC_001148.4	946285	946289	5	-2.7622
1014	NC_001148.4	946675	946683	9	-0.5509		EM93	NC_001148.4	946091	946095	5	-0.929		SG60	NC_001148.4	946507	946512	6	-2.6733		SGU90	NC_001148.4	946290	946293	4	-3.1882
1014	NC_001148.4	946684	946699	16	-0.628		EM93	NC_001148.4	946096	946107	12	-0.7993		SG60	NC_001148.4	946513	946536	24	-2.7638		SGU90	NC_001148.4	946294	946306	13	-3.8319
1014	NC_001148.4	946700	946704	5	-0.7142		EM93	NC_001148.4	946108	946110	3	-0.6465		SG60	NC_001148.4	946537	946550	14	-2.5381		SGU90	NC_001148.4	946307	946390	84	-4.7208
1014	NC_001148.4	946705	946710	6	-0.7809		EM93	NC_001148.4	946111	946163	53	-0.5229		SG60	NC_001148.4	946551	946562	12	-2.6377		SGU90	NC_001148.4	946391	946394	4	-5.3157
1014	NC_001148.4	946711	946717	7	-0.8432		EM93	NC_001148.4	946164	946169	6	-0.463		SG60	NC_001148.4	946563	946567	5	-2.7677		SGU90	NC_001148.4	946395	946418	24	-6.2323
1014	NC_001148.4	946718	946729	12	-0.7516		EM93	NC_001148.4	946170	946193	24	-0.3636		SG60	NC_001148.4	946568	946575	8	-2.8601		SGU90	NC_001148.4	946419	946433	15	-4.7307
1014	NC_001148.4	946730	946747	18	-0.6888		EM93	NC_001148.4	946194	946199	6	-0.0239		SG60	NC_001148.4	946576	946589	14	-2.9856		SGU90	NC_001148.4	946434	946471	38	-4.3157
1014	NC_001148.4	946748	946751	4	-0.746		EM93	NC_001148.4	946200	946211	12	0.0975		SG60	NC_001148.4	946590	946597	8	-2.8757		SGU90	NC_001148.4	946472	946481	10	-3.9148
1014	NC_001148.4	946752	946772	21	-0.6379		EM93	NC_001148.4	946212	946230	19	0.1706		SG60	NC_001148.4	946598	946612	15	-2.5647		SGU90	NC_001148.4	946482	946488	7	-2.9348
1014	NC_001148.4	946773	946785	13	-0.5796		EM93	NC_001148.4	946231	946243	13	0.399		SG60	NC_001148.4	946613	946619	7	-2.445		SGU90	NC_001148.4	946489	946495	7	-2.5562
1014	NC_001148.4	946786	946813	28	-0.6293		EM93	NC_001148.4	946244	946255	12	0.6206		SG60	NC_001148.4	946620	946625	6	-2.3438		SGU90	NC_001148.4	946496	946499	4	-2.3157
1014	NC_001148.4	946814	946826	13	-0.7064		EM93	NC_001148.4	946256	946265	10	0.79		SG60	NC_001148.4	946626	946656	31	-2.0778		SGU90	NC_001148.4	946500	946511	12	-2.2007
1014	NC_001148.4	946827	946837	11	-0.8886		EM93	NC_001148.4	946266	946286	21	0.9551		SG60	NC_001148.4	946657	946676	20	-1.9847		SGU90	NC_001148.4	946512	946515	4	-2.0677
1014	NC_001148.4	946838	946842	5	-1.0312		EM93	NC_001148.4	946287	946293	7	0.8958		SG60	NC_001148.4	946677	946682	6	-1.9215		SGU90	NC_001148.4	946516	946540	25	-1.9937
1014	NC_001148.4	946843	946851	9	-1.1394		EM93	NC_001148.4	946294	946316	23	0.8226		SG60	NC_001148.4	946683	946692	10	-1.9745		SGU90	NC_001148.4	946541	946554	14	-2.0677
1014	NC_001148.4	946852	946857	6	-1.4083		EM93	NC_001148.4	946317	946327	11	0.7839		SG60	NC_001148.4	946693	946700	8	-1.6979		SGU90	NC_001148.4	946555	946562	8	-2.1663
1014	NC_001148.4	946858	946871	14	-1.5539		EM93	NC_001148.4	946328	946343	16	0.6849		SG60	NC_001148.4	946701	946711	11	-1.5126		SGU90	NC_001148.4	946563	946567	5	-2.0085
1014	NC_001148.4	946872	946883	12	-1.7561		EM93	NC_001148.4	946344	946348	5	0.5497		SG60	NC_001148.4	946712	946717	6	-1.3297		SGU90	NC_001148.4	946568	946580	13	-2.0677
1014	NC_001148.4	946884	946895	12	-1.6938		EM93	NC_001148.4	946349	946360	12	0.4325		SG60	NC_001148.4	946718	946747	30	-1.2666		SGU90	NC_001148.4	946581	946592	12	-1.9937
1014	NC_001148.4	946896	946915	20	-1.993		EM93	NC_001148.4	946361	946366	6	0.3553		SG60	NC_001148.4	946748	946752	5	-1.3157		SGU90	NC_001148.4	946593	946600	8	-1.9233
1014	NC_001148.4	946916	946926	11	-1.7076		EM93	NC_001148.4	946367	946377	11	0.254		SG60	NC_001148.4	946753	946758	6	-1.2751		SGU90	NC_001148.4	946601	946610	10	-1.8697
1014	NC_001148.4	946927	946934	8	-1.5827		EM93	NC_001148.4	946378	946382	5	0.1442		SG60	NC_001148.4	946759	946765	7	-1.3516		SGU90	NC_001148.4	946611	946614	4	-1.9808
1014	NC_001148.4	946935	946939	5	-1.3609		EM93	NC_001148.4	946383	946390	8	0.0806		SG60	NC_001148.4	946766	946770	5	-1.4006		SGU90	NC_001148.4	946615	946627	13	-1.9013
1014	NC_001148.4	946940	946948	9	-1.148		EM93	NC_001148.4	946391	946402	12	0.0261		SG60	NC_001148.4	946771	946774	4	-1.445		SGU90	NC_001148.4	946628	946631	4	-1.9937
1014	NC_001148.4	946949	946953	5	-0.9762		EM93	NC_001148.4	946403	946404	2	-0.0305		SG60	NC_001148.4	946775	946788	14	-1.4921		SGU90	NC_001148.4	946632	946638	7	-2.1457
1014	NC_001148.4	946954	946964	11	-0.8389		EM93	NC_001148.4	946405	946427	23	-0.0838		SG60	NC_001148.4	946789	946799	11	-1.4575		SGU90	NC_001148.4	946639	946646	8	-2.2282
1014	NC_001148.4	946965	946978	14	-0.8789		EM93	NC_001148.4	946428	946437	10	-0.0166		SG60	NC_001148.4	946800	946838	39	-1.5356		SGU90	NC_001148.4	946647	946661	15	-2.1512
1014	NC_001148.4	946979	947000	22	-0.8205		EM93	NC_001148.4	946438	946445	8	0.045		SG60	NC_001148.4	946839	946857	19	-1.7112		SGU90	NC_001148.4	946662	946668	7	-2.2164
1014	NC_001148.4	947001	947007	7	-0.8737		EM93	NC_001148.4	946446	946457	12	0.1391		SG60	NC_001148.4	946858	946865	8	-1.8015		SGU90	NC_001148.4	946669	946676	8	-1.9502
1014	NC_001148.4	947008	947023	16	-0.9334		EM93	NC_001148.4	946458	946463	6	0.2251		SG60	NC_001148.4	946866	946871	6	-1.9428		SGU90	NC_001148.4	946677	946690	14	-1.7921
1014	NC_001148.4	947024	947031	8	-0.9984		EM93	NC_001148.4	946464	946487	24	0.2862		SG60	NC_001148.4	946872	946876	5	-2.0527		SGU90	NC_001148.4	946691	946704	14	-1.6314
1014	NC_001148.4	947032	947041	10	-1.1231		EM93	NC_001148.4	946488	946497	10	0.2214		SG60	NC_001148.4	946877	946895	19	-2.1194		SGU90	NC_001148.4	946705	946709	5	-1.5293
1014	NC_001148.4	947042	947050	9	-1.2338		EM93	NC_001148.4	946498	946514	17	0.128		SG60	NC_001148.4	946896	946911	16	-1.9856		SGU90	NC_001148.4	946710	946713	4	-1.6152
1014	NC_001148.4	947051	947072	22	-1.4473		EM93	NC_001148.4	946515	946525	11	0.0549		SG60	NC_001148.4	946912	946915	4	-1.9215		SGU90	NC_001148.4	946714	946720	7	-1.4232
1014	NC_001148.4	947073	947079	7	-1.5748		EM93	NC_001148.4	946526	946535	10	-0.0876		SG60	NC_001148.4	946916	946918	3	-1.5713		SGU90	NC_001148.4	946721	946726	6	-1.2789
1014	NC_001148.4	947080	947088	9	-1.771		EM93	NC_001148.4	946536	946551	16	-0.2361		SG60	NC_001148.4	946919	946933	15	-1.4757		SGU90	NC_001148.4	946727	946732	6	-1.1864
1014	NC_001148.4	947089	947100	12	-1.9233		EM93	NC_001148.4	946552	946574	23	-0.09		SG60	NC_001148.4	946934	946937	4	-1.5381		SGU90	NC_001148.4	946733	946755	23	-1.1493
1014	NC_001148.4	947101	947105	5	-1.9994		EM93	NC_001148.4	946575	946584	10	0.068		SG60	NC_001148.4	946938	946947	10	-1.6538		SGU90	NC_001148.4	946756	946760	5	-1.0831
1014	NC_001148.4	947106	947111	6	-2.0707		EM93	NC_001148.4	946585	946590	6	0.2231		SG60	NC_001148.4	946948	946968	21	-1.858		SGU90	NC_001148.4	946761	946776	16	-1.1648
1014	NC_001148.4	947112	947127	16	-2.2776		EM93	NC_001148.4	946591	946602	12	0.403		SG60	NC_001148.4	946969	946977	9	-1.8012		SGU90	NC_001148.4	946777	946786	10	-1.1864
1014	NC_001148.4	947128	947142	15	-2.4428		EM93	NC_001148.4	946603	946615	13	0.5187		SG60	NC_001148.4	946978	946981	4	-1.8601		SGU90	NC_001148.4	946787	946797	11	-1.2206
1014	NC_001148.4	947143	947158	16	-2.5752		EM93	NC_001148.4	946616	946639	24	0.5719		SG60	NC_001148.4	946982	946995	14	-1.7688		SGU90	NC_001148.4	946798	946809	12	-1.1796
1014	NC_001148.4	947159	947179	21	-2.6908		EM93	NC_001148.4	946640	946648	9	0.6119		SG60	NC_001148.4	946996	947007	12	-1.6256		SGU90	NC_001148.4	946810	946822	13	-1.2518
1014	NC_001148.4	947180	947195	16	-2.7965		EM93	NC_001148.4	946649	946665	17	0.549		SG60	NC_001148.4	947008	947020	13	-1.4947		SGU90	NC_001148.4	946823	946826	4	-1.3615
1014	NC_001148.4	947196	947207	12	-2.9389		EM93	NC_001148.4	946666	946681	16	0.4757		SG60	NC_001148.4	947021	947036	16	-1.5781		SGU90	NC_001148.4	946827	946840	14	-1.4507
1014	NC_001148.4	947208	947211	4	-2.7671		EM93	NC_001148.4	946682	946686	5	0.4266		SG60	NC_001148.4	947037	947055	19	-1.6163		SGU90	NC_001148.4	946841	946850	10	-1.524
1014	NC_001148.4	947212	947218	7	-2.6534		EM93	NC_001148.4	946687	946696	10	0.3457		SG60	NC_001148.4	947056	947059	4	-1.7037		SGU90	NC_001148.4	946851	946868	18	-1.7758
1014	NC_001148.4	947219	947223	5	-2.4708		EM93	NC_001148.4	946697	946700	4	0.2884		SG60	NC_001148.4	947060	947077	18	-1.8012		SGU90	NC_001148.4	946869	946874	6	-1.9703
1014	NC_001148.4	947224	947232	9	-2.3688		EM93	NC_001148.4	946701	946713	13	0.2308		SG60	NC_001148.4	947078	947087	10	-1.8662		SGU90	NC_001148.4	946875	946878	4	-2.0677
1014	NC_001148.4	947233	947244	12	-2.5401		EM93	NC_001148.4	946714	946739	26	0.1792		SG60	NC_001148.4	947088	947096	9	-1.9856		SGU90	NC_001148.4	946879	946889	11	-2.2207
1014	NC_001148.4	947245	947249	5	-2.3658		EM93	NC_001148.4	946740	946753	14	0.0873		SG60	NC_001148.4	947097	947103	7	-2.0829		SGU90	NC_001148.4	946890	946895	6	-2.3157
1014	NC_001148.4	947250	947273	24	-2.1624		EM93	NC_001148.4	946754	946771	18	0.1418		SG60	NC_001148.4	947104	947122	19	-2.2751		SGU90	NC_001148.4	946896	946909	14	-2.2046
1014	NC_001148.4	947274	947283	10	-1.9157		EM93	NC_001148.4	946772	946788	17	0.0959		SG60	NC_001148.4	947123	947126	4	-2.3576		SGU90	NC_001148.4	946910	946915	6	-2.3933
1014	NC_001148.4	947284	947298	15	-1.6735		EM93	NC_001148.4	946789	946795	7	0.0167		SG60	NC_001148.4	947127	947133	7	-2.5381		SGU90	NC_001148.4	946916	946933	18	-1.769
1014	NC_001148.4	947299	947307	9	-1.4896		EM93	NC_001148.4	946796	946804	9	-0.0662		SG60	NC_001148.4	947134	947140	7	-2.6377		SGU90	NC_001148.4	946934	946944	11	-1.5956
1014	NC_001148.4	947308	947319	12	-1.4228		EM93	NC_001148.4	946805	946824	20	-0.1484		SG60	NC_001148.4	947141	947145	5	-2.8601		SGU90	NC_001148.4	946945	946958	14	-1.4509
1014	NC_001148.4	947320	947326	7	-1.4847		EM93	NC_001148.4	946825	946833	9	-0.256		SG60	NC_001148.4	947146	947153	8	-3.2181		SGU90	NC_001148.4	946959	946964	6	-1.5258
1014	NC_001148.4	947327	947331	5	-1.4222		EM93	NC_001148.4	946834	946840	7	-0.3864		SG60	NC_001148.4	947154	947169	16	-3.8681		SGU90	NC_001148.4	946965	946981	17	-1.4092
1014	NC_001148.4	947332	947348	17	-1.4685		EM93	NC_001148.4	946841	946850	10	-0.5966		SG60	NC_001148.4	947170	947182	13	-5.04		SGU90	NC_001148.4	946982	946996	15	-1.2455
1014	NC_001148.4	947349	947361	13	-1.5427		EM93	NC_001148.4	946851	946855	5	-0.8528		SG60	NC_001148.4	947183	947203	8	-6.445		SGU90	NC_001148.4	946997	947010	14	-1.1778
1014	NC_001148.4	947362	947374	13	-1.4321		EM93	NC_001148.4	946856	946867	12	-1.0042		SG60	NC_001148.4	947204	947215	12	-5.3475		SGU90	NC_001148.4	947011	947029	19	-1.0781
1014	NC_001148.4	947375	947382	8	-1.3603		EM93	NC_001148.4	946868	946881	14	-1.1781		SG60	NC_001148.4	947216	947225	10	-4.2841		SGU90	NC_001148.4	947030	947035	6	-1.1457
1014	NC_001148.4	947383	947414	32	-1.4784		EM93	NC_001148.4	946882	946911	30	-1.2666		SG60	NC_001148.4	947226	947232	7	-3.6144		SGU90	NC_001148.4	947036	947052	17	-1.0972
1014	NC_001148.4	947415	947422	8	-1.612		EM93	NC_001148.4	946912	946915	4	-1.3887		SG60	NC_001148.4	947233	947243	11	-3.1369		SGU90	NC_001148.4	947053	947073	21	-1.1976
1014	NC_001148.4	947423	947440	18	-1.6557		EM93	NC_001148.4	946916	946922	7	-0.9345		SG60	NC_001148.4	947244	947252	9	-2.9019		SGU90	NC_001148.4	947074	947085	12	-1.4756
1014	NC_001148.4	947441	947446	6	-1.7282		EM93	NC_001148.4	946923	946934	12	-0.802		SG60	NC_001148.4	947253	947273	21	-2.6428		SGU90	NC_001148.4	947086	947094	9	-1.6278
1014	NC_001148.4	947447	947452	6	-1.6747		EM93	NC_001148.4	946935	946941	7	-0.6303		SG60	NC_001148.4	947274	947287	14	-2.5248		SGU90	NC_001148.4	947095	947100	6	-1.7307
1014	NC_001148.4	947453	947458	6	-1.7449		EM93	NC_001148.4	946942	946948	7	-0.5256		SG60	NC_001148.4	947288	947293	6	-2.1608		SGU90	NC_001148.4	947101	947110	10	-1.8113
1014	NC_001148.4	947459	947474	16	-1.9062		EM93	NC_001148.4	946949	946958	10	-0.3369		SG60	NC_001148.4	947294	947306	13	-2.0527		SGU90	NC_001148.4	947111	947116	6	-1.9233
1014	NC_001148.4	947475	947479	5	-2.0721		EM93	NC_001148.4	946959	946969	11	-0.2063		SG60	NC_001148.4	947307	947311	5	-1.9856		SGU90	NC_001148.4	947117	947124	8	-2.0687
1014	NC_001148.4	947480	947502	23	-1.9311		EM93	NC_001148.4	946970	946979	10	-0.1327		SG60	NC_001148.4	947312	947315	4	-1.9215		SGU90	NC_001148.4	947125	947131	7	-2.3689
1014	NC_001148.4	947503	947519	17	-2.1235		EM93	NC_001148.4	946980	947012	33	-0.0757		SG60	NC_001148.4	947316	947329	14	-1.8601		SGU90	NC_001148.4	947132	947137	6	-2.5439
1014	NC_001148.4	947520	947542	23	-2.1641		EM93	NC_001148.4	947013	947024	12	-0.1205		SG60	NC_001148.4	947330	947344	15	-1.7748		SGU90	NC_001148.4	947138	947145	8	-2.8607
1014	NC_001148.4	947543	947550	8	-2.4449		EM93	NC_001148.4	947025	947028	4	-0.0817		SG60	NC_001148.4	947345	947348	4	-1.6901		SGU90	NC_001148.4	947146	947157	12	-3.2165
1014	NC_001148.4	947551	947560	10	-2.3654		EM93	NC_001148.4	947029	947035	7	-0.0299		SG60	NC_001148.4	947349	947359	11	-1.76		SGU90	NC_001148.4	947158	947167	10	-3.6862
1014	NC_001148.4	947561	947575	15	-2.322		EM93	NC_001148.4	947036	947100	65	-0.1106		SG60	NC_001148.4	947360	947361	2	-1.9215		SGU90	NC_001148.4	947168	947174	7	-4.1317
1014	NC_001148.4	947576	947577	2	-2.3857		EM93	NC_001148.4	947101	947116	16	-0.2133		SG60	NC_001148.4	947362	947367	6	-2.0527		SGU90	NC_001148.4	947175	947181	7	-4.7307
1014	NC_001148.4	947578	947589	12	-2.512		EM93	NC_001148.4	947117	947128	12	-0.3113		SG60	NC_001148.4	947368	947373	6	-1.9856		SGU90	NC_001148.4	947182	947188	7	-5.3157
1014	NC_001148.4	947590	947596	7	-2.7528		EM93	NC_001148.4	947129	947138	10	-0.4433		SG60	NC_001148.4	947374	947378	5	-2.0527		SGU90	NC_001148.4	947189	947193	5	-4.7307
1014	NC_001148.4	947597	947614	18	-2.9126		EM93	NC_001148.4	947139	947148	10	-0.5133		SG60	NC_001148.4	947379	947383	5	-2.1527		SGU90	NC_001148.4	947194	947197	4	-4.1547
1014	NC_001148.4	947615	947624	10	-3.1778		EM93	NC_001148.4	947149	947158	10	-0.6351		SG60	NC_001148.4	947384	947398	15	-2.0668		SGU90	NC_001148.4	947198	947201	4	-3.5232
1014	NC_001148.4	947625	947630	6	-3.3857		EM93	NC_001148.4	947159	947175	17	-0.7833		SG60	NC_001148.4	947399	947408	10	-2.1971		SGU90	NC_001148.4	947202	947221	20	-3.0697
1014	NC_001148.4	947631	947647	17	-3.5062		EM93	NC_001148.4	947176	947185	10	-0.9671		SG60	NC_001148.4	947409	947413	5	-2.2751		SGU90	NC_001148.4	947222	947229	8	-2.8092
1014	NC_001148.4	947648	947652	5	-4.0367		EM93	NC_001148.4	947186	947192	7	-1.0634		SG60	NC_001148.4	947414	947431	18	-2.1642		SGU90	NC_001148.4	947230	947235	6	-2.6152
1014	NC_001148.4	947653	947670	18	-4.454		EM93	NC_001148.4	947193	947231	39	-1.1243		SG60	NC_001148.4	947432	947441	10	-2.2673		SGU90	NC_001148.4	947236	947251	16	-2.5083
1014	NC_001148.4	947671	947692	22	-4.0926		EM93	NC_001148.4	947232	947235	4	-1.0663		SG60	NC_001148.4	947442	947447	6	-2.1724		SGU90	NC_001148.4	947252	947260	9	-2.4088
1014	NC_001148.4	947693	947699	7	-3.7549		EM93	NC_001148.4	947236	947245	10	-0.9464		SG60	NC_001148.4	947448	947454	7	-2.113		SGU90	NC_001148.4	947261	947272	12	-2.1736
1014	NC_001148.4	947700	947708	9	-3.3694		EM93	NC_001148.4	947246	947250	5	-0.8666		SG60	NC_001148.4	947455	947461	7	-2.0527		SGU90	NC_001148.4	947273	947285	13	-1.9256
1014	NC_001148.4	947709	947730	22	-2.7687		EM93	NC_001148.4	947251	947277	27	-0.7632		SG60	NC_001148.4	947462	947469	8	-1.9141		SGU90	NC_001148.4	947286	947287	2	-1.7307
1014	NC_001148.4	947731	947739	9	-2.595		EM93	NC_001148.4	947278	947288	11	-0.6762		SG60	NC_001148.4	947470	947488	19	-1.7605		SGU90	NC_001148.4	947288	947300	13	-1.5691
1014	NC_001148.4	947740	947763	24	-2.4839		EM93	NC_001148.4	947289	947293	5	-0.6135		SG60	NC_001148.4	947489	947501	13	-1.5989		SGU90	NC_001148.4	947301	947311	11	-1.5083
1014	NC_001148.4	947764	947772	9	-2.3465		EM93	NC_001148.4	947294	947319	26	-0.5429		SG60	NC_001148.4	947502	947508	7	-1.4072		SGU90	NC_001148.4	947312	947316	5	-1.5826
1014	NC_001148.4	947773	947778	6	-2.2782		EM93	NC_001148.4	947320	947324	5	-0.4513		SG60	NC_001148.4	947509	947532	24	-1.1352		SGU90	NC_001148.4	947317	947337	21	-1.7223
1014	NC_001148.4	947779	947786	8	-2.2331		EM93	NC_001148.4	947325	947330	6	-0.3925		SG60	NC_001148.4	947533	947535	3	-0.9972		SGU90	NC_001148.4	947338	947345	8	-1.8001
1014	NC_001148.4	947787	947793	7	-2.2061		EM93	NC_001148.4	947331	947345	15	-0.3417		SG60	NC_001148.4	947536	947541	6	-0.8956		SGU90	NC_001148.4	947346	947351	6	-1.8562
1014	NC_001148.4	947794	947796	3	-2.6695		EM93	NC_001148.4	947346	947356	11	-0.2576		SG60	NC_001148.4	947542	947566	25	-0.8257		SGU90	NC_001148.4	947352	947357	6	-1.9233
1014	NC_001148.4	947797	947805	9	-2.267		EM93	NC_001148.4	947357	947358	2	-0.1511		SG60	NC_001148.4	947567	947575	9	-0.8837		SGU90	NC_001148.4	947358	947364	7	-2.0149
1014	NC_001148.4	947806	947809	4	-2.4517		EM93	NC_001148.4	947359	947402	44	-0.0681		SG60	NC_001148.4	947576	947580	5	-0.8541		SGU90	NC_001148.4	947365	947384	20	-1.8663
1014	NC_001148.4	947810	947822	13	-2.5718		EM93	NC_001148.4	947403	947413	11	-0.0292		SG60	NC_001148.4	947581	947593	13	-0.8103		SGU90	NC_001148.4	947385	947392	8	-1.9233
1014	NC_001148.4	947823	947827	5	-2.4926		EM93	NC_001148.4	947414	947419	6	-0.0662		SG60	NC_001148.4	947594	947601	8	-0.9098		SGU90	NC_001148.4	947393	947401	9	-2.0266
1014	NC_001148.4	947828	947851	24	-2.5565		EM93	NC_001148.4	947420	947432	13	-0.1138		SG60	NC_001148.4	947602	947611	10	-0.9726		SGU90	NC_001148.4	947402	947418	17	-2.2185
1014	NC_001148.4	947852	947862	11	-2.4678		EM93	NC_001148.4	947433	947447	15	-0.2586		SG60	NC_001148.4	947612	947623	12	-1.0414		SGU90	NC_001148.4	947419	947435	17	-2.377
1014	NC_001148.4	947863	947866	4	-2.6081		EM93	NC_001148.4	947448	947456	9	-0.37		SG60	NC_001148.4	947624	947631	8	-1.1932		SGU90	NC_001148.4	947436	947459	24	-2.6115
1014	NC_001148.4	947867	947875	9	-2.7057		EM93	NC_001148.4	947457	947494	38	-0.5227		SG60	NC_001148.4	947632	947633	2	-1.3157		SGU90	NC_001148.4	947460	947476	17	-2.5083
1014	NC_001148.4	947876	947883	8	-2.9028		EM93	NC_001148.4	947495	947509	15	-0.5898		SG60	NC_001148.4	947634	947654	21	-1.4206		SGU90	NC_001148.4	947477	947479	3	-2.4088
1014	NC_001148.4	947884	947915	32	-2.778		EM93	NC_001148.4	947510	947518	9	-0.5326		SG60	NC_001148.4	947655	947666	12	-1.3576		SGU90	NC_001148.4	947480	947484	5	-2.3343
1014	NC_001148.4	947916	947926	11	-2.9805		EM93	NC_001148.4	947519	947542	24	-0.5858		SG60	NC_001148.4	947667	947671	5	-1.2283		SGU90	NC_001148.4	947485	947498	14	-2.1588
1014	NC_001148.4	947927	947938	12	-3.1857		EM93	NC_001148.4	947543	947550	8	-0.7972		SG60	NC_001148.4	947672	947677	6	-1.0938		SGU90	NC_001148.4	947499	947510	12	-1.7991
1014	NC_001148.4	947939	947951	13	-3.3091		EM93	NC_001148.4	947551	947563	13	-0.6469		SG60	NC_001148.4	947678	947686	9	-0.9149		SGU90	NC_001148.4	947511	947514	4	-1.6577
1014	NC_001148.4	947952	947965	14	-3.5998		EM93	NC_001148.4	947564	947573	10	-0.5782		SG60	NC_001148.4	947687	947692	6	-0.7727		SGU90	NC_001148.4	947515	947525	11	-1.5178
1014	NC_001148.4	947966	947980	15	-3.7621		EM93	NC_001148.4	947574	947585	12	-0.4351		SG60	NC_001148.4	947693	947699	7	-0.6532		SGU90	NC_001148.4	947526	947531	6	-1.4169
1014	NC_001148.4	947981	947991	11	-4.6319		EM93	NC_001148.4	947586	947591	6	-0.5279		SG60	NC_001148.4	947700	947706	7	-0.5078		SGU90	NC_001148.4	947532	947535	4	-1.3386
1014	NC_001148.4	947992	948000	9	-5.933		EM93	NC_001148.4	947592	947597	6	-0.378		SG60	NC_001148.4	947707	947713	7	-0.3101		SGU90	NC_001148.4	947536	947558	23	-1.2713
1014	NC_001148.4	948001	948020	11	-7.193		EM93	NC_001148.4	947598	947610	13	-0.2567		SG60	NC_001148.4	947714	947730	17	-0.2266		SGU90	NC_001148.4	947559	947567	9	-1.2189
1014	NC_001148.4	948021	948066	45	-6.193		EM93	NC_001148.4	947611	947616	6	-0.1844		SG60	NC_001148.4	947731	947748	18	-0.171		SGU90	NC_001148.4	947568	947590	23	-1.3049
							EM93	NC_001148.4	947617	947624	8	-0.0297		SG60	NC_001148.4	947749	947783	35	-0.1278		SGU90	NC_001148.4	947591	947606	16	-1.189
							EM93	NC_001148.4	947625	947629	5	0.0675		SG60	NC_001148.4	947784	947791	8	-0.1643		SGU90	NC_001148.4	947607	947609	3	-1.2282
							EM93	NC_001148.4	947630	947643	14	0.1719		SG60	NC_001148.4	947792	947800	9	-0.2141		SGU90	NC_001148.4	947610	947621	12	-1.3349
							EM93	NC_001148.4	947644	947656	13	0.1053		SG60	NC_001148.4	947801	947810	10	-0.2651		SGU90	NC_001148.4	947622	947630	9	-1.2651
							EM93	NC_001148.4	947657	947669	13	0.1828		SG60	NC_001148.4	947811	947817	7	-0.3306		SGU90	NC_001148.4	947631	947638	8	-1.5477
							EM93	NC_001148.4	947670	947689	20	0.221		SG60	NC_001148.4	947818	947826	9	-0.5743		SGU90	NC_001148.4	947639	947650	12	-1.692
							EM93	NC_001148.4	947690	947696	7	0.1493		SG60	NC_001148.4	947827	947832	6	-0.8216		SGU90	NC_001148.4	947651	947660	10	-1.9797
							EM93	NC_001148.4	947697	947715	19	0.0578		SG60	NC_001148.4	947833	947843	11	-0.9863		SGU90	NC_001148.4	947661	947666	6	-2.0313
							EM93	NC_001148.4	947716	947722	7	-0.0995		SG60	NC_001148.4	947844	947852	9	-1.2762		SGU90	NC_001148.4	947667	947668	2	-1.6152
							EM93	NC_001148.4	947723	947733	11	-0.2464		SG60	NC_001148.4	947853	947860	8	-1.7538		SGU90	NC_001148.4	947669	947680	12	-1.2246
							EM93	NC_001148.4	947734	947739	6	-0.4475		SG60	NC_001148.4	947861	947886	26	-2.0311		SGU90	NC_001148.4	947681	947687	7	-0.955
							EM93	NC_001148.4	947740	947747	8	-0.5429		SG60	NC_001148.4	947887	947899	13	-1.7928		SGU90	NC_001148.4	947688	947692	5	-0.7735
							EM93	NC_001148.4	947748	947752	5	-0.6197		SG60	NC_001148.4	947900	947908	9	-1.621		SGU90	NC_001148.4	947693	947701	9	-0.7307
							EM93	NC_001148.4	947753	947762	10	-0.6862		SG60	NC_001148.4	947909	947911	3	-1.3867		SGU90	NC_001148.4	947702	947728	27	-0.672
							EM93	NC_001148.4	947763	947771	9	-0.7966		SG60	NC_001148.4	947912	947920	9	-1.1728		SGU90	NC_001148.4	947729	947751	23	-0.6045
							EM93	NC_001148.4	947772	947778	7	-1.0178		SG60	NC_001148.4	947921	947931	11	-1.0128		SGU90	NC_001148.4	947752	947772	21	-0.5283
							EM93	NC_001148.4	947779	947797	19	-1.1261		SG60	NC_001148.4	947932	947933	2	-0.9532		SGU90	NC_001148.4	947773	947794	22	-0.6485
							EM93	NC_001148.4	947798	947802	5	-1.0337		SG60	NC_001148.4	947934	947950	17	-0.9215		SGU90	NC_001148.4	947795	947807	13	-0.6718
							EM93	NC_001148.4	947803	947807	5	-1.0995		SG60	NC_001148.4	947951	947961	11	-0.8821		SGU90	NC_001148.4	947808	947812	5	-0.737
							EM93	NC_001148.4	947808	947816	9	-1.1708		SG60	NC_001148.4	947962	947970	9	-0.9215		SGU90	NC_001148.4	947813	947819	7	-0.9697
							EM93	NC_001148.4	947817	947842	26	-1.0959		SG60	NC_001148.4	947971	947993	23	-0.9532		SGU90	NC_001148.4	947820	947831	12	-1.3411
							EM93	NC_001148.4	947843	947850	8	-1.1511		SG60	NC_001148.4	947994	948013	20	-1.0171		SGU90	NC_001148.4	947832	947841	10	-1.7133
							EM93	NC_001148.4	947851	947864	14	-1.0885		SG60	NC_001148.4	948014	948026	13	-1.1618		SGU90	NC_001148.4	947842	947847	6	-1.8028
							EM93	NC_001148.4	947865	947875	11	-1.1691		SG60	NC_001148.4	948027	948036	10	-1.4529		SGU90	NC_001148.4	947848	947863	16	-1.942
							EM93	NC_001148.4	947876	947889	14	-1.1035		SG60	NC_001148.4	948037	948047	11	-1.8193		SGU90	NC_001148.4	947864	947878	15	-2.213
							EM93	NC_001148.4	947890	947920	31	-1.0271		SG60	NC_001148.4	948048	948054	7	-2.6232		SGU90	NC_001148.4	947879	947884	6	-2.3933
							EM93	NC_001148.4	947921	947931	11	-0.7817		SG60	NC_001148.4	948055	948066	12	-4.0199		SGU90	NC_001148.4	947885	947888	4	-2.0677
							EM93	NC_001148.4	947932	947942	11	-0.4849									SGU90	NC_001148.4	947889	947909	21	-1.8705
							EM93	NC_001148.4	947943	947948	6	-0.301									SGU90	NC_001148.4	947910	947916	7	-1.6886
							EM93	NC_001148.4	947949	947954	6	-0.2032									SGU90	NC_001148.4	947917	947922	6	-1.4373
							EM93	NC_001148.4	947955	947960	6	-0.0906									SGU90	NC_001148.4	947923	947928	6	-1.1864
							EM93	NC_001148.4	947961	947962	2	-0.0156									SGU90	NC_001148.4	947929	947934	6	-1.1457
							EM93	NC_001148.4	947963	947980	18	0.0654									SGU90	NC_001148.4	947935	947971	37	-1.1062
							EM93	NC_001148.4	947981	947989	9	0.028									SGU90	NC_001148.4	947972	947981	10	-1.1457
							EM93	NC_001148.4	947990	947996	7	-0.0356									SGU90	NC_001148.4	947982	947988	7	-1.2162
							EM93	NC_001148.4	947997	948009	13	-0.1312									SGU90	NC_001148.4	947989	947996	8	-1.2713
							EM93	NC_001148.4	948010	948014	5	-0.2068									SGU90	NC_001148.4	947997	948015	19	-1.3157
							EM93	NC_001148.4	948015	948023	9	-0.3321									SGU90	NC_001148.4	948016	948030	15	-1.4714
							EM93	NC_001148.4	948024	948029	6	-0.5741									SGU90	NC_001148.4	948031	948036	6	-1.8923
							EM93	NC_001148.4	948030	948035	6	-0.754									SGU90	NC_001148.4	948037	948054	18	-2.3065
							EM93	NC_001148.4	948036	948042	7	-1.0335									SGU90	NC_001148.4	948055	948066	12	-3.5952
							EM93	NC_001148.4	948043	948054	12	-1.4765
							EM93	NC_001148.4	948055	948066	12	-2.6343
