# Supplementary material for: Resistance to Arsenite and Arsenate in Saccharomyces cerevisiae Arises through the Subtelomeric Expansion of a Cluster of Yeast Genes
Source: Int J Environ Res Public Health. 2022 Jul 1;19(13):8119. doi: 10.3390/ijerph19138119 (PMC9266342; doi:10.3390/ijerph19138119)
Supplement: Supplementary file 1 [file ijerph-19-08119-s001.zip › TableS7_recipient_regions.xls]

## Sheet: README
Supplementary Table S7
identification of genomic regions potentially including the additional copies of the ARR gene cluster
README	description	retails
SG60	results of the alignment of reads unmapped against the ARR operon sequence but paired with reads mapping against this region.	'read_pair_id”=Illumina ID of the paired reads, with ‘mapped read’ we refer to a read mapped against the ARR operon sequence, with ‘unmapped read’ we refer to the mate of the ‘mapped read’ not mapping against the ARR operon; “sam_index_of_unmapped_read_vs_S288C_genome”= index reported in the sam file obtained by aligning the unmapped reads against the whole genome sequence of the reference strain…
SGU90
EM93
1014
Tab color legend
	strain resistant to arsenic
	strain sensitive to arsenic

## Sheet: SG60
read_pair_id	sam_index_of_unmapped_read_vs_S288C_genome	sam_index_of_mapped_read_vs_ARR_operon	coordinate_of_ARR_operon_mapping	location_of_ARR_operon_mapping	chromosome_targeted_by_unmapped_read	coordinate_in_targeted_chromosome	region_coverage
ERR266437.3033646	[ERR266437.3033646;16;NC_001133.9;873;11;139M7S;*;0;0]	ERR266437.3033646;133;chrXVI;16724;0;*;=;16724;0	16724	end	NC_001133.9	873	low
ERR266437.711807	[ERR266437.711807;16;NC_001133.9;887;0;125M21S;*;0;0]	ERR266437.711807;133;chrXVI;16724;0;*;=;16724;0	16724	end	NC_001133.9	887	low
ERR266437.3307881	[ERR266437.3307881;16;NC_001133.9;889;9;123M22S;*;0;0]	ERR266437.3307881;133;chrXVI;16724;0;*;=;16724;0	16724	end	NC_001133.9	889	low
ERR266437.3761907	[ERR266437.3761907;16;NC_001133.9;893;2;2S119M25S;*;0;0]	ERR266437.3761907;133;chrXVI;16724;0;*;=;16724;0	16724	end	NC_001133.9	893	low
ERR266437.3307845	[ERR266437.3307845;16;NC_001133.9;895;2;117M22S;*;0;0]	ERR266437.3307845;133;chrXVI;16724;0;*;=;16724;0	16724	end	NC_001133.9	895	low
ERR266437.326854	[ERR266437.326854;16;NC_001133.9;901;2;111M35S;*;0;0]	ERR266437.326854;133;chrXVI;16724;0;*;=;16724;0	16724	end	NC_001133.9	901	low
ERR266437.1479552	[ERR266437.1479552;16;NC_001133.9;905;2;107M17S;*;0;0]	ERR266437.1479552;133;chrXVI;16724;0;*;=;16724;0	16724	end	NC_001133.9	905	low
ERR266437.3403514	[ERR266437.3403514;16;NC_001133.9;908;2;2S104M40S;*;0;0]	ERR266437.3403514;133;chrXVI;16724;0;*;=;16724;0	16724	end	NC_001133.9	908	low
ERR266437.892328	[ERR266437.892328;16;NC_001133.9;910;2;102M38S;*;0;0]	ERR266437.892328;133;chrXVI;16724;0;*;=;16724;0	16724	end	NC_001133.9	910	low
ERR266437.1047274	[ERR266437.1047274;16;NC_001133.9;926;0;86M60S;*;0;0]	ERR266437.1047274;133;chrXVI;16724;0;*;=;16724;0	16724	end	NC_001133.9	926	low
ERR266437.1420455	[ERR266437.1420455;16;NC_001133.9;930;9;1S82M63S;*;0;0]	ERR266437.1420455;133;chrXVI;16724;0;*;=;16724;0	16724	end	NC_001133.9	930	low
ERR266437.808213	[ERR266437.808213;16;NC_001133.9;944;9;2S68M64S;*;0;0]	ERR266437.808213;133;chrXVI;16724;0;*;=;16724;0	16724	end	NC_001133.9	944	low
ERR266437.1801613	[ERR266437.1801613;16;NC_001133.9;71118;44;124M;*;0;0]	ERR266437.1801613;133;chrXVI;13472;0;*;=;13472;0	13472	end	NC_001133.9	71118	low
ERR266437.3706642	[ERR266437.3706642;0;NC_001134.8;801402;44;125M;*;0;0]	ERR266437.3706642;133;chrXVI;6790;0;*;=;6790;0	6790	begin	NC_001134.8	801402	good
ERR266437.1785874	[ERR266437.1785874;0;NC_001134.8;801406;44;129M;*;0;0]	ERR266437.1785874;133;chrXVI;6803;0;*;=;6803;0	6803	begin	NC_001134.8	801406	good
ERR266437.3145392	[ERR266437.3145392;0;NC_001134.8;801407;44;136M;*;0;0]	ERR266437.3145392;133;chrXVI;6790;0;*;=;6790;0	6790	begin	NC_001134.8	801407	good
ERR266437.3655018	[ERR266437.3655018;0;NC_001134.8;801413;44;136M;*;0;0]	ERR266437.3655018;133;chrXVI;6790;0;*;=;6790;0	6790	begin	NC_001134.8	801413	good
ERR266437.1136523	[ERR266437.1136523;0;NC_001134.8;801423;44;137M;*;0;0]	ERR266437.1136523;133;chrXVI;6803;0;*;=;6803;0	6803	begin	NC_001134.8	801423	good
ERR266437.2869035	[ERR266437.2869035;0;NC_001134.8;801436;44;146M;*;0;0]	ERR266437.2869035;133;chrXVI;6820;0;*;=;6820;0	6820	begin	NC_001134.8	801436	good
ERR266437.3615943	[ERR266437.3615943;0;NC_001134.8;801440;44;146M;*;0;0]	ERR266437.3615943;133;chrXVI;6803;0;*;=;6803;0	6803	begin	NC_001134.8	801440	good
ERR266437.3725121	[ERR266437.3725121;0;NC_001134.8;801448;44;136M;*;0;0]	ERR266437.3725121;133;chrXVI;6829;0;*;=;6829;0	6829	begin	NC_001134.8	801448	good
ERR266437.1895940	[ERR266437.1895940;0;NC_001134.8;801460;44;137M;*;0;0]	ERR266437.1895940;133;chrXVI;6847;0;*;=;6847;0	6847	begin	NC_001134.8	801460	good
ERR266437.1865694	[ERR266437.1865694;0;NC_001134.8;801471;44;146M;*;0;0]	ERR266437.1865694;133;chrXVI;6851;0;*;=;6851;0	6851	begin	NC_001134.8	801471	good
ERR266437.2499257	[ERR266437.2499257;0;NC_001134.8;801474;44;145M;*;0;0]	ERR266437.2499257;133;chrXVI;6847;0;*;=;6847;0	6847	begin	NC_001134.8	801474	good
ERR266437.1479443	[ERR266437.1479443;0;NC_001134.8;801478;44;145M;*;0;0]	ERR266437.1479443;133;chrXVI;6847;0;*;=;6847;0	6847	begin	NC_001134.8	801478	good
ERR266437.61792	[ERR266437.61792;0;NC_001134.8;801488;44;145M;*;0;0]	ERR266437.61792;133;chrXVI;6847;0;*;=;6847;0	6847	begin	NC_001134.8	801488	good
ERR266437.2616392	[ERR266437.2616392;0;NC_001134.8;801496;44;146M;*;0;0]	ERR266437.2616392;133;chrXVI;6851;0;*;=;6851;0	6851	begin	NC_001134.8	801496	good
ERR266437.232522	[ERR266437.232522;0;NC_001134.8;801509;44;146M;*;0;0]	ERR266437.232522;133;chrXVI;6872;0;*;=;6872;0	6872	begin	NC_001134.8	801509	good
ERR266437.2622070	[ERR266437.2622070;0;NC_001134.8;801522;44;146M;*;0;0]	ERR266437.2622070;69;chrXVI;6879;0;*;=;6879;0	6879	begin	NC_001134.8	801522	good
ERR266437.1985112	[ERR266437.1985112;0;NC_001134.8;801528;44;146M;*;0;0]	ERR266437.1985112;69;chrXVI;6895;0;*;=;6895;0	6895	begin	NC_001134.8	801528	good
ERR266437.3056727	[ERR266437.3056727;0;NC_001134.8;801529;44;145M;*;0;0]	ERR266437.3056727;133;chrXVI;6879;0;*;=;6879;0	6879	begin	NC_001134.8	801529	good
ERR266437.3522511	[ERR266437.3522511;0;NC_001134.8;801529;44;140M;*;0;0]	ERR266437.3522511;133;chrXVI;6903;0;*;=;6903;0	6903	begin	NC_001134.8	801529	good
ERR266437.1157417	[ERR266437.1157417;0;NC_001134.8;801530;44;146M;*;0;0]	ERR266437.1157417;133;chrXVI;6873;0;*;=;6873;0	6873	begin	NC_001134.8	801530	good
ERR266437.1863135	[ERR266437.1863135;0;NC_001134.8;801537;44;145M;*;0;0]	ERR266437.1863135;133;chrXVI;6904;0;*;=;6904;0	6904	begin	NC_001134.8	801537	good
ERR266437.2454936	[ERR266437.2454936;16;NC_001134.8;801892;44;146M;*;0;0]	ERR266437.2454936;133;chrXVI;6851;0;*;=;6851;0	6851	begin	NC_001134.8	801892	good
ERR266437.754752	[ERR266437.754752;16;NC_001134.8;801892;44;146M;*;0;0]	ERR266437.754752;133;chrXVI;6851;0;*;=;6851;0	6851	begin	NC_001134.8	801892	good
ERR266437.241786	[ERR266437.241786;16;NC_001134.8;801896;44;145M;*;0;0]	ERR266437.241786;133;chrXVI;6851;0;*;=;6851;0	6851	begin	NC_001134.8	801896	good
ERR266437.335336	[ERR266437.335336;16;NC_001134.8;801897;44;145M;*;0;0]	ERR266437.335336;133;chrXVI;6851;0;*;=;6851;0	6851	begin	NC_001134.8	801897	good
ERR266437.936349	[ERR266437.936349;16;NC_001134.8;801897;44;146M;*;0;0]	ERR266437.936349;133;chrXVI;6847;0;*;=;6847;0	6847	begin	NC_001134.8	801897	good
ERR266437.936340	[ERR266437.936340;16;NC_001134.8;801897;44;146M;*;0;0]	ERR266437.936340;133;chrXVI;6851;0;*;=;6851;0	6851	begin	NC_001134.8	801897	good
ERR266437.3290979	[ERR266437.3290979;16;NC_001134.8;801897;44;146M;*;0;0]	ERR266437.3290979;133;chrXVI;6854;0;*;=;6854;0	6854	begin	NC_001134.8	801897	good
ERR266437.2430689	[ERR266437.2430689;16;NC_001134.8;801902;44;145M;*;0;0]	ERR266437.2430689;133;chrXVI;6860;0;*;=;6860;0	6860	begin	NC_001134.8	801902	good
ERR266437.2015854	[ERR266437.2015854;16;NC_001134.8;801911;44;146M;*;0;0]	ERR266437.2015854;133;chrXVI;6873;0;*;=;6873;0	6873	begin	NC_001134.8	801911	good
ERR266437.1809317	[ERR266437.1809317;16;NC_001134.8;801912;44;146M;*;0;0]	ERR266437.1809317;133;chrXVI;6851;0;*;=;6851;0	6851	begin	NC_001134.8	801912	good
ERR266437.848282	[ERR266437.848282;16;NC_001134.8;801917;44;146M;*;0;0]	ERR266437.848282;69;chrXVI;6873;0;*;=;6873;0	6873	begin	NC_001134.8	801917	good
ERR266437.2839992	[ERR266437.2839992;16;NC_001134.8;801917;44;146M;*;0;0]	ERR266437.2839992;133;chrXVI;6872;0;*;=;6872;0	6872	begin	NC_001134.8	801917	good
ERR266437.2840022	[ERR266437.2840022;16;NC_001134.8;801917;44;146M;*;0;0]	ERR266437.2840022;133;chrXVI;6874;0;*;=;6874;0	6874	begin	NC_001134.8	801917	good
ERR266437.105188	[ERR266437.105188;16;NC_001134.8;801920;44;145M;*;0;0]	ERR266437.105188;133;chrXVI;6879;0;*;=;6879;0	6879	begin	NC_001134.8	801920	good
ERR266437.105155	[ERR266437.105155;16;NC_001134.8;801920;44;145M;*;0;0]	ERR266437.105155;133;chrXVI;6879;0;*;=;6879;0	6879	begin	NC_001134.8	801920	good
ERR266437.1175388	[ERR266437.1175388;16;NC_001134.8;801922;44;144M;*;0;0]	ERR266437.1175388;133;chrXVI;6872;0;*;=;6872;0	6872	begin	NC_001134.8	801922	good
ERR266437.591526	[ERR266437.591526;16;NC_001134.8;801927;44;2S144M;*;0;0]	ERR266437.591526;69;chrXVI;6880;0;*;=;6880;0	6880	begin	NC_001134.8	801927	good
ERR266437.1238354	[ERR266437.1238354;16;NC_001134.8;801927;44;3S143M;*;0;0]	ERR266437.1238354;133;chrXVI;6879;0;*;=;6879;0	6879	begin	NC_001134.8	801927	good
ERR266437.967809	[ERR266437.967809;16;NC_001134.8;801927;44;3S143M;*;0;0]	ERR266437.967809;69;chrXVI;6899;0;*;=;6899;0	6899	begin	NC_001134.8	801927	good
ERR266437.3576828	[ERR266437.3576828;16;NC_001134.8;801929;44;144M;*;0;0]	ERR266437.3576828;69;chrXVI;6881;0;*;=;6881;0	6881	begin	NC_001134.8	801929	good
ERR266437.2497580	[ERR266437.2497580;16;NC_001134.8;801933;44;146M;*;0;0]	ERR266437.2497580;133;chrXVI;6900;0;*;=;6900;0	6900	begin	NC_001134.8	801933	good
ERR266437.2431063	[ERR266437.2431063;16;NC_001134.8;801934;44;146M;*;0;0]	ERR266437.2431063;133;chrXVI;6872;0;*;=;6872;0	6872	begin	NC_001134.8	801934	good
ERR266437.2190497	[ERR266437.2190497;16;NC_001134.8;801934;44;146M;*;0;0]	ERR266437.2190497;133;chrXVI;6898;0;*;=;6898;0	6898	begin	NC_001134.8	801934	good
ERR266437.3344900	[ERR266437.3344900;16;NC_001134.8;801935;44;145M;*;0;0]	ERR266437.3344900;133;chrXVI;6880;0;*;=;6880;0	6880	begin	NC_001134.8	801935	good
ERR266437.298920	[ERR266437.298920;16;NC_001134.8;801938;44;146M;*;0;0]	ERR266437.298920;69;chrXVI;6901;0;*;=;6901;0	6901	begin	NC_001134.8	801938	good
ERR266437.1619123	[ERR266437.1619123;16;NC_001134.8;801941;44;145M;*;0;0]	ERR266437.1619123;133;chrXVI;6879;0;*;=;6879;0	6879	begin	NC_001134.8	801941	good
ERR266437.1266146	[ERR266437.1266146;16;NC_001134.8;801945;44;143M;*;0;0]	ERR266437.1266146;133;chrXVI;6883;0;*;=;6883;0	6883	begin	NC_001134.8	801945	good
ERR266437.1347229	[ERR266437.1347229;16;NC_001134.8;801946;44;146M;*;0;0]	ERR266437.1347229;133;chrXVI;6900;0;*;=;6900;0	6900	begin	NC_001134.8	801946	good
ERR266437.1040688	[ERR266437.1040688;16;NC_001134.8;801948;44;146M;*;0;0]	ERR266437.1040688;69;chrXVI;6898;0;*;=;6898;0	6898	begin	NC_001134.8	801948	good
ERR266437.2127253	[ERR266437.2127253;16;NC_001134.8;801950;44;145M;*;0;0]	ERR266437.2127253;133;chrXVI;6894;0;*;=;6894;0	6894	begin	NC_001134.8	801950	good
ERR266437.3128311	[ERR266437.3128311;16;NC_001134.8;801953;44;146M;*;0;0]	ERR266437.3128311;69;chrXVI;6896;0;*;=;6896;0	6896	begin	NC_001134.8	801953	good
ERR266437.2846603	[ERR266437.2846603;16;NC_001134.8;801954;44;141M;*;0;0]	ERR266437.2846603;133;chrXVI;6894;0;*;=;6894;0	6894	begin	NC_001134.8	801954	good
ERR266437.633562	[ERR266437.633562;16;NC_001134.8;801955;44;146M;*;0;0]	ERR266437.633562;69;chrXVI;6907;0;*;=;6907;0	6907	begin	NC_001134.8	801955	good
ERR266437.2157852	[ERR266437.2157852;16;NC_001134.8;801955;44;146M;*;0;0]	ERR266437.2157852;133;chrXVI;6901;0;*;=;6901;0	6901	begin	NC_001134.8	801955	good
ERR266437.216708	[ERR266437.216708;16;NC_001134.8;801958;44;146M;*;0;0]	ERR266437.216708;69;chrXVI;6882;0;*;=;6882;0	6882	begin	NC_001134.8	801958	good
ERR266437.1731671	[ERR266437.1731671;16;NC_001134.8;801961;44;142M;*;0;0]	ERR266437.1731671;133;chrXVI;6885;0;*;=;6885;0	6885	begin	NC_001134.8	801961	good
ERR266437.3622885	[ERR266437.3622885;16;NC_001134.8;801961;44;145M;*;0;0]	ERR266437.3622885;133;chrXVI;6884;0;*;=;6884;0	6884	begin	NC_001134.8	801961	good
ERR266437.2729474	[ERR266437.2729474;16;NC_001134.8;801961;44;146M;*;0;0]	ERR266437.2729474;133;chrXVI;6925;0;*;=;6925;0	6925	begin	NC_001134.8	801961	good
ERR266437.755561	[ERR266437.755561;16;NC_001134.8;801962;44;129M;*;0;0]	ERR266437.755561;133;chrXVI;6879;0;*;=;6879;0	6879	begin	NC_001134.8	801962	good
ERR266437.2427493	[ERR266437.2427493;16;NC_001134.8;801964;44;144M;*;0;0]	ERR266437.2427493;133;chrXVI;6916;0;*;=;6916;0	6916	begin	NC_001134.8	801964	good
ERR266437.1375730	[ERR266437.1375730;16;NC_001134.8;801965;44;146M;*;0;0]	ERR266437.1375730;133;chrXVI;6900;0;*;=;6900;0	6900	begin	NC_001134.8	801965	good
ERR266437.1475271	[ERR266437.1475271;16;NC_001134.8;801970;44;129M;*;0;0]	ERR266437.1475271;133;chrXVI;6905;0;*;=;6905;0	6905	begin	NC_001134.8	801970	good
ERR266437.1878586	[ERR266437.1878586;16;NC_001134.8;801970;44;146M;*;0;0]	ERR266437.1878586;133;chrXVI;6908;0;*;=;6908;0	6908	begin	NC_001134.8	801970	good
ERR266437.1720379	[ERR266437.1720379;16;NC_001134.8;801971;44;146M;*;0;0]	ERR266437.1720379;133;chrXVI;6914;0;*;=;6914;0	6914	begin	NC_001134.8	801971	good
ERR266437.2525765	[ERR266437.2525765;16;NC_001134.8;801976;44;140M;*;0;0]	ERR266437.2525765;133;chrXVI;6929;0;*;=;6929;0	6929	begin	NC_001134.8	801976	good
ERR266437.3713631	[ERR266437.3713631;16;NC_001134.8;801976;44;146M;*;0;0]	ERR266437.3713631;133;chrXVI;6937;0;*;=;6937;0	6937	begin	NC_001134.8	801976	good
ERR266437.1678222	[ERR266437.1678222;16;NC_001134.8;801977;44;146M;*;0;0]	ERR266437.1678222;133;chrXVI;6930;0;*;=;6930;0	6930	begin	NC_001134.8	801977	good
ERR266437.1678247	[ERR266437.1678247;16;NC_001134.8;801977;44;146M;*;0;0]	ERR266437.1678247;133;chrXVI;6930;0;*;=;6930;0	6930	begin	NC_001134.8	801977	good
ERR266437.1464078	[ERR266437.1464078;16;NC_001134.8;801979;44;146M;*;0;0]	ERR266437.1464078;133;chrXVI;6920;0;*;=;6920;0	6920	begin	NC_001134.8	801979	good
ERR266437.283608	[ERR266437.283608;16;NC_001134.8;801980;44;146M;*;0;0]	ERR266437.283608;133;chrXVI;6942;0;*;=;6942;0	6942	begin	NC_001134.8	801980	good
ERR266437.1553820	[ERR266437.1553820;16;NC_001134.8;801980;44;146M;*;0;0]	ERR266437.1553820;133;chrXVI;6942;0;*;=;6942;0	6942	begin	NC_001134.8	801980	good
ERR266437.1543488	[ERR266437.1543488;16;NC_001134.8;801989;44;138M;*;0;0]	ERR266437.1543488;133;chrXVI;6951;0;*;=;6951;0	6951	begin	NC_001134.8	801989	good
ERR266437.65928	[ERR266437.65928;16;NC_001134.8;801990;44;146M;*;0;0]	ERR266437.65928;69;chrXVI;6945;0;*;=;6945;0	6945	begin	NC_001134.8	801990	good
ERR266437.836474	[ERR266437.836474;16;NC_001134.8;801990;44;127M;*;0;0]	ERR266437.836474;133;chrXVI;6914;0;*;=;6914;0	6914	begin	NC_001134.8	801990	good
ERR266437.2056950	[ERR266437.2056950;16;NC_001134.8;801990;44;146M;*;0;0]	ERR266437.2056950;133;chrXVI;6933;0;*;=;6933;0	6933	begin	NC_001134.8	801990	good
ERR266437.1264388	[ERR266437.1264388;16;NC_001134.8;801993;44;146M;*;0;0]	ERR266437.1264388;133;chrXVI;6954;0;*;=;6954;0	6954	begin	NC_001134.8	801993	good
ERR266437.3695214	[ERR266437.3695214;16;NC_001134.8;801994;44;146M;*;0;0]	ERR266437.3695214;133;chrXVI;6947;0;*;=;6947;0	6947	begin	NC_001134.8	801994	good
ERR266437.3364235	[ERR266437.3364235;16;NC_001134.8;801995;44;146M;*;0;0]	ERR266437.3364235;133;chrXVI;6949;0;*;=;6949;0	6949	begin	NC_001134.8	801995	good
ERR266437.3242214	[ERR266437.3242214;16;NC_001134.8;801997;44;138M;*;0;0]	ERR266437.3242214;133;chrXVI;6942;0;*;=;6942;0	6942	begin	NC_001134.8	801997	good
ERR266437.3666611	[ERR266437.3666611;16;NC_001134.8;801997;44;145M;*;0;0]	ERR266437.3666611;133;chrXVI;6927;0;*;=;6927;0	6927	begin	NC_001134.8	801997	good
ERR266437.1351215	[ERR266437.1351215;16;NC_001134.8;801997;44;140M;*;0;0]	ERR266437.1351215;133;chrXVI;6940;0;*;=;6940;0	6940	begin	NC_001134.8	801997	good
ERR266437.1300991	[ERR266437.1300991;16;NC_001134.8;801999;44;143M;*;0;0]	ERR266437.1300991;133;chrXVI;6927;0;*;=;6927;0	6927	begin	NC_001134.8	801999	good
ERR266437.2989432	[ERR266437.2989432;16;NC_001134.8;802003;44;146M;*;0;0]	ERR266437.2989432;133;chrXVI;6954;0;*;=;6954;0	6954	begin	NC_001134.8	802003	good
ERR266437.1836397	[ERR266437.1836397;16;NC_001134.8;802003;44;117M;*;0;0]	ERR266437.1836397;69;chrXVI;6927;0;*;=;6927;0	6927	begin	NC_001134.8	802003	good
ERR266437.3399581	[ERR266437.3399581;16;NC_001134.8;802003;44;146M;*;0;0]	ERR266437.3399581;133;chrXVI;6952;0;*;=;6952;0	6952	begin	NC_001134.8	802003	good
ERR266437.3736041	[ERR266437.3736041;16;NC_001134.8;802003;44;140M;*;0;0]	ERR266437.3736041;133;chrXVI;6937;0;*;=;6937;0	6937	begin	NC_001134.8	802003	good
ERR266437.911919	[ERR266437.911919;16;NC_001134.8;802011;44;146M;*;0;0]	ERR266437.911919;133;chrXVI;6932;0;*;=;6932;0	6932	begin	NC_001134.8	802011	good
ERR266437.1072563	[ERR266437.1072563;16;NC_001134.8;802011;44;146M;*;0;0]	ERR266437.1072563;133;chrXVI;6965;0;*;=;6965;0	6965	begin	NC_001134.8	802011	good
ERR266437.3025175	[ERR266437.3025175;16;NC_001134.8;802012;44;146M;*;0;0]	ERR266437.3025175;133;chrXVI;6957;0;*;=;6957;0	6957	begin	NC_001134.8	802012	good
ERR266437.1031879	[ERR266437.1031879;16;NC_001134.8;802013;44;146M;*;0;0]	ERR266437.1031879;133;chrXVI;6970;0;*;=;6970;0	6970	begin	NC_001134.8	802013	good
ERR266437.1539299	[ERR266437.1539299;16;NC_001134.8;802013;44;146M;*;0;0]	ERR266437.1539299;133;chrXVI;6986;0;*;=;6986;0	6986	begin	NC_001134.8	802013	good
ERR266437.1899178	[ERR266437.1899178;16;NC_001134.8;802013;44;146M;*;0;0]	ERR266437.1899178;133;chrXVI;6980;0;*;=;6980;0	6980	begin	NC_001134.8	802013	good
ERR266437.693663	[ERR266437.693663;16;NC_001134.8;802018;44;146M;*;0;0]	ERR266437.693663;133;chrXVI;6967;0;*;=;6967;0	6967	begin	NC_001134.8	802018	good
ERR266437.2887460	[ERR266437.2887460;16;NC_001134.8;802018;44;146M;*;0;0]	ERR266437.2887460;133;chrXVI;6967;0;*;=;6967;0	6967	begin	NC_001134.8	802018	good
ERR266437.3313202	[ERR266437.3313202;16;NC_001134.8;802018;44;145M;*;0;0]	ERR266437.3313202;133;chrXVI;6971;0;*;=;6971;0	6971	begin	NC_001134.8	802018	good
ERR266437.1539294	[ERR266437.1539294;16;NC_001134.8;802019;44;140M;*;0;0]	ERR266437.1539294;133;chrXVI;6986;0;*;=;6986;0	6986	begin	NC_001134.8	802019	good
ERR266437.2887473	[ERR266437.2887473;16;NC_001134.8;802019;44;145M;*;0;0]	ERR266437.2887473;133;chrXVI;6967;0;*;=;6967;0	6967	begin	NC_001134.8	802019	good
ERR266437.415411	[ERR266437.415411;16;NC_001134.8;802020;44;146M;*;0;0]	ERR266437.415411;133;chrXVI;6943;0;*;=;6943;0	6943	begin	NC_001134.8	802020	good
ERR266437.2959747	[ERR266437.2959747;16;NC_001134.8;802021;44;146M;*;0;0]	ERR266437.2959747;133;chrXVI;6955;0;*;=;6955;0	6955	begin	NC_001134.8	802021	good
ERR266437.3085415	[ERR266437.3085415;16;NC_001134.8;802023;44;146M;*;0;0]	ERR266437.3085415;133;chrXVI;6972;0;*;=;6972;0	6972	begin	NC_001134.8	802023	good
ERR266437.1317321	[ERR266437.1317321;16;NC_001134.8;802025;44;145M;*;0;0]	ERR266437.1317321;133;chrXVI;6953;0;*;=;6953;0	6953	begin	NC_001134.8	802025	good
ERR266437.2541884	[ERR266437.2541884;16;NC_001134.8;802025;44;123M;*;0;0]	ERR266437.2541884;133;chrXVI;6947;0;*;=;6947;0	6947	begin	NC_001134.8	802025	good
ERR266437.3425809	[ERR266437.3425809;16;NC_001134.8;802026;44;117M;*;0;0]	ERR266437.3425809;133;chrXVI;6937;0;*;=;6937;0	6937	begin	NC_001134.8	802026	good
ERR266437.2970984	[ERR266437.2970984;16;NC_001134.8;802027;44;141M;*;0;0]	ERR266437.2970984;133;chrXVI;6969;0;*;=;6969;0	6969	begin	NC_001134.8	802027	good
ERR266437.3666574	[ERR266437.3666574;16;NC_001134.8;802027;44;115M;*;0;0]	ERR266437.3666574;133;chrXVI;6927;0;*;=;6927;0	6927	begin	NC_001134.8	802027	good
ERR266437.980487	[ERR266437.980487;16;NC_001134.8;802031;44;146M;*;0;0]	ERR266437.980487;133;chrXVI;6973;0;*;=;6973;0	6973	begin	NC_001134.8	802031	good
ERR266437.3572291	[ERR266437.3572291;16;NC_001134.8;802031;44;140M;*;0;0]	ERR266437.3572291;133;chrXVI;6970;0;*;=;6970;0	6970	begin	NC_001134.8	802031	good
ERR266437.145856	[ERR266437.145856;16;NC_001134.8;802035;44;146M;*;0;0]	ERR266437.145856;133;chrXVI;6978;0;*;=;6978;0	6978	begin	NC_001134.8	802035	good
ERR266437.2849990	[ERR266437.2849990;16;NC_001134.8;802038;44;140M;*;0;0]	ERR266437.2849990;133;chrXVI;6982;0;*;=;6982;0	6982	begin	NC_001134.8	802038	good
ERR266437.101353	[ERR266437.101353;16;NC_001134.8;802043;44;146M;*;0;0]	ERR266437.101353;133;chrXVI;6990;0;*;=;6990;0	6990	begin	NC_001134.8	802043	good
ERR266437.1854599	[ERR266437.1854599;16;NC_001134.8;802045;44;146M;*;0;0]	ERR266437.1854599;133;chrXVI;6985;0;*;=;6985;0	6985	begin	NC_001134.8	802045	good
ERR266437.46098	[ERR266437.46098;16;NC_001134.8;802048;44;146M;*;0;0]	ERR266437.46098;133;chrXVI;7000;0;*;=;7000;0	7000	begin	NC_001134.8	802048	good
ERR266437.2078946	[ERR266437.2078946;16;NC_001134.8;802051;44;129M;*;0;0]	ERR266437.2078946;133;chrXVI;6985;0;*;=;6985;0	6985	begin	NC_001134.8	802051	good
ERR266437.2175997	[ERR266437.2175997;16;NC_001134.8;802053;44;146M;*;0;0]	ERR266437.2175997;133;chrXVI;7012;0;*;=;7012;0	7012	begin	NC_001134.8	802053	good
ERR266437.1766373	[ERR266437.1766373;16;NC_001134.8;802055;44;146M;*;0;0]	ERR266437.1766373;133;chrXVI;7001;0;*;=;7001;0	7001	begin	NC_001134.8	802055	good
ERR266437.2609339	[ERR266437.2609339;16;NC_001134.8;802056;44;145M;*;0;0]	ERR266437.2609339;133;chrXVI;7000;0;*;=;7000;0	7000	begin	NC_001134.8	802056	good
ERR266437.2223136	[ERR266437.2223136;16;NC_001134.8;802058;44;146M;*;0;0]	ERR266437.2223136;133;chrXVI;7018;0;*;=;7018;0	7018	begin	NC_001134.8	802058	good
ERR266437.368880	[ERR266437.368880;16;NC_001134.8;802060;44;145M;*;0;0]	ERR266437.368880;133;chrXVI;6999;0;*;=;6999;0	6999	begin	NC_001134.8	802060	good
ERR266437.455216	[ERR266437.455216;16;NC_001134.8;802062;44;132M;*;0;0]	ERR266437.455216;133;chrXVI;7000;0;*;=;7000;0	7000	begin	NC_001134.8	802062	good
ERR266437.1157064	[ERR266437.1157064;16;NC_001134.8;802072;44;146M;*;0;0]	ERR266437.1157064;133;chrXVI;7021;0;*;=;7021;0	7021	begin	NC_001134.8	802072	good
ERR266437.1157103	[ERR266437.1157103;16;NC_001134.8;802073;44;145M;*;0;0]	ERR266437.1157103;133;chrXVI;7021;0;*;=;7021;0	7021	begin	NC_001134.8	802073	good
ERR266437.1515445	[ERR266437.1515445;16;NC_001134.8;802075;44;139M;*;0;0]	ERR266437.1515445;133;chrXVI;7035;0;*;=;7035;0	7035	begin	NC_001134.8	802075	good
ERR266437.368914	[ERR266437.368914;16;NC_001134.8;802083;44;122M;*;0;0]	ERR266437.368914;133;chrXVI;6999;0;*;=;6999;0	6999	begin	NC_001134.8	802083	good
ERR266437.2635952	[ERR266437.2635952;16;NC_001134.8;802085;44;108M;*;0;0]	ERR266437.2635952;133;chrXVI;6981;0;*;=;6981;0	6981	begin	NC_001134.8	802085	good
ERR266437.3663238	[ERR266437.3663238;16;NC_001134.8;802086;44;125M;*;0;0]	ERR266437.3663238;133;chrXVI;7024;0;*;=;7024;0	7024	begin	NC_001134.8	802086	good
ERR266437.3194283	[ERR266437.3194283;16;NC_001134.8;802093;44;110M;*;0;0]	ERR266437.3194283;133;chrXVI;7020;0;*;=;7020;0	7020	begin	NC_001134.8	802093	good
ERR266437.1514617	[ERR266437.1514617;0;NC_001134.8;5128;1;145M;*;0;0]	ERR266437.1514617;133;chrXVI;17163;0;*;=;17163;0	17163	end	NC_001134.8	5128	low
ERR266437.837850	[ERR266437.837850;0;NC_001134.8;5128;1;146M;*;0;0]	ERR266437.837850;133;chrXVI;17163;0;*;=;17163;0	17163	end	NC_001134.8	5128	low
ERR266437.661493	[ERR266437.661493;0;NC_001134.8;5141;1;146M;*;0;0]	ERR266437.661493;133;chrXVI;17163;0;*;=;17163;0	17163	end	NC_001134.8	5141	low
ERR266437.3183520	[ERR266437.3183520;0;NC_001134.8;5146;1;146M;*;0;0]	ERR266437.3183520;133;chrXVI;17153;0;*;=;17153;0	17153	end	NC_001134.8	5146	low
ERR266437.940732	[ERR266437.940732;0;NC_001134.8;5149;1;145M;*;0;0]	ERR266437.940732;133;chrXVI;17145;0;*;=;17145;0	17145	end	NC_001134.8	5149	low
ERR266437.2795420	[ERR266437.2795420;0;NC_001134.8;5195;1;132M1D14M;*;0;0]	ERR266437.2795420;133;chrXVI;17103;0;*;=;17103;0	17103	end	NC_001134.8	5195	low
ERR266437.1555579	[ERR266437.1555579;0;NC_001134.8;5218;1;109M1D36M;*;0;0]	ERR266437.1555579;133;chrXVI;17100;0;*;=;17100;0	17100	end	NC_001134.8	5218	low
ERR266437.2204465	[ERR266437.2204465;0;NC_001134.8;5262;1;145M;*;0;0]	ERR266437.2204465;133;chrXVI;17100;0;*;=;17100;0	17100	end	NC_001134.8	5262	low
ERR266437.2261533	[ERR266437.2261533;0;NC_001134.8;5268;1;146M;*;0;0]	ERR266437.2261533;133;chrXVI;17100;0;*;=;17100;0	17100	end	NC_001134.8	5268	low
ERR266437.2092193	[ERR266437.2092193;0;NC_001134.8;5285;1;146M;*;0;0]	ERR266437.2092193;133;chrXVI;17100;0;*;=;17100;0	17100	end	NC_001134.8	5285	low
ERR266437.721915	[ERR266437.721915;0;NC_001134.8;5287;1;140M;*;0;0]	ERR266437.721915;133;chrXVI;17100;0;*;=;17100;0	17100	end	NC_001134.8	5287	low
ERR266437.1986966	[ERR266437.1986966;0;NC_001134.8;5297;1;30M1D114M;*;0;0]	ERR266437.1986966;133;chrXVI;17100;0;*;=;17100;0	17100	end	NC_001134.8	5297	low
ERR266437.1305567	[ERR266437.1305567;16;NC_001134.8;5522;1;146M;*;0;0]	ERR266437.1305567;133;chrXVI;17192;0;*;=;17192;0	17192	end	NC_001134.8	5522	low
ERR266437.2356572	[ERR266437.2356572;16;NC_001134.8;5525;1;136M;*;0;0]	ERR266437.2356572;133;chrXVI;17180;0;*;=;17180;0	17180	end	NC_001134.8	5525	low
ERR266437.1966127	[ERR266437.1966127;16;NC_001134.8;5547;1;146M;*;0;0]	ERR266437.1966127;133;chrXVI;17170;0;*;=;17170;0	17170	end	NC_001134.8	5547	low
ERR266437.709440	[ERR266437.709440;16;NC_001134.8;5571;1;146M;*;0;0]	ERR266437.709440;133;chrXVI;17100;0;*;=;17100;0	17100	end	NC_001134.8	5571	low
ERR266437.2011745	[ERR266437.2011745;16;NC_001134.8;5580;1;144M;*;0;0]	ERR266437.2011745;133;chrXVI;17114;0;*;=;17114;0	17114	end	NC_001134.8	5580	low
ERR266437.1767284	[ERR266437.1767284;16;NC_001134.8;5581;1;143M;*;0;0]	ERR266437.1767284;133;chrXVI;17139;0;*;=;17139;0	17139	end	NC_001134.8	5581	low
ERR266437.2550850	[ERR266437.2550850;16;NC_001134.8;5590;1;146M;*;0;0]	ERR266437.2550850;133;chrXVI;17116;0;*;=;17116;0	17116	end	NC_001134.8	5590	low
ERR266437.750003	[ERR266437.750003;16;NC_001134.8;5595;1;145M;*;0;0]	ERR266437.750003;133;chrXVI;17121;0;*;=;17121;0	17121	end	NC_001134.8	5595	low
ERR266437.1905048	[ERR266437.1905048;16;NC_001134.8;5601;1;146M;*;0;0]	ERR266437.1905048;133;chrXVI;17112;0;*;=;17112;0	17112	end	NC_001134.8	5601	low
ERR266437.3733751	[ERR266437.3733751;16;NC_001134.8;5605;1;146M;*;0;0]	ERR266437.3733751;133;chrXVI;17100;0;*;=;17100;0	17100	end	NC_001134.8	5605	low
ERR266437.296982	[ERR266437.296982;16;NC_001134.8;5609;1;146M;*;0;0]	ERR266437.296982;133;chrXVI;17100;0;*;=;17100;0	17100	end	NC_001134.8	5609	low
ERR266437.268942	[ERR266437.268942;16;NC_001134.8;5610;1;146M;*;0;0]	ERR266437.268942;133;chrXVI;17100;0;*;=;17100;0	17100	end	NC_001134.8	5610	low
ERR266437.3213582	[ERR266437.3213582;16;NC_001134.8;5637;1;146M;*;0;0]	ERR266437.3213582;133;chrXVI;17100;0;*;=;17100;0	17100	end	NC_001134.8	5637	low
ERR266437.1320467	[ERR266437.1320467;16;NC_001134.8;5649;1;140M;*;0;0]	ERR266437.1320467;133;chrXVI;17100;0;*;=;17100;0	17100	end	NC_001134.8	5649	low
ERR266437.1494903	[ERR266437.1494903;16;NC_001134.8;5709;1;132M;*;0;0]	ERR266437.1494903;133;chrXVI;17100;0;*;=;17100;0	17100	end	NC_001134.8	5709	low
ERR266437.1083060	[ERR266437.1083060;16;NC_001134.8;5729;1;118M;*;0;0]	ERR266437.1083060;133;chrXVI;17100;0;*;=;17100;0	17100	end	NC_001134.8	5729	low
ERR266437.3178624	[ERR266437.3178624;0;NC_001134.8;6083;11;2S39M1D63M1I41M;*;0;0]	ERR266437.3178624;133;chrXVI;16846;0;*;=;16846;0	16846	end	NC_001134.8	6083	low
ERR266437.1610680	[ERR266437.1610680;0;NC_001134.8;6092;11;30M1D63M1I52M;*;0;0]	ERR266437.1610680;133;chrXVI;16846;0;*;=;16846;0	16846	end	NC_001134.8	6092	low
ERR266437.1610723	[ERR266437.1610723;0;NC_001134.8;6092;14;30M1D63M1I52M;*;0;0]	ERR266437.1610723;133;chrXVI;16846;0;*;=;16846;0	16846	end	NC_001134.8	6092	low
ERR266437.301750	[ERR266437.301750;16;NC_001134.8;6552;17;113M1D32M1S;*;0;0]	ERR266437.301750;133;chrXVI;16807;0;*;=;16807;0	16807	end	NC_001134.8	6552	low
ERR266437.1507656	[ERR266437.1507656;16;NC_001134.8;6596;11;9S137M;*;0;0]	ERR266437.1507656;133;chrXVI;16766;0;*;=;16766;0	16766	end	NC_001134.8	6596	low
ERR266437.485181	[ERR266437.485181;16;NC_001134.8;6598;14;145M1S;*;0;0]	ERR266437.485181;133;chrXVI;16751;0;*;=;16751;0	16751	end	NC_001134.8	6598	low
ERR266437.557130	[ERR266437.557130;16;NC_001134.8;6598;14;145M1S;*;0;0]	ERR266437.557130;133;chrXVI;16736;0;*;=;16736;0	16736	end	NC_001134.8	6598	low
ERR266437.557106	[ERR266437.557106;16;NC_001134.8;6598;14;145M1S;*;0;0]	ERR266437.557106;133;chrXVI;16739;0;*;=;16739;0	16739	end	NC_001134.8	6598	low
ERR266437.25140	[ERR266437.25140;16;NC_001134.8;6602;14;145M;*;0;0]	ERR266437.25140;133;chrXVI;16747;0;*;=;16747;0	16747	end	NC_001134.8	6602	low
ERR266437.883867	[ERR266437.883867;16;NC_001134.8;6645;11;146M;*;0;0]	ERR266437.883867;133;chrXVI;16722;0;*;=;16722;0	16722	end	NC_001134.8	6645	low
ERR266437.2573542	[ERR266437.2573542;16;NC_001134.8;6660;11;146M;*;0;0]	ERR266437.2573542;133;chrXVI;16722;0;*;=;16722;0	16722	end	NC_001134.8	6660	low
ERR266437.3621681	[ERR266437.3621681;16;NC_001134.8;6660;11;146M;*;0;0]	ERR266437.3621681;133;chrXVI;16722;0;*;=;16722;0	16722	end	NC_001134.8	6660	low
ERR266437.2719653	[ERR266437.2719653;16;NC_001134.8;6665;11;145M;*;0;0]	ERR266437.2719653;133;chrXVI;16722;0;*;=;16722;0	16722	end	NC_001134.8	6665	low
ERR266437.453131	[ERR266437.453131;16;NC_001134.8;6686;11;145M;*;0;0]	ERR266437.453131;133;chrXVI;16722;0;*;=;16722;0	16722	end	NC_001134.8	6686	low
ERR266437.928091	[ERR266437.928091;16;NC_001134.8;6689;11;142M3S;*;0;0]	ERR266437.928091;133;chrXVI;16724;0;*;=;16724;0	16724	end	NC_001134.8	6689	low
ERR266437.2108767	[ERR266437.2108767;16;NC_001134.8;6692;11;146M;*;0;0]	ERR266437.2108767;133;chrXVI;16722;0;*;=;16722;0	16722	end	NC_001134.8	6692	low
ERR266437.3661703	[ERR266437.3661703;16;NC_001134.8;6698;11;146M;*;0;0]	ERR266437.3661703;133;chrXVI;16722;0;*;=;16722;0	16722	end	NC_001134.8	6698	low
ERR266437.1464191	[ERR266437.1464191;16;NC_001134.8;6705;11;114M;*;0;0]	ERR266437.1464191;133;chrXVI;16722;0;*;=;16722;0	16722	end	NC_001134.8	6705	low
ERR266437.385216	[ERR266437.385216;16;NC_001134.8;6712;11;146M;*;0;0]	ERR266437.385216;133;chrXVI;16722;0;*;=;16722;0	16722	end	NC_001134.8	6712	low
ERR266437.827129	[ERR266437.827129;16;NC_001134.8;6712;11;110M;*;0;0]	ERR266437.827129;133;chrXVI;16722;0;*;=;16722;0	16722	end	NC_001134.8	6712	low
ERR266437.174014	[ERR266437.174014;16;NC_001134.8;6715;11;33S110M;*;0;0]	ERR266437.174014;133;chrXVI;16724;0;*;=;16724;0	16724	end	NC_001134.8	6715	low
ERR266437.520136	[ERR266437.520136;16;NC_001134.8;6715;2;49S97M;*;0;0]	ERR266437.520136;133;chrXVI;16724;0;*;=;16724;0	16724	end	NC_001134.8	6715	low
ERR266437.832795	[ERR266437.832795;16;NC_001134.8;6715;11;5S128M13S;*;0;0]	ERR266437.832795;133;chrXVI;16724;0;*;=;16724;0	16724	end	NC_001134.8	6715	low
ERR266437.1550895	[ERR266437.1550895;16;NC_001134.8;6715;11;33S111M;*;0;0]	ERR266437.1550895;133;chrXVI;16724;0;*;=;16724;0	16724	end	NC_001134.8	6715	low
ERR266437.1712527	[ERR266437.1712527;16;NC_001134.8;6715;11;5S128M12S;*;0;0]	ERR266437.1712527;133;chrXVI;16724;0;*;=;16724;0	16724	end	NC_001134.8	6715	low
ERR266437.163065	[ERR266437.163065;16;NC_001134.8;6715;1;23S120M;*;0;0]	ERR266437.163065;133;chrXVI;16724;0;*;=;16724;0	16724	end	NC_001134.8	6715	low
ERR266437.1631408	[ERR266437.1631408;16;NC_001134.8;6715;2;35S111M;*;0;0]	ERR266437.1631408;133;chrXVI;16724;0;*;=;16724;0	16724	end	NC_001134.8	6715	low
ERR266437.2809697	[ERR266437.2809697;16;NC_001134.8;6715;11;9S128M9S;*;0;0]	ERR266437.2809697;133;chrXVI;16724;0;*;=;16724;0	16724	end	NC_001134.8	6715	low
ERR266437.3626015	[ERR266437.3626015;16;NC_001134.8;6718;1;146M;*;0;0]	ERR266437.3626015;133;chrXVI;16724;0;*;=;16724;0	16724	end	NC_001134.8	6718	low
ERR266437.361317	[ERR266437.361317;16;NC_001134.8;6727;11;1S125M1I18M;*;0;0]	ERR266437.361317;133;chrXVI;16724;0;*;=;16724;0	16724	end	NC_001134.8	6727	low
ERR266437.413129	[ERR266437.413129;16;NC_001134.8;6727;11;2S116M28S;*;0;0]	ERR266437.413129;133;chrXVI;16724;0;*;=;16724;0	16724	end	NC_001134.8	6727	low
ERR266437.919342	[ERR266437.919342;16;NC_001134.8;6727;11;3S116M27S;*;0;0]	ERR266437.919342;133;chrXVI;16724;0;*;=;16724;0	16724	end	NC_001134.8	6727	low
ERR266437.2900496	[ERR266437.2900496;16;NC_001134.8;6727;11;1S126M1I18M;*;0;0]	ERR266437.2900496;133;chrXVI;16724;0;*;=;16724;0	16724	end	NC_001134.8	6727	low
ERR266437.928130	[ERR266437.928130;16;NC_001134.8;6731;11;100M3S;*;0;0]	ERR266437.928130;133;chrXVI;16724;0;*;=;16724;0	16724	end	NC_001134.8	6731	low
ERR266437.2905676	[ERR266437.2905676;16;NC_001134.8;6731;1;146M;*;0;0]	ERR266437.2905676;133;chrXVI;16724;0;*;=;16724;0	16724	end	NC_001134.8	6731	low
ERR266437.1178047	[ERR266437.1178047;16;NC_001134.8;6737;34;146M;*;0;0]	ERR266437.1178047;133;chrXVI;16722;0;*;=;16722;0	16722	end	NC_001134.8	6737	low
ERR266437.1806049	[ERR266437.1806049;16;NC_001134.8;6739;31;120M;*;0;0]	ERR266437.1806049;133;chrXVI;16722;0;*;=;16722;0	16722	end	NC_001134.8	6739	low
ERR266437.3633567	[ERR266437.3633567;16;NC_001134.8;6739;11;146M;*;0;0]	ERR266437.3633567;133;chrXVI;16724;0;*;=;16724;0	16724	end	NC_001134.8	6739	low
ERR266437.1207324	[ERR266437.1207324;16;NC_001134.8;6751;33;146M;*;0;0]	ERR266437.1207324;133;chrXVI;16722;0;*;=;16722;0	16722	end	NC_001134.8	6751	low
ERR266437.1207356	[ERR266437.1207356;16;NC_001134.8;6761;33;136M;*;0;0]	ERR266437.1207356;133;chrXVI;16722;0;*;=;16722;0	16722	end	NC_001134.8	6761	low
ERR266437.2190457	[ERR266437.2190457;0;NC_001134.8;812095;1;132M;*;0;0]	ERR266437.2190457;133;chrXVI;16724;0;*;=;16724;0	16724	end	NC_001134.8	812095	good
ERR266437.2190432	[ERR266437.2190432;0;NC_001134.8;812095;1;124M;*;0;0]	ERR266437.2190432;133;chrXVI;16724;0;*;=;16724;0	16724	end	NC_001134.8	812095	good
ERR266437.2727927	[ERR266437.2727927;0;NC_001134.8;812274;1;146M;*;0;0]	ERR266437.2727927;133;chrXVI;16810;0;*;=;16810;0	16810	end	NC_001134.8	812274	good
ERR266437.741216	[ERR266437.741216;0;NC_001134.8;812286;1;146M;*;0;0]	ERR266437.741216;133;chrXVI;16810;0;*;=;16810;0	16810	end	NC_001134.8	812286	good
ERR266437.1844908	[ERR266437.1844908;16;NC_001134.8;812833;1;143M3S;*;0;0]	ERR266437.1844908;133;chrXVI;16934;0;*;=;16934;0	16934	end	NC_001134.8	812833	good
ERR266437.1844937	[ERR266437.1844937;16;NC_001134.8;812833;1;143M3S;*;0;0]	ERR266437.1844937;133;chrXVI;16934;0;*;=;16934;0	16934	end	NC_001134.8	812833	good
ERR266437.1859365	[ERR266437.1859365;16;NC_001134.8;812834;1;146M;*;0;0]	ERR266437.1859365;133;chrXVI;16893;0;*;=;16893;0	16893	end	NC_001134.8	812834	good
ERR266437.2203001	[ERR266437.2203001;16;NC_001134.8;812834;1;146M;*;0;0]	ERR266437.2203001;133;chrXVI;16893;0;*;=;16893;0	16893	end	NC_001134.8	812834	good
ERR266437.800997	[ERR266437.800997;16;NC_001134.8;812834;1;146M;*;0;0]	ERR266437.800997;133;chrXVI;16931;0;*;=;16931;0	16931	end	NC_001134.8	812834	good
ERR266437.1536878	[ERR266437.1536878;16;NC_001134.8;812835;1;141M3S;*;0;0]	ERR266437.1536878;69;chrXVI;16899;0;*;=;16899;0	16899	end	NC_001134.8	812835	good
ERR266437.1938354	[ERR266437.1938354;16;NC_001134.8;812851;1;144M;*;0;0]	ERR266437.1938354;133;chrXVI;16919;0;*;=;16919;0	16919	end	NC_001134.8	812851	good
ERR266437.853365	[ERR266437.853365;16;NC_001134.8;812852;1;137M;*;0;0]	ERR266437.853365;133;chrXVI;16909;0;*;=;16909;0	16909	end	NC_001134.8	812852	good
ERR266437.2875828	[ERR266437.2875828;16;NC_001134.8;812852;1;79M1D67M;*;0;0]	ERR266437.2875828;133;chrXVI;16911;0;*;=;16911;0	16911	end	NC_001134.8	812852	good
ERR266437.840135	[ERR266437.840135;16;NC_001134.8;812856;1;75M1D71M;*;0;0]	ERR266437.840135;133;chrXVI;16940;0;*;=;16940;0	16940	end	NC_001134.8	812856	good
ERR266437.3012000	[ERR266437.3012000;16;NC_001134.8;812859;1;72M1D72M;*;0;0]	ERR266437.3012000;133;chrXVI;16947;0;*;=;16947;0	16947	end	NC_001134.8	812859	good
ERR266437.2881495	[ERR266437.2881495;16;NC_001134.8;812860;1;125M;*;0;0]	ERR266437.2881495;133;chrXVI;16905;0;*;=;16905;0	16905	end	NC_001134.8	812860	good
ERR266437.2341378	[ERR266437.2341378;16;NC_001134.8;812864;1;123M;*;0;0]	ERR266437.2341378;133;chrXVI;16936;0;*;=;16936;0	16936	end	NC_001134.8	812864	good
ERR266437.2714644	[ERR266437.2714644;16;NC_001134.8;812911;1;93M3D53M;*;0;0]	ERR266437.2714644;133;chrXVI;16987;0;*;=;16987;0	16987	end	NC_001134.8	812911	good
ERR266437.1057117	[ERR266437.1057117;16;NC_001134.8;812916;1;88M3D56M;*;0;0]	ERR266437.1057117;133;chrXVI;16995;0;*;=;16995;0	16995	end	NC_001134.8	812916	good
ERR266437.2411507	[ERR266437.2411507;0;NC_001135.5;409;11;16S118M;*;0;0]	ERR266437.2411507;133;chrXVI;16987;0;*;=;16987;0	16987	end	NC_001135.5	409	low
ERR266437.2812289	[ERR266437.2812289;0;NC_001135.5;427;14;9M1D133M;*;0;0]	ERR266437.2812289;133;chrXVI;16972;0;*;=;16972;0	16972	end	NC_001135.5	427	low
ERR266437.1437249	[ERR266437.1437249;0;NC_001135.5;429;11;128M16S;*;0;0]	ERR266437.1437249;133;chrXVI;16962;0;*;=;16962;0	16962	end	NC_001135.5	429	low
ERR266437.2665792	[ERR266437.2665792;0;NC_001135.5;429;11;102M;*;0;0]	ERR266437.2665792;133;chrXVI;16962;0;*;=;16962;0	16962	end	NC_001135.5	429	low
ERR266437.1706736	[ERR266437.1706736;0;NC_001135.5;441;17;4S142M;*;0;0]	ERR266437.1706736;133;chrXVI;16967;0;*;=;16967;0	16967	end	NC_001135.5	441	low
ERR266437.2855215	[ERR266437.2855215;0;NC_001135.5;441;14;4S129M;*;0;0]	ERR266437.2855215;133;chrXVI;16967;0;*;=;16967;0	16967	end	NC_001135.5	441	low
ERR266437.3728181	[ERR266437.3728181;0;NC_001135.5;447;17;145M;*;0;0]	ERR266437.3728181;133;chrXVI;16972;0;*;=;16972;0	16972	end	NC_001135.5	447	low
ERR266437.888184	[ERR266437.888184;0;NC_001135.5;447;17;146M;*;0;0]	ERR266437.888184;133;chrXVI;16972;0;*;=;16972;0	16972	end	NC_001135.5	447	low
ERR266437.1501737	[ERR266437.1501737;0;NC_001135.5;462;18;5S138M;*;0;0]	ERR266437.1501737;133;chrXVI;16967;0;*;=;16967;0	16967	end	NC_001135.5	462	low
ERR266437.2563034	[ERR266437.2563034;0;NC_001135.5;462;14;7S118M;*;0;0]	ERR266437.2563034;133;chrXVI;16967;0;*;=;16967;0	16967	end	NC_001135.5	462	low
ERR266437.203811	[ERR266437.203811;0;NC_001135.5;463;25;142M;*;0;0]	ERR266437.203811;133;chrXVI;16967;0;*;=;16967;0	16967	end	NC_001135.5	463	low
ERR266437.599875	[ERR266437.599875;0;NC_001135.5;469;11;90M1D6M3D4M2D5M4D29M1I9M;*;0;0]	ERR266437.599875;133;chrXVI;16980;0;*;=;16980;0	16980	end	NC_001135.5	469	low
ERR266437.1181216	[ERR266437.1181216;0;NC_001135.5;469;18;4S141M;*;0;0]	ERR266437.1181216;133;chrXVI;16976;0;*;=;16976;0	16976	end	NC_001135.5	469	low
ERR266437.530888	[ERR266437.530888;0;NC_001135.5;473;34;114M;*;0;0]	ERR266437.530888;133;chrXVI;16967;0;*;=;16967;0	16967	end	NC_001135.5	473	low
ERR266437.2060856	[ERR266437.2060856;0;NC_001135.5;482;35;145M;*;0;0]	ERR266437.2060856;133;chrXVI;16967;0;*;=;16967;0	16967	end	NC_001135.5	482	low
ERR266437.2051222	[ERR266437.2051222;0;NC_001135.5;490;33;112M;*;0;0]	ERR266437.2051222;133;chrXVI;16925;0;*;=;16925;0	16925	end	NC_001135.5	490	low
ERR266437.3412384	[ERR266437.3412384;0;NC_001135.5;494;2;65M1D6M3D4M2D5M4D29M1I25M;*;0;0]	ERR266437.3412384;133;chrXVI;16925;0;*;=;16925;0	16925	end	NC_001135.5	494	low
ERR266437.2439739	[ERR266437.2439739;0;NC_001135.5;511;31;145M;*;0;0]	ERR266437.2439739;133;chrXVI;16911;0;*;=;16911;0	16911	end	NC_001135.5	511	low
ERR266437.2498675	[ERR266437.2498675;0;NC_001135.5;514;31;116M;*;0;0]	ERR266437.2498675;133;chrXVI;16900;0;*;=;16900;0	16900	end	NC_001135.5	514	low
ERR266437.2850704	[ERR266437.2850704;0;NC_001135.5;514;31;117M;*;0;0]	ERR266437.2850704;133;chrXVI;16896;0;*;=;16896;0	16896	end	NC_001135.5	514	low
ERR266437.650016	[ERR266437.650016;0;NC_001135.5;516;31;132M;*;0;0]	ERR266437.650016;133;chrXVI;16903;0;*;=;16903;0	16903	end	NC_001135.5	516	low
ERR266437.2765250	[ERR266437.2765250;0;NC_001135.5;518;31;132M;*;0;0]	ERR266437.2765250;133;chrXVI;16891;0;*;=;16891;0	16891	end	NC_001135.5	518	low
ERR266437.1717585	[ERR266437.1717585;0;NC_001135.5;525;11;145M;*;0;0]	ERR266437.1717585;133;chrXVI;16903;0;*;=;16903;0	16903	end	NC_001135.5	525	low
ERR266437.304988	[ERR266437.304988;0;NC_001135.5;530;11;145M;*;0;0]	ERR266437.304988;133;chrXVI;16884;0;*;=;16884;0	16884	end	NC_001135.5	530	low
ERR266437.3761669	[ERR266437.3761669;0;NC_001135.5;531;11;146M;*;0;0]	ERR266437.3761669;133;chrXVI;16882;0;*;=;16882;0	16882	end	NC_001135.5	531	low
ERR266437.452871	[ERR266437.452871;0;NC_001135.5;531;11;146M;*;0;0]	ERR266437.452871;133;chrXVI;16882;0;*;=;16882;0	16882	end	NC_001135.5	531	low
ERR266437.2792593	[ERR266437.2792593;0;NC_001135.5;540;11;137M;*;0;0]	ERR266437.2792593;133;chrXVI;16866;0;*;=;16866;0	16866	end	NC_001135.5	540	low
ERR266437.2520508	[ERR266437.2520508;0;NC_001135.5;545;11;146M;*;0;0]	ERR266437.2520508;133;chrXVI;16874;0;*;=;16874;0	16874	end	NC_001135.5	545	low
ERR266437.317500	[ERR266437.317500;0;NC_001135.5;547;11;143M;*;0;0]	ERR266437.317500;133;chrXVI;16866;0;*;=;16866;0	16866	end	NC_001135.5	547	low
ERR266437.2754600	[ERR266437.2754600;0;NC_001135.5;554;11;110M;*;0;0]	ERR266437.2754600;133;chrXVI;16859;0;*;=;16859;0	16859	end	NC_001135.5	554	low
ERR266437.2991076	[ERR266437.2991076;0;NC_001135.5;556;11;145M;*;0;0]	ERR266437.2991076;133;chrXVI;16868;0;*;=;16868;0	16868	end	NC_001135.5	556	low
ERR266437.1792202	[ERR266437.1792202;0;NC_001135.5;561;11;118M;*;0;0]	ERR266437.1792202;133;chrXVI;16857;0;*;=;16857;0	16857	end	NC_001135.5	561	low
ERR266437.331706	[ERR266437.331706;0;NC_001135.5;570;11;142M;*;0;0]	ERR266437.331706;133;chrXVI;16848;0;*;=;16848;0	16848	end	NC_001135.5	570	low
ERR266437.2035257	[ERR266437.2035257;0;NC_001135.5;570;11;7S139M;*;0;0]	ERR266437.2035257;133;chrXVI;16858;0;*;=;16858;0	16858	end	NC_001135.5	570	low
ERR266437.95696	[ERR266437.95696;0;NC_001135.5;573;11;137M;*;0;0]	ERR266437.95696;133;chrXVI;16834;0;*;=;16834;0	16834	end	NC_001135.5	573	low
ERR266437.1246452	[ERR266437.1246452;0;NC_001135.5;578;11;146M;*;0;0]	ERR266437.1246452;133;chrXVI;16882;0;*;=;16882;0	16882	end	NC_001135.5	578	low
ERR266437.1059307	[ERR266437.1059307;0;NC_001135.5;582;11;145M;*;0;0]	ERR266437.1059307;133;chrXVI;16834;0;*;=;16834;0	16834	end	NC_001135.5	582	low
ERR266437.3443175	[ERR266437.3443175;0;NC_001135.5;590;18;146M;*;0;0]	ERR266437.3443175;133;chrXVI;16834;0;*;=;16834;0	16834	end	NC_001135.5	590	low
ERR266437.244365	[ERR266437.244365;16;NC_001135.5;1047;17;22M1D2M1I31M1I89M;*;0;0]	ERR266437.244365;133;chrXVI;16807;0;*;=;16807;0	16807	end	NC_001135.5	1047	low
ERR266437.2623690	[ERR266437.2623690;16;NC_001135.5;1052;11;17M1D2M1I31M1I94M;*;0;0]	ERR266437.2623690;133;chrXVI;16807;0;*;=;16807;0	16807	end	NC_001135.5	1052	low
ERR266437.528850	[ERR266437.528850;16;NC_001135.5;1110;25;10S136M;*;0;0]	ERR266437.528850;133;chrXVI;16724;0;*;=;16724;0	16724	end	NC_001135.5	1110	low
ERR266437.420311	[ERR266437.420311;16;NC_001135.5;1117;37;18S128M;*;0;0]	ERR266437.420311;133;chrXVI;16811;0;*;=;16811;0	16811	end	NC_001135.5	1117	low
ERR266437.697422	[ERR266437.697422;16;NC_001135.5;1122;25;17S129M;*;0;0]	ERR266437.697422;133;chrXVI;16724;0;*;=;16724;0	16724	end	NC_001135.5	1122	low
ERR266437.1237344	[ERR266437.1237344;16;NC_001135.5;1137;21;146M;*;0;0]	ERR266437.1237344;133;chrXVI;16724;0;*;=;16724;0	16724	end	NC_001135.5	1137	low
ERR266437.1237380	[ERR266437.1237380;16;NC_001135.5;1137;21;146M;*;0;0]	ERR266437.1237380;133;chrXVI;16724;0;*;=;16724;0	16724	end	NC_001135.5	1137	low
ERR266437.3287286	[ERR266437.3287286;16;NC_001135.5;1139;34;145M;*;0;0]	ERR266437.3287286;133;chrXVI;16724;0;*;=;16724;0	16724	end	NC_001135.5	1139	low
ERR266437.806350	[ERR266437.806350;16;NC_001135.5;1181;32;146M;*;0;0]	ERR266437.806350;133;chrXVI;16724;0;*;=;16724;0	16724	end	NC_001135.5	1181	low
ERR266437.1994483	[ERR266437.1994483;16;NC_001135.5;1190;32;146M;*;0;0]	ERR266437.1994483;133;chrXVI;16724;0;*;=;16724;0	16724	end	NC_001135.5	1190	low
ERR266437.1659399	[ERR266437.1659399;16;NC_001135.5;1205;14;146M;*;0;0]	ERR266437.1659399;133;chrXVI;16724;0;*;=;16724;0	16724	end	NC_001135.5	1205	low
ERR266437.1448391	[ERR266437.1448391;16;NC_001135.5;1215;32;146M;*;0;0]	ERR266437.1448391;133;chrXVI;16724;0;*;=;16724;0	16724	end	NC_001135.5	1215	low
ERR266437.3143327	[ERR266437.3143327;0;NC_001135.5;315515;11;122M;*;0;0]	ERR266437.3143327;133;chrXVI;16724;0;*;=;16724;0	16724	end	NC_001135.5	315515	good
ERR266437.594955	[ERR266437.594955;0;NC_001135.5;315533;35;146M;*;0;0]	ERR266437.594955;133;chrXVI;16724;0;*;=;16724;0	16724	end	NC_001135.5	315533	good
ERR266437.484733	[ERR266437.484733;0;NC_001135.5;315544;34;146M;*;0;0]	ERR266437.484733;133;chrXVI;16724;0;*;=;16724;0	16724	end	NC_001135.5	315544	good
ERR266437.1721993	[ERR266437.1721993;0;NC_001135.5;315545;34;145M;*;0;0]	ERR266437.1721993;133;chrXVI;16724;0;*;=;16724;0	16724	end	NC_001135.5	315545	good
ERR266437.913190	[ERR266437.913190;0;NC_001135.5;315546;21;143M;*;0;0]	ERR266437.913190;133;chrXVI;16724;0;*;=;16724;0	16724	end	NC_001135.5	315546	good
ERR266437.1591349	[ERR266437.1591349;0;NC_001135.5;315553;34;118M;*;0;0]	ERR266437.1591349;133;chrXVI;16724;0;*;=;16724;0	16724	end	NC_001135.5	315553	good
ERR266437.1818056	[ERR266437.1818056;0;NC_001135.5;315565;33;146M;*;0;0]	ERR266437.1818056;133;chrXVI;16724;0;*;=;16724;0	16724	end	NC_001135.5	315565	good
ERR266437.3176795	[ERR266437.3176795;0;NC_001135.5;315575;33;146M;*;0;0]	ERR266437.3176795;133;chrXVI;16724;0;*;=;16724;0	16724	end	NC_001135.5	315575	good
ERR266437.2503254	[ERR266437.2503254;0;NC_001135.5;315576;33;141M;*;0;0]	ERR266437.2503254;133;chrXVI;16724;0;*;=;16724;0	16724	end	NC_001135.5	315576	good
ERR266437.3731940	[ERR266437.3731940;0;NC_001135.5;315589;33;146M;*;0;0]	ERR266437.3731940;133;chrXVI;16724;0;*;=;16724;0	16724	end	NC_001135.5	315589	good
ERR266437.541463	[ERR266437.541463;0;NC_001135.5;315604;32;145M;*;0;0]	ERR266437.541463;133;chrXVI;16724;0;*;=;16724;0	16724	end	NC_001135.5	315604	good
ERR266437.929524	[ERR266437.929524;0;NC_001135.5;315629;33;146M;*;0;0]	ERR266437.929524;133;chrXVI;16811;0;*;=;16811;0	16811	end	NC_001135.5	315629	good
ERR266437.1135411	[ERR266437.1135411;0;NC_001135.5;315639;9;20M1I125M;*;0;0]	ERR266437.1135411;133;chrXVI;16724;0;*;=;16724;0	16724	end	NC_001135.5	315639	good
ERR266437.929359	[ERR266437.929359;0;NC_001135.5;315651;9;1S8M1I135M;*;0;0]	ERR266437.929359;133;chrXVI;16834;0;*;=;16834;0	16834	end	NC_001135.5	315651	good
ERR266437.1461236	[ERR266437.1461236;0;NC_001135.5;315657;35;146M;*;0;0]	ERR266437.1461236;133;chrXVI;16811;0;*;=;16811;0	16811	end	NC_001135.5	315657	good
ERR266437.1461222	[ERR266437.1461222;0;NC_001135.5;315657;35;146M;*;0;0]	ERR266437.1461222;133;chrXVI;16811;0;*;=;16811;0	16811	end	NC_001135.5	315657	good
ERR266437.1052249	[ERR266437.1052249;0;NC_001135.5;315663;38;146M;*;0;0]	ERR266437.1052249;133;chrXVI;16811;0;*;=;16811;0	16811	end	NC_001135.5	315663	good
ERR266437.1324940	[ERR266437.1324940;0;NC_001135.5;315663;38;146M;*;0;0]	ERR266437.1324940;133;chrXVI;16811;0;*;=;16811;0	16811	end	NC_001135.5	315663	good
ERR266437.1907940	[ERR266437.1907940;0;NC_001135.5;315667;38;145M;*;0;0]	ERR266437.1907940;133;chrXVI;16811;0;*;=;16811;0	16811	end	NC_001135.5	315667	good
ERR266437.1907931	[ERR266437.1907931;0;NC_001135.5;315667;38;146M;*;0;0]	ERR266437.1907931;133;chrXVI;16811;0;*;=;16811;0	16811	end	NC_001135.5	315667	good
ERR266437.414354	[ERR266437.414354;0;NC_001135.5;315668;2;8S135M3S;*;0;0]	ERR266437.414354;133;chrXVI;16739;0;*;=;16739;0	16739	end	NC_001135.5	315668	good
ERR266437.799954	[ERR266437.799954;0;NC_001135.5;315668;2;12S134M;*;0;0]	ERR266437.799954;133;chrXVI;16764;0;*;=;16764;0	16764	end	NC_001135.5	315668	good
ERR266437.2834765	[ERR266437.2834765;0;NC_001135.5;315668;11;7S139M;*;0;0]	ERR266437.2834765;133;chrXVI;16781;0;*;=;16781;0	16781	end	NC_001135.5	315668	good
ERR266437.1568984	[ERR266437.1568984;0;NC_001135.5;315672;38;146M;*;0;0]	ERR266437.1568984;133;chrXVI;16811;0;*;=;16811;0	16811	end	NC_001135.5	315672	good
ERR266437.1740116	[ERR266437.1740116;0;NC_001135.5;315678;38;146M;*;0;0]	ERR266437.1740116;133;chrXVI;16811;0;*;=;16811;0	16811	end	NC_001135.5	315678	good
ERR266437.1696924	[ERR266437.1696924;0;NC_001135.5;315679;38;146M;*;0;0]	ERR266437.1696924;133;chrXVI;16811;0;*;=;16811;0	16811	end	NC_001135.5	315679	good
ERR266437.248932	[ERR266437.248932;0;NC_001135.5;315679;37;129M;*;0;0]	ERR266437.248932;133;chrXVI;16811;0;*;=;16811;0	16811	end	NC_001135.5	315679	good
ERR266437.2871087	[ERR266437.2871087;0;NC_001135.5;315684;38;146M;*;0;0]	ERR266437.2871087;133;chrXVI;16811;0;*;=;16811;0	16811	end	NC_001135.5	315684	good
ERR266437.1106238	[ERR266437.1106238;0;NC_001135.5;315685;11;1S145M;*;0;0]	ERR266437.1106238;133;chrXVI;16834;0;*;=;16834;0	16834	end	NC_001135.5	315685	good
ERR266437.3599350	[ERR266437.3599350;0;NC_001135.5;315685;17;2S144M;*;0;0]	ERR266437.3599350;133;chrXVI;16834;0;*;=;16834;0	16834	end	NC_001135.5	315685	good
ERR266437.882681	[ERR266437.882681;0;NC_001135.5;315687;38;127M;*;0;0]	ERR266437.882681;133;chrXVI;16811;0;*;=;16811;0	16811	end	NC_001135.5	315687	good
ERR266437.2741922	[ERR266437.2741922;0;NC_001135.5;315690;37;146M;*;0;0]	ERR266437.2741922;133;chrXVI;16811;0;*;=;16811;0	16811	end	NC_001135.5	315690	good
ERR266437.2741881	[ERR266437.2741881;0;NC_001135.5;315690;37;146M;*;0;0]	ERR266437.2741881;133;chrXVI;16811;0;*;=;16811;0	16811	end	NC_001135.5	315690	good
ERR266437.754714	[ERR266437.754714;0;NC_001135.5;315691;38;142M;*;0;0]	ERR266437.754714;133;chrXVI;16811;0;*;=;16811;0	16811	end	NC_001135.5	315691	good
ERR266437.2732653	[ERR266437.2732653;0;NC_001135.5;315691;38;146M;*;0;0]	ERR266437.2732653;133;chrXVI;16811;0;*;=;16811;0	16811	end	NC_001135.5	315691	good
ERR266437.3586068	[ERR266437.3586068;0;NC_001135.5;315699;37;146M;*;0;0]	ERR266437.3586068;133;chrXVI;16811;0;*;=;16811;0	16811	end	NC_001135.5	315699	good
ERR266437.81053	[ERR266437.81053;0;NC_001135.5;315702;17;146M;*;0;0]	ERR266437.81053;133;chrXVI;16834;0;*;=;16834;0	16834	end	NC_001135.5	315702	good
ERR266437.829457	[ERR266437.829457;0;NC_001135.5;315702;11;11S134M;*;0;0]	ERR266437.829457;133;chrXVI;16834;0;*;=;16834;0	16834	end	NC_001135.5	315702	good
ERR266437.1317649	[ERR266437.1317649;0;NC_001135.5;315702;11;9S137M;*;0;0]	ERR266437.1317649;133;chrXVI;16834;0;*;=;16834;0	16834	end	NC_001135.5	315702	good
ERR266437.3032368	[ERR266437.3032368;0;NC_001135.5;315702;11;15S131M;*;0;0]	ERR266437.3032368;133;chrXVI;16834;0;*;=;16834;0	16834	end	NC_001135.5	315702	good
ERR266437.2285084	[ERR266437.2285084;0;NC_001135.5;315702;17;146M;*;0;0]	ERR266437.2285084;133;chrXVI;16834;0;*;=;16834;0	16834	end	NC_001135.5	315702	good
ERR266437.3660679	[ERR266437.3660679;0;NC_001135.5;315703;17;145M;*;0;0]	ERR266437.3660679;133;chrXVI;16834;0;*;=;16834;0	16834	end	NC_001135.5	315703	good
ERR266437.2932482	[ERR266437.2932482;0;NC_001135.5;315705;37;140M;*;0;0]	ERR266437.2932482;133;chrXVI;16811;0;*;=;16811;0	16811	end	NC_001135.5	315705	good
ERR266437.871341	[ERR266437.871341;0;NC_001135.5;315730;11;7S75M1I6M1D57M;*;0;0]	ERR266437.871341;133;chrXVI;16807;0;*;=;16807;0	16807	end	NC_001135.5	315730	good
ERR266437.421727	[ERR266437.421727;0;NC_001135.5;315731;11;7S137M;*;0;0]	ERR266437.421727;133;chrXVI;16807;0;*;=;16807;0	16807	end	NC_001135.5	315731	good
ERR266437.2986343	[ERR266437.2986343;16;NC_001135.5;316163;18;8S137M;*;0;0]	ERR266437.2986343;133;chrXVI;16843;0;*;=;16843;0	16843	end	NC_001135.5	316163	good
ERR266437.3418309	[ERR266437.3418309;16;NC_001135.5;316164;17;9S137M;*;0;0]	ERR266437.3418309;133;chrXVI;16834;0;*;=;16834;0	16834	end	NC_001135.5	316164	good
ERR266437.662611	[ERR266437.662611;16;NC_001135.5;316164;11;1S25M3I2M2I64M1D8M6S;*;0;0]	ERR266437.662611;133;chrXVI;16807;0;*;=;16807;0	16807	end	NC_001135.5	316164	good
ERR266437.61032	[ERR266437.61032;16;NC_001135.5;316176;17;145M;*;0;0]	ERR266437.61032;133;chrXVI;16867;0;*;=;16867;0	16867	end	NC_001135.5	316176	good
ERR266437.1384583	[ERR266437.1384583;16;NC_001135.5;316178;33;130M;*;0;0]	ERR266437.1384583;133;chrXVI;16834;0;*;=;16834;0	16834	end	NC_001135.5	316178	good
ERR266437.2501988	[ERR266437.2501988;16;NC_001135.5;316184;31;146M;*;0;0]	ERR266437.2501988;133;chrXVI;16858;0;*;=;16858;0	16858	end	NC_001135.5	316184	good
ERR266437.83686	[ERR266437.83686;16;NC_001135.5;316185;11;145M;*;0;0]	ERR266437.83686;133;chrXVI;16855;0;*;=;16855;0	16855	end	NC_001135.5	316185	good
ERR266437.1253604	[ERR266437.1253604;16;NC_001135.5;316189;17;6S122M7S;*;0;0]	ERR266437.1253604;133;chrXVI;16861;0;*;=;16861;0	16861	end	NC_001135.5	316189	good
ERR266437.1219408	[ERR266437.1219408;16;NC_001135.5;316189;11;7S137M1S;*;0;0]	ERR266437.1219408;133;chrXVI;16868;0;*;=;16868;0	16868	end	NC_001135.5	316189	good
ERR266437.2808861	[ERR266437.2808861;16;NC_001135.5;316198;11;144M;*;0;0]	ERR266437.2808861;133;chrXVI;16871;0;*;=;16871;0	16871	end	NC_001135.5	316198	good
ERR266437.2884812	[ERR266437.2884812;16;NC_001135.5;316201;11;144M;*;0;0]	ERR266437.2884812;133;chrXVI;16868;0;*;=;16868;0	16868	end	NC_001135.5	316201	good
ERR266437.3252798	[ERR266437.3252798;16;NC_001135.5;316201;11;145M;*;0;0]	ERR266437.3252798;133;chrXVI;16872;0;*;=;16872;0	16872	end	NC_001135.5	316201	good
ERR266437.905130	[ERR266437.905130;16;NC_001135.5;316204;33;144M;*;0;0]	ERR266437.905130;133;chrXVI;16896;0;*;=;16896;0	16896	end	NC_001135.5	316204	good
ERR266437.2826101	[ERR266437.2826101;16;NC_001135.5;316205;11;116M1D30M;*;0;0]	ERR266437.2826101;133;chrXVI;16899;0;*;=;16899;0	16899	end	NC_001135.5	316205	good
ERR266437.2826051	[ERR266437.2826051;16;NC_001135.5;316205;11;116M1D30M;*;0;0]	ERR266437.2826051;133;chrXVI;16900;0;*;=;16900;0	16900	end	NC_001135.5	316205	good
ERR266437.2310012	[ERR266437.2310012;16;NC_001135.5;316206;11;130M;*;0;0]	ERR266437.2310012;133;chrXVI;16882;0;*;=;16882;0	16882	end	NC_001135.5	316206	good
ERR266437.2380207	[ERR266437.2380207;16;NC_001135.5;316206;11;142M;*;0;0]	ERR266437.2380207;133;chrXVI;16894;0;*;=;16894;0	16894	end	NC_001135.5	316206	good
ERR266437.3703121	[ERR266437.3703121;16;NC_001135.5;316206;31;130M;*;0;0]	ERR266437.3703121;133;chrXVI;16882;0;*;=;16882;0	16882	end	NC_001135.5	316206	good
ERR266437.756153	[ERR266437.756153;16;NC_001135.5;316212;11;146M;*;0;0]	ERR266437.756153;133;chrXVI;16887;0;*;=;16887;0	16887	end	NC_001135.5	316212	good
ERR266437.3740298	[ERR266437.3740298;16;NC_001135.5;316214;11;135M;*;0;0]	ERR266437.3740298;133;chrXVI;16902;0;*;=;16902;0	16902	end	NC_001135.5	316214	good
ERR266437.426324	[ERR266437.426324;16;NC_001135.5;316217;11;128M;*;0;0]	ERR266437.426324;133;chrXVI;16892;0;*;=;16892;0	16892	end	NC_001135.5	316217	good
ERR266437.3392344	[ERR266437.3392344;16;NC_001135.5;316220;11;146M;*;0;0]	ERR266437.3392344;133;chrXVI;16905;0;*;=;16905;0	16905	end	NC_001135.5	316220	good
ERR266437.2533888	[ERR266437.2533888;16;NC_001135.5;316224;11;146M;*;0;0]	ERR266437.2533888;133;chrXVI;16918;0;*;=;16918;0	16918	end	NC_001135.5	316224	good
ERR266437.3329267	[ERR266437.3329267;16;NC_001135.5;316224;11;145M;*;0;0]	ERR266437.3329267;133;chrXVI;16895;0;*;=;16895;0	16895	end	NC_001135.5	316224	good
ERR266437.1639257	[ERR266437.1639257;16;NC_001135.5;316226;33;120M;*;0;0]	ERR266437.1639257;133;chrXVI;16882;0;*;=;16882;0	16882	end	NC_001135.5	316226	good
ERR266437.1937507	[ERR266437.1937507;16;NC_001135.5;316226;11;144M;*;0;0]	ERR266437.1937507;133;chrXVI;16916;0;*;=;16916;0	16916	end	NC_001135.5	316226	good
ERR266437.2893606	[ERR266437.2893606;16;NC_001135.5;316226;34;146M;*;0;0]	ERR266437.2893606;133;chrXVI;16900;0;*;=;16900;0	16900	end	NC_001135.5	316226	good
ERR266437.2808864	[ERR266437.2808864;16;NC_001135.5;316229;14;1S113M;*;0;0]	ERR266437.2808864;133;chrXVI;16871;0;*;=;16871;0	16871	end	NC_001135.5	316229	good
ERR266437.1893924	[ERR266437.1893924;16;NC_001135.5;316232;11;144M;*;0;0]	ERR266437.1893924;133;chrXVI;16904;0;*;=;16904;0	16904	end	NC_001135.5	316232	good
ERR266437.2935910	[ERR266437.2935910;16;NC_001135.5;316233;32;146M;*;0;0]	ERR266437.2935910;133;chrXVI;16928;0;*;=;16928;0	16928	end	NC_001135.5	316233	good
ERR266437.3143023	[ERR266437.3143023;16;NC_001135.5;316234;32;146M;*;0;0]	ERR266437.3143023;133;chrXVI;16913;0;*;=;16913;0	16913	end	NC_001135.5	316234	good
ERR266437.453692	[ERR266437.453692;16;NC_001135.5;316235;35;145M;*;0;0]	ERR266437.453692;133;chrXVI;16902;0;*;=;16902;0	16902	end	NC_001135.5	316235	good
ERR266437.635449	[ERR266437.635449;16;NC_001135.5;316236;17;144M;*;0;0]	ERR266437.635449;133;chrXVI;16918;0;*;=;16918;0	16918	end	NC_001135.5	316236	good
ERR266437.868245	[ERR266437.868245;16;NC_001135.5;316244;11;146M;*;0;0]	ERR266437.868245;133;chrXVI;16967;0;*;=;16967;0	16967	end	NC_001135.5	316244	good
ERR266437.1752744	[ERR266437.1752744;16;NC_001135.5;316245;11;22M1I121M;*;0;0]	ERR266437.1752744;133;chrXVI;16913;0;*;=;16913;0	16913	end	NC_001135.5	316245	good
ERR266437.416056	[ERR266437.416056;16;NC_001135.5;316246;11;146M;*;0;0]	ERR266437.416056;133;chrXVI;16920;0;*;=;16920;0	16920	end	NC_001135.5	316246	good
ERR266437.2151974	[ERR266437.2151974;16;NC_001135.5;316250;11;146M;*;0;0]	ERR266437.2151974;133;chrXVI;16967;0;*;=;16967;0	16967	end	NC_001135.5	316250	good
ERR266437.897934	[ERR266437.897934;16;NC_001135.5;316252;11;146M;*;0;0]	ERR266437.897934;133;chrXVI;16967;0;*;=;16967;0	16967	end	NC_001135.5	316252	good
ERR266437.470508	[ERR266437.470508;16;NC_001135.5;316260;11;110M;*;0;0]	ERR266437.470508;133;chrXVI;16908;0;*;=;16908;0	16908	end	NC_001135.5	316260	good
ERR266437.234594	[ERR266437.234594;16;NC_001135.5;316261;1;141M;*;0;0]	ERR266437.234594;133;chrXVI;16967;0;*;=;16967;0	16967	end	NC_001135.5	316261	good
ERR266437.2439350	[ERR266437.2439350;16;NC_001135.5;316267;11;1S142M;*;0;0]	ERR266437.2439350;133;chrXVI;16984;0;*;=;16984;0	16984	end	NC_001135.5	316267	good
ERR266437.1850498	[ERR266437.1850498;16;NC_001135.5;316267;11;7S64M1D72M;*;0;0]	ERR266437.1850498;133;chrXVI;16942;0;*;=;16942;0	16942	end	NC_001135.5	316267	good
ERR266437.3694817	[ERR266437.3694817;16;NC_001135.5;316272;11;146M;*;0;0]	ERR266437.3694817;133;chrXVI;16972;0;*;=;16972;0	16972	end	NC_001135.5	316272	good
ERR266437.3437576	[ERR266437.3437576;16;NC_001135.5;316274;11;144M;*;0;0]	ERR266437.3437576;133;chrXVI;16967;0;*;=;16967;0	16967	end	NC_001135.5	316274	good
ERR266437.331227	[ERR266437.331227;16;NC_001135.5;316274;11;144M;*;0;0]	ERR266437.331227;133;chrXVI;16962;0;*;=;16962;0	16962	end	NC_001135.5	316274	good
ERR266437.1388985	[ERR266437.1388985;16;NC_001135.5;316276;11;146M;*;0;0]	ERR266437.1388985;133;chrXVI;16967;0;*;=;16967;0	16967	end	NC_001135.5	316276	good
ERR266437.3330958	[ERR266437.3330958;16;NC_001135.5;316278;11;144M;*;0;0]	ERR266437.3330958;133;chrXVI;16929;0;*;=;16929;0	16929	end	NC_001135.5	316278	good
ERR266437.104028	[ERR266437.104028;16;NC_001135.5;316280;14;142M4S;*;0;0]	ERR266437.104028;133;chrXVI;16980;0;*;=;16980;0	16980	end	NC_001135.5	316280	good
ERR266437.626234	[ERR266437.626234;16;NC_001135.5;316280;11;146M;*;0;0]	ERR266437.626234;133;chrXVI;16967;0;*;=;16967;0	16967	end	NC_001135.5	316280	good
ERR266437.2342781	[ERR266437.2342781;16;NC_001135.5;316280;11;140M;*;0;0]	ERR266437.2342781;133;chrXVI;16967;0;*;=;16967;0	16967	end	NC_001135.5	316280	good
ERR266437.3139701	[ERR266437.3139701;16;NC_001135.5;316280;32;144M;*;0;0]	ERR266437.3139701;133;chrXVI;16942;0;*;=;16942;0	16942	end	NC_001135.5	316280	good
ERR266437.1537207	[ERR266437.1537207;16;NC_001135.5;316281;11;141M5S;*;0;0]	ERR266437.1537207;133;chrXVI;16985;0;*;=;16985;0	16985	end	NC_001135.5	316281	good
ERR266437.1047249	[ERR266437.1047249;16;NC_001135.5;316282;11;145M;*;0;0]	ERR266437.1047249;133;chrXVI;16967;0;*;=;16967;0	16967	end	NC_001135.5	316282	good
ERR266437.3704424	[ERR266437.3704424;16;NC_001135.5;316283;11;145M;*;0;0]	ERR266437.3704424;133;chrXVI;16947;0;*;=;16947;0	16947	end	NC_001135.5	316283	good
ERR266437.2159279	[ERR266437.2159279;16;NC_001135.5;316284;11;145M;*;0;0]	ERR266437.2159279;133;chrXVI;16972;0;*;=;16972;0	16972	end	NC_001135.5	316284	good
ERR266437.3428567	[ERR266437.3428567;16;NC_001135.5;316284;11;128M;*;0;0]	ERR266437.3428567;133;chrXVI;16967;0;*;=;16967;0	16967	end	NC_001135.5	316284	good
ERR266437.780217	[ERR266437.780217;16;NC_001135.5;316284;11;145M;*;0;0]	ERR266437.780217;133;chrXVI;16967;0;*;=;16967;0	16967	end	NC_001135.5	316284	good
ERR266437.3567186	[ERR266437.3567186;16;NC_001135.5;316284;11;145M;*;0;0]	ERR266437.3567186;133;chrXVI;16972;0;*;=;16972;0	16972	end	NC_001135.5	316284	good
ERR266437.2234708	[ERR266437.2234708;16;NC_001135.5;316288;17;43M1D73M30S;*;0;0]	ERR266437.2234708;133;chrXVI;16984;0;*;=;16984;0	16984	end	NC_001135.5	316288	good
ERR266437.3537671	[ERR266437.3537671;16;NC_001135.5;316291;11;145M;*;0;0]	ERR266437.3537671;133;chrXVI;16972;0;*;=;16972;0	16972	end	NC_001135.5	316291	good
ERR266437.1986916	[ERR266437.1986916;16;NC_001135.5;316292;11;136M10S;*;0;0]	ERR266437.1986916;133;chrXVI;16980;0;*;=;16980;0	16980	end	NC_001135.5	316292	good
ERR266437.386692	[ERR266437.386692;16;NC_001135.5;316293;11;38M1D73M35S;*;0;0]	ERR266437.386692;133;chrXVI;16980;0;*;=;16980;0	16980	end	NC_001135.5	316293	good
ERR266437.2179043	[ERR266437.2179043;16;NC_001135.5;316293;17;38M1D65M;*;0;0]	ERR266437.2179043;133;chrXVI;16919;0;*;=;16919;0	16919	end	NC_001135.5	316293	good
ERR266437.385920	[ERR266437.385920;16;NC_001135.5;316294;11;37M1D73M3S;*;0;0]	ERR266437.385920;133;chrXVI;16949;0;*;=;16949;0	16949	end	NC_001135.5	316294	good
ERR266437.198970	[ERR266437.198970;16;NC_001135.5;316295;14;110M;*;0;0]	ERR266437.198970;133;chrXVI;16940;0;*;=;16940;0	16940	end	NC_001135.5	316295	good
ERR266437.3685231	[ERR266437.3685231;16;NC_001135.5;316299;11;145M;*;0;0]	ERR266437.3685231;133;chrXVI;16984;0;*;=;16984;0	16984	end	NC_001135.5	316299	good
ERR266437.3128607	[ERR266437.3128607;16;NC_001135.5;316301;11;129M;*;0;0]	ERR266437.3128607;133;chrXVI;16980;0;*;=;16980;0	16980	end	NC_001135.5	316301	good
ERR266437.3499875	[ERR266437.3499875;16;NC_001135.5;316303;11;145M;*;0;0]	ERR266437.3499875;133;chrXVI;16978;0;*;=;16978;0	16978	end	NC_001135.5	316303	good
ERR266437.465395	[ERR266437.465395;16;NC_001135.5;316306;11;143M;*;0;0]	ERR266437.465395;133;chrXVI;16992;0;*;=;16992;0	16992	end	NC_001135.5	316306	good
ERR266437.2226545	[ERR266437.2226545;16;NC_001135.5;316306;2;25M1D73M47S;*;0;0]	ERR266437.2226545;133;chrXVI;17002;0;*;=;17002;0	17002	end	NC_001135.5	316306	good
ERR266437.2906842	[ERR266437.2906842;16;NC_001135.5;316308;11;140M;*;0;0]	ERR266437.2906842;133;chrXVI;16989;0;*;=;16989;0	16989	end	NC_001135.5	316308	good
ERR266437.2630394	[ERR266437.2630394;16;NC_001135.5;316309;11;144M;*;0;0]	ERR266437.2630394;133;chrXVI;16988;0;*;=;16988;0	16988	end	NC_001135.5	316309	good
ERR266437.738957	[ERR266437.738957;16;NC_001135.5;316314;11;2S112M;*;0;0]	ERR266437.738957;133;chrXVI;16834;0;*;=;16834;0	16834	end	NC_001135.5	316314	good
ERR266437.137171	[ERR266437.137171;16;NC_001135.5;316314;14;14S114M1S;*;0;0]	ERR266437.137171;133;chrXVI;16818;0;*;=;16818;0	16818	end	NC_001135.5	316314	good
ERR266437.254206	[ERR266437.254206;16;NC_001135.5;316314;11;3S105M;*;0;0]	ERR266437.254206;133;chrXVI;16980;0;*;=;16980;0	16980	end	NC_001135.5	316314	good
ERR266437.633624	[ERR266437.633624;16;NC_001135.5;316314;11;36S108M;*;0;0]	ERR266437.633624;133;chrXVI;16834;0;*;=;16834;0	16834	end	NC_001135.5	316314	good
ERR266437.2127626	[ERR266437.2127626;16;NC_001135.5;316319;2;12M1D73M60S;*;0;0]	ERR266437.2127626;133;chrXVI;17002;0;*;=;17002;0	17002	end	NC_001135.5	316319	good
ERR266437.1329614	[ERR266437.1329614;16;NC_001135.5;316332;11;146M;*;0;0]	ERR266437.1329614;133;chrXVI;17011;0;*;=;17011;0	17011	end	NC_001135.5	316332	good
ERR266437.463571	[ERR266437.463571;16;NC_001135.5;316332;11;146M;*;0;0]	ERR266437.463571;133;chrXVI;17011;0;*;=;17011;0	17011	end	NC_001135.5	316332	good
ERR266437.1848391	[ERR266437.1848391;16;NC_001135.5;316335;11;146M;*;0;0]	ERR266437.1848391;133;chrXVI;16997;0;*;=;16997;0	16997	end	NC_001135.5	316335	good
ERR266437.1989167	[ERR266437.1989167;16;NC_001135.5;316339;11;146M;*;0;0]	ERR266437.1989167;133;chrXVI;17014;0;*;=;17014;0	17014	end	NC_001135.5	316339	good
ERR266437.1339407	[ERR266437.1339407;16;NC_001135.5;316339;11;144M;*;0;0]	ERR266437.1339407;133;chrXVI;17002;0;*;=;17002;0	17002	end	NC_001135.5	316339	good
ERR266437.1513536	[ERR266437.1513536;16;NC_001135.5;316350;11;134M;*;0;0]	ERR266437.1513536;133;chrXVI;17008;0;*;=;17008;0	17008	end	NC_001135.5	316350	good
ERR266437.635479	[ERR266437.635479;16;NC_001135.5;316365;14;122M22S;*;0;0]	ERR266437.635479;133;chrXVI;17012;0;*;=;17012;0	17012	end	NC_001135.5	316365	good
ERR266437.737202	[ERR266437.737202;16;NC_001135.5;316367;11;2S115M;*;0;0]	ERR266437.737202;133;chrXVI;17011;0;*;=;17011;0	17011	end	NC_001135.5	316367	good
ERR266437.816612	[ERR266437.816612;0;NC_001136.10;206;14;3S7M1D110M;*;0;0]	ERR266437.816612;133;chrXVI;17012;0;*;=;17012;0	17012	end	NC_001136.10	206	low
ERR266437.816579	[ERR266437.816579;0;NC_001136.10;206;14;3S7M1D100M;*;0;0]	ERR266437.816579;133;chrXVI;17012;0;*;=;17012;0	17012	end	NC_001136.10	206	low
ERR266437.3729451	[ERR266437.3729451;0;NC_001136.10;206;14;7M1D138M1S;*;0;0]	ERR266437.3729451;133;chrXVI;17009;0;*;=;17009;0	17009	end	NC_001136.10	206	low
ERR266437.331854	[ERR266437.331854;0;NC_001136.10;225;18;127M1D12M;*;0;0]	ERR266437.331854;133;chrXVI;17002;0;*;=;17002;0	17002	end	NC_001136.10	225	low
ERR266437.381723	[ERR266437.381723;0;NC_001136.10;258;11;3S94M1D48M;*;0;0]	ERR266437.381723;133;chrXVI;16962;0;*;=;16962;0	16962	end	NC_001136.10	258	low
ERR266437.1233370	[ERR266437.1233370;0;NC_001136.10;258;11;6S94M1D45M;*;0;0]	ERR266437.1233370;133;chrXVI;16976;0;*;=;16976;0	16976	end	NC_001136.10	258	low
ERR266437.381756	[ERR266437.381756;0;NC_001136.10;258;11;3S94M1D49M;*;0;0]	ERR266437.381756;133;chrXVI;16962;0;*;=;16962;0	16962	end	NC_001136.10	258	low
ERR266437.3203547	[ERR266437.3203547;0;NC_001136.10;260;11;92M1D54M;*;0;0]	ERR266437.3203547;133;chrXVI;16996;0;*;=;16996;0	16996	end	NC_001136.10	260	low
ERR266437.869801	[ERR266437.869801;0;NC_001136.10;264;11;88M1D55M;*;0;0]	ERR266437.869801;133;chrXVI;16945;0;*;=;16945;0	16945	end	NC_001136.10	264	low
ERR266437.2447802	[ERR266437.2447802;0;NC_001136.10;264;11;8S138M;*;0;0]	ERR266437.2447802;133;chrXVI;16984;0;*;=;16984;0	16984	end	NC_001136.10	264	low
ERR266437.432640	[ERR266437.432640;0;NC_001136.10;264;11;1S144M;*;0;0]	ERR266437.432640;133;chrXVI;16968;0;*;=;16968;0	16968	end	NC_001136.10	264	low
ERR266437.552317	[ERR266437.552317;0;NC_001136.10;266;11;86M1D60M;*;0;0]	ERR266437.552317;133;chrXVI;16962;0;*;=;16962;0	16962	end	NC_001136.10	266	low
ERR266437.1422021	[ERR266437.1422021;0;NC_001136.10;269;11;83M1D25M;*;0;0]	ERR266437.1422021;133;chrXVI;16964;0;*;=;16964;0	16964	end	NC_001136.10	269	low
ERR266437.2589849	[ERR266437.2589849;0;NC_001136.10;279;1;73M1D73M;*;0;0]	ERR266437.2589849;133;chrXVI;16940;0;*;=;16940;0	16940	end	NC_001136.10	279	low
ERR266437.758445	[ERR266437.758445;0;NC_001136.10;299;1;144M;*;0;0]	ERR266437.758445;133;chrXVI;16910;0;*;=;16910;0	16910	end	NC_001136.10	299	low
ERR266437.2884083	[ERR266437.2884083;0;NC_001136.10;303;1;2S111M;*;0;0]	ERR266437.2884083;133;chrXVI;16967;0;*;=;16967;0	16967	end	NC_001136.10	303	low
ERR266437.1001848	[ERR266437.1001848;0;NC_001136.10;308;1;143M1S;*;0;0]	ERR266437.1001848;133;chrXVI;16886;0;*;=;16886;0	16886	end	NC_001136.10	308	low
ERR266437.2398867	[ERR266437.2398867;0;NC_001136.10;334;1;115M;*;0;0]	ERR266437.2398867;133;chrXVI;16889;0;*;=;16889;0	16889	end	NC_001136.10	334	low
ERR266437.498282	[ERR266437.498282;16;NC_001136.10;842;1;145M;*;0;0]	ERR266437.498282;69;chrXVI;16807;0;*;=;16807;0	16807	end	NC_001136.10	842	low
ERR266437.2043785	[ERR266437.2043785;16;NC_001136.10;856;1;146M;*;0;0]	ERR266437.2043785;133;chrXVI;16807;0;*;=;16807;0	16807	end	NC_001136.10	856	low
ERR266437.1448419	[ERR266437.1448419;16;NC_001136.10;857;1;3S143M;*;0;0]	ERR266437.1448419;133;chrXVI;16807;0;*;=;16807;0	16807	end	NC_001136.10	857	low
ERR266437.425125	[ERR266437.425125;16;NC_001136.10;861;1;146M;*;0;0]	ERR266437.425125;133;chrXVI;16807;0;*;=;16807;0	16807	end	NC_001136.10	861	low
ERR266437.3528247	[ERR266437.3528247;16;NC_001136.10;864;1;146M;*;0;0]	ERR266437.3528247;133;chrXVI;16810;0;*;=;16810;0	16810	end	NC_001136.10	864	low
ERR266437.3528280	[ERR266437.3528280;16;NC_001136.10;865;1;145M;*;0;0]	ERR266437.3528280;133;chrXVI;16810;0;*;=;16810;0	16810	end	NC_001136.10	865	low
ERR266437.1814008	[ERR266437.1814008;16;NC_001136.10;879;1;146M;*;0;0]	ERR266437.1814008;133;chrXVI;16724;0;*;=;16724;0	16724	end	NC_001136.10	879	low
ERR266437.1967934	[ERR266437.1967934;16;NC_001136.10;895;1;146M;*;0;0]	ERR266437.1967934;133;chrXVI;16807;0;*;=;16807;0	16807	end	NC_001136.10	895	low
ERR266437.1251435	[ERR266437.1251435;16;NC_001136.10;903;1;146M;*;0;0]	ERR266437.1251435;133;chrXVI;16764;0;*;=;16764;0	16764	end	NC_001136.10	903	low
ERR266437.2893256	[ERR266437.2893256;16;NC_001136.10;904;1;145M;*;0;0]	ERR266437.2893256;133;chrXVI;16764;0;*;=;16764;0	16764	end	NC_001136.10	904	low
ERR266437.2537101	[ERR266437.2537101;16;NC_001136.10;914;1;146M;*;0;0]	ERR266437.2537101;133;chrXVI;16728;0;*;=;16728;0	16728	end	NC_001136.10	914	low
ERR266437.3103597	[ERR266437.3103597;16;NC_001136.10;914;1;146M;*;0;0]	ERR266437.3103597;133;chrXVI;16728;0;*;=;16728;0	16728	end	NC_001136.10	914	low
ERR266437.3312088	[ERR266437.3312088;16;NC_001136.10;914;1;146M;*;0;0]	ERR266437.3312088;133;chrXVI;16728;0;*;=;16728;0	16728	end	NC_001136.10	914	low
ERR266437.3270882	[ERR266437.3270882;16;NC_001136.10;918;1;146M;*;0;0]	ERR266437.3270882;133;chrXVI;16724;0;*;=;16724;0	16724	end	NC_001136.10	918	low
ERR266437.2553382	[ERR266437.2553382;16;NC_001136.10;919;1;146M;*;0;0]	ERR266437.2553382;133;chrXVI;16727;0;*;=;16727;0	16727	end	NC_001136.10	919	low
ERR266437.3270885	[ERR266437.3270885;16;NC_001136.10;919;1;145M;*;0;0]	ERR266437.3270885;133;chrXVI;16724;0;*;=;16724;0	16724	end	NC_001136.10	919	low
ERR266437.1231671	[ERR266437.1231671;16;NC_001136.10;925;1;146M;*;0;0]	ERR266437.1231671;133;chrXVI;16724;0;*;=;16724;0	16724	end	NC_001136.10	925	low
ERR266437.1559418	[ERR266437.1559418;16;NC_001136.10;927;1;146M;*;0;0]	ERR266437.1559418;133;chrXVI;16724;0;*;=;16724;0	16724	end	NC_001136.10	927	low
ERR266437.1589820	[ERR266437.1589820;16;NC_001136.10;930;1;146M;*;0;0]	ERR266437.1589820;133;chrXVI;16724;0;*;=;16724;0	16724	end	NC_001136.10	930	low
ERR266437.2217531	[ERR266437.2217531;16;NC_001136.10;942;1;146M;*;0;0]	ERR266437.2217531;133;chrXVI;16724;0;*;=;16724;0	16724	end	NC_001136.10	942	low
ERR266437.3005914	[ERR266437.3005914;16;NC_001136.10;966;1;146M;*;0;0]	ERR266437.3005914;133;chrXVI;16724;0;*;=;16724;0	16724	end	NC_001136.10	966	low
ERR266437.683262	[ERR266437.683262;16;NC_001136.10;979;1;146M;*;0;0]	ERR266437.683262;133;chrXVI;16724;0;*;=;16724;0	16724	end	NC_001136.10	979	low
ERR266437.3312455	[ERR266437.3312455;16;NC_001136.10;985;1;145M;*;0;0]	ERR266437.3312455;133;chrXVI;16724;0;*;=;16724;0	16724	end	NC_001136.10	985	low
ERR266437.1632441	[ERR266437.1632441;16;NC_001136.10;996;1;146M;*;0;0]	ERR266437.1632441;133;chrXVI;16724;0;*;=;16724;0	16724	end	NC_001136.10	996	low
ERR266437.1282648	[ERR266437.1282648;16;NC_001136.10;1009;1;146M;*;0;0]	ERR266437.1282648;133;chrXVI;16724;0;*;=;16724;0	16724	end	NC_001136.10	1009	low
ERR266437.98287	[ERR266437.98287;0;NC_001136.10;1524394;11;146M;*;0;0]	ERR266437.98287;133;chrXVI;16724;0;*;=;16724;0	16724	end	NC_001136.10	1524394	low
ERR266437.1601623	[ERR266437.1601623;0;NC_001136.10;1524394;1;146M;*;0;0]	ERR266437.1601623;133;chrXVI;16724;0;*;=;16724;0	16724	end	NC_001136.10	1524394	low
ERR266437.145441	[ERR266437.145441;0;NC_001136.10;1524490;11;1S116M6S;*;0;0]	ERR266437.145441;133;chrXVI;16807;0;*;=;16807;0	16807	end	NC_001136.10	1524490	low
ERR266437.261005	[ERR266437.261005;16;NC_001136.10;1525151;2;64S65M1D10M;*;0;0]	ERR266437.261005;133;chrXVI;16811;0;*;=;16811;0	16811	end	NC_001136.10	1525151	low
ERR266437.2599359	[ERR266437.2599359;0;NC_001136.10;1525469;1;146M;*;0;0]	ERR266437.2599359;133;chrXVI;17100;0;*;=;17100;0	17100	end	NC_001136.10	1525469	low
ERR266437.2441104	[ERR266437.2441104;0;NC_001136.10;1525478;1;146M;*;0;0]	ERR266437.2441104;133;chrXVI;17100;0;*;=;17100;0	17100	end	NC_001136.10	1525478	low
ERR266437.789016	[ERR266437.789016;0;NC_001136.10;1525493;1;146M;*;0;0]	ERR266437.789016;133;chrXVI;17100;0;*;=;17100;0	17100	end	NC_001136.10	1525493	low
ERR266437.890035	[ERR266437.890035;0;NC_001136.10;1525508;1;145M;*;0;0]	ERR266437.890035;133;chrXVI;17100;0;*;=;17100;0	17100	end	NC_001136.10	1525508	low
ERR266437.2734922	[ERR266437.2734922;0;NC_001136.10;1525512;1;146M;*;0;0]	ERR266437.2734922;133;chrXVI;17100;0;*;=;17100;0	17100	end	NC_001136.10	1525512	low
ERR266437.1969636	[ERR266437.1969636;0;NC_001136.10;1525536;1;146M;*;0;0]	ERR266437.1969636;133;chrXVI;17100;0;*;=;17100;0	17100	end	NC_001136.10	1525536	low
ERR266437.748906	[ERR266437.748906;0;NC_001136.10;1525583;1;146M;*;0;0]	ERR266437.748906;133;chrXVI;17127;0;*;=;17127;0	17127	end	NC_001136.10	1525583	low
ERR266437.684678	[ERR266437.684678;0;NC_001136.10;1525584;1;134M;*;0;0]	ERR266437.684678;133;chrXVI;17115;0;*;=;17115;0	17115	end	NC_001136.10	1525584	low
ERR266437.359184	[ERR266437.359184;0;NC_001136.10;1525604;1;3S142M;*;0;0]	ERR266437.359184;133;chrXVI;17135;0;*;=;17135;0	17135	end	NC_001136.10	1525604	low
ERR266437.2235863	[ERR266437.2235863;0;NC_001136.10;1525614;1;146M;*;0;0]	ERR266437.2235863;133;chrXVI;17156;0;*;=;17156;0	17156	end	NC_001136.10	1525614	low
ERR266437.3503550	[ERR266437.3503550;0;NC_001136.10;1525645;1;144M;*;0;0]	ERR266437.3503550;133;chrXVI;17186;0;*;=;17186;0	17186	end	NC_001136.10	1525645	low
ERR266437.2530159	[ERR266437.2530159;0;NC_001136.10;1525645;1;145M;*;0;0]	ERR266437.2530159;133;chrXVI;17192;0;*;=;17192;0	17192	end	NC_001136.10	1525645	low
ERR266437.1714039	[ERR266437.1714039;0;NC_001136.10;1525647;1;140M;*;0;0]	ERR266437.1714039;133;chrXVI;17192;0;*;=;17192;0	17192	end	NC_001136.10	1525647	low
ERR266437.1283067	[ERR266437.1283067;16;NC_001136.10;1525886;1;145M;*;0;0]	ERR266437.1283067;133;chrXVI;17100;0;*;=;17100;0	17100	end	NC_001136.10	1525886	low
ERR266437.1090624	[ERR266437.1090624;16;NC_001136.10;1525927;1;146M;*;0;0]	ERR266437.1090624;133;chrXVI;17100;0;*;=;17100;0	17100	end	NC_001136.10	1525927	low
ERR266437.3083462	[ERR266437.3083462;16;NC_001136.10;1525939;1;134M;*;0;0]	ERR266437.3083462;133;chrXVI;17100;0;*;=;17100;0	17100	end	NC_001136.10	1525939	low
ERR266437.211423	[ERR266437.211423;16;NC_001136.10;1525952;1;146M;*;0;0]	ERR266437.211423;133;chrXVI;17100;0;*;=;17100;0	17100	end	NC_001136.10	1525952	low
ERR266437.482387	[ERR266437.482387;16;NC_001136.10;1525963;1;146M;*;0;0]	ERR266437.482387;133;chrXVI;17103;0;*;=;17103;0	17103	end	NC_001136.10	1525963	low
ERR266437.2187690	[ERR266437.2187690;16;NC_001136.10;1525967;1;146M;*;0;0]	ERR266437.2187690;133;chrXVI;17100;0;*;=;17100;0	17100	end	NC_001136.10	1525967	low
ERR266437.1143789	[ERR266437.1143789;16;NC_001136.10;1525973;1;146M;*;0;0]	ERR266437.1143789;133;chrXVI;17100;0;*;=;17100;0	17100	end	NC_001136.10	1525973	low
ERR266437.3172728	[ERR266437.3172728;16;NC_001136.10;1525978;1;146M;*;0;0]	ERR266437.3172728;133;chrXVI;17100;0;*;=;17100;0	17100	end	NC_001136.10	1525978	low
ERR266437.3613823	[ERR266437.3613823;16;NC_001136.10;1525979;1;146M;*;0;0]	ERR266437.3613823;133;chrXVI;17108;0;*;=;17108;0	17108	end	NC_001136.10	1525979	low
ERR266437.150978	[ERR266437.150978;16;NC_001136.10;1525980;1;146M;*;0;0]	ERR266437.150978;133;chrXVI;17122;0;*;=;17122;0	17122	end	NC_001136.10	1525980	low
ERR266437.1400549	[ERR266437.1400549;16;NC_001136.10;1525981;1;146M;*;0;0]	ERR266437.1400549;133;chrXVI;17122;0;*;=;17122;0	17122	end	NC_001136.10	1525981	low
ERR266437.2755504	[ERR266437.2755504;16;NC_001136.10;1525981;1;146M;*;0;0]	ERR266437.2755504;133;chrXVI;17122;0;*;=;17122;0	17122	end	NC_001136.10	1525981	low
ERR266437.2267218	[ERR266437.2267218;16;NC_001136.10;1525982;1;128M;*;0;0]	ERR266437.2267218;133;chrXVI;17108;0;*;=;17108;0	17108	end	NC_001136.10	1525982	low
ERR266437.1466108	[ERR266437.1466108;16;NC_001136.10;1525982;1;145M;*;0;0]	ERR266437.1466108;133;chrXVI;17100;0;*;=;17100;0	17100	end	NC_001136.10	1525982	low
ERR266437.2132935	[ERR266437.2132935;16;NC_001136.10;1525989;1;146M;*;0;0]	ERR266437.2132935;133;chrXVI;17108;0;*;=;17108;0	17108	end	NC_001136.10	1525989	low
ERR266437.1987986	[ERR266437.1987986;16;NC_001136.10;1525995;1;146M;*;0;0]	ERR266437.1987986;133;chrXVI;17121;0;*;=;17121;0	17121	end	NC_001136.10	1525995	low
ERR266437.3482312	[ERR266437.3482312;16;NC_001136.10;1525995;1;146M;*;0;0]	ERR266437.3482312;133;chrXVI;17143;0;*;=;17143;0	17143	end	NC_001136.10	1525995	low
ERR266437.657460	[ERR266437.657460;16;NC_001136.10;1525997;1;130M;*;0;0]	ERR266437.657460;133;chrXVI;17122;0;*;=;17122;0	17122	end	NC_001136.10	1525997	low
ERR266437.2172692	[ERR266437.2172692;16;NC_001136.10;1526000;1;146M;*;0;0]	ERR266437.2172692;133;chrXVI;17131;0;*;=;17131;0	17131	end	NC_001136.10	1526000	low
ERR266437.3004499	[ERR266437.3004499;16;NC_001136.10;1526009;1;113M;*;0;0]	ERR266437.3004499;133;chrXVI;17137;0;*;=;17137;0	17137	end	NC_001136.10	1526009	low
ERR266437.3004478	[ERR266437.3004478;16;NC_001136.10;1526013;1;109M;*;0;0]	ERR266437.3004478;133;chrXVI;17137;0;*;=;17137;0	17137	end	NC_001136.10	1526013	low
ERR266437.597596	[ERR266437.597596;16;NC_001136.10;1526017;1;146M;*;0;0]	ERR266437.597596;133;chrXVI;17169;0;*;=;17169;0	17169	end	NC_001136.10	1526017	low
ERR266437.3600153	[ERR266437.3600153;16;NC_001136.10;1526023;1;118M;*;0;0]	ERR266437.3600153;133;chrXVI;17130;0;*;=;17130;0	17130	end	NC_001136.10	1526023	low
ERR266437.1238418	[ERR266437.1238418;16;NC_001136.10;1526025;1;146M;*;0;0]	ERR266437.1238418;133;chrXVI;17162;0;*;=;17162;0	17162	end	NC_001136.10	1526025	low
ERR266437.902114	[ERR266437.902114;16;NC_001136.10;1526027;1;144M;*;0;0]	ERR266437.902114;133;chrXVI;17148;0;*;=;17148;0	17148	end	NC_001136.10	1526027	low
ERR266437.2024733	[ERR266437.2024733;16;NC_001136.10;1526027;1;146M;*;0;0]	ERR266437.2024733;133;chrXVI;17163;0;*;=;17163;0	17163	end	NC_001136.10	1526027	low
ERR266437.2628325	[ERR266437.2628325;16;NC_001136.10;1526039;1;146M;*;0;0]	ERR266437.2628325;133;chrXVI;17163;0;*;=;17163;0	17163	end	NC_001136.10	1526039	low
ERR266437.2415888	[ERR266437.2415888;16;NC_001136.10;1526041;1;144M;*;0;0]	ERR266437.2415888;133;chrXVI;17163;0;*;=;17163;0	17163	end	NC_001136.10	1526041	low
ERR266437.2546050	[ERR266437.2546050;16;NC_001136.10;1526049;1;135M;*;0;0]	ERR266437.2546050;133;chrXVI;17164;0;*;=;17164;0	17164	end	NC_001136.10	1526049	low
ERR266437.1696985	[ERR266437.1696985;16;NC_001136.10;1526061;1;134M;*;0;0]	ERR266437.1696985;133;chrXVI;17181;0;*;=;17181;0	17181	end	NC_001136.10	1526061	low
ERR266437.1562183	[ERR266437.1562183;16;NC_001136.10;1526068;1;146M;*;0;0]	ERR266437.1562183;133;chrXVI;17186;0;*;=;17186;0	17186	end	NC_001136.10	1526068	low
ERR266437.2294366	[ERR266437.2294366;16;NC_001136.10;1526074;1;1S120M;*;0;0]	ERR266437.2294366;133;chrXVI;17156;0;*;=;17156;0	17156	end	NC_001136.10	1526074	low
ERR266437.1479439	[ERR266437.1479439;0;NC_001137.3;5815;1;146M;*;0;0]	ERR266437.1479439;133;chrXVI;17185;0;*;=;17185;0	17185	end	NC_001137.3	5815	low
ERR266437.1802016	[ERR266437.1802016;0;NC_001137.3;5815;1;140M;*;0;0]	ERR266437.1802016;133;chrXVI;17185;0;*;=;17185;0	17185	end	NC_001137.3	5815	low
ERR266437.1120844	[ERR266437.1120844;0;NC_001137.3;5821;1;146M;*;0;0]	ERR266437.1120844;133;chrXVI;17199;0;*;=;17199;0	17199	end	NC_001137.3	5821	low
ERR266437.2715661	[ERR266437.2715661;0;NC_001137.3;5821;1;146M;*;0;0]	ERR266437.2715661;133;chrXVI;17199;0;*;=;17199;0	17199	end	NC_001137.3	5821	low
ERR266437.571221	[ERR266437.571221;0;NC_001137.3;5826;1;146M;*;0;0]	ERR266437.571221;133;chrXVI;17173;0;*;=;17173;0	17173	end	NC_001137.3	5826	low
ERR266437.3005769	[ERR266437.3005769;0;NC_001137.3;5843;1;143M;*;0;0]	ERR266437.3005769;133;chrXVI;17161;0;*;=;17161;0	17161	end	NC_001137.3	5843	low
ERR266437.2084035	[ERR266437.2084035;0;NC_001137.3;5874;1;146M;*;0;0]	ERR266437.2084035;133;chrXVI;17158;0;*;=;17158;0	17158	end	NC_001137.3	5874	low
ERR266437.3650284	[ERR266437.3650284;0;NC_001137.3;5883;1;140M;*;0;0]	ERR266437.3650284;133;chrXVI;17137;0;*;=;17137;0	17137	end	NC_001137.3	5883	low
ERR266437.1538536	[ERR266437.1538536;0;NC_001137.3;5929;1;140M;*;0;0]	ERR266437.1538536;133;chrXVI;17088;0;*;=;17088;0	17088	end	NC_001137.3	5929	low
ERR266437.1332342	[ERR266437.1332342;0;NC_001137.3;5931;1;141M;*;0;0]	ERR266437.1332342;133;chrXVI;17100;0;*;=;17100;0	17100	end	NC_001137.3	5931	low
ERR266437.2713126	[ERR266437.2713126;0;NC_001137.3;5935;1;146M;*;0;0]	ERR266437.2713126;133;chrXVI;17082;0;*;=;17082;0	17082	end	NC_001137.3	5935	low
ERR266437.1153029	[ERR266437.1153029;0;NC_001137.3;5955;1;140M;*;0;0]	ERR266437.1153029;133;chrXVI;17100;0;*;=;17100;0	17100	end	NC_001137.3	5955	low
ERR266437.2797023	[ERR266437.2797023;16;NC_001137.3;6230;17;144M;*;0;0]	ERR266437.2797023;133;chrXVI;17175;0;*;=;17175;0	17175	end	NC_001137.3	6230	low
ERR266437.67358	[ERR266437.67358;0;NC_001137.3;6230;17;146M;*;0;0]	ERR266437.67358;133;chrXVI;16724;0;*;=;16724;0	16724	end	NC_001137.3	6230	low
ERR266437.266573	[ERR266437.266573;16;NC_001137.3;6231;17;144M;*;0;0]	ERR266437.266573;133;chrXVI;17152;0;*;=;17152;0	17152	end	NC_001137.3	6231	low
ERR266437.668103	[ERR266437.668103;16;NC_001137.3;6233;17;141M;*;0;0]	ERR266437.668103;133;chrXVI;17176;0;*;=;17176;0	17176	end	NC_001137.3	6233	low
ERR266437.3221481	[ERR266437.3221481;0;NC_001137.3;6244;18;140M6S;*;0;0]	ERR266437.3221481;133;chrXVI;16724;0;*;=;16724;0	16724	end	NC_001137.3	6244	low
ERR266437.2768325	[ERR266437.2768325;0;NC_001137.3;6245;18;139M7S;*;0;0]	ERR266437.2768325;133;chrXVI;16724;0;*;=;16724;0	16724	end	NC_001137.3	6245	low
ERR266437.3113297	[ERR266437.3113297;16;NC_001137.3;6256;18;128M18S;*;0;0]	ERR266437.3113297;133;chrXVI;17133;0;*;=;17133;0	17133	end	NC_001137.3	6256	low
ERR266437.3113308	[ERR266437.3113308;16;NC_001137.3;6260;18;2S124M18S;*;0;0]	ERR266437.3113308;133;chrXVI;17132;0;*;=;17132;0	17132	end	NC_001137.3	6260	low
ERR266437.1290979	[ERR266437.1290979;0;NC_001137.3;6264;18;120M14S;*;0;0]	ERR266437.1290979;133;chrXVI;16724;0;*;=;16724;0	16724	end	NC_001137.3	6264	low
ERR266437.1550389	[ERR266437.1550389;16;NC_001137.3;6265;18;119M19S;*;0;0]	ERR266437.1550389;133;chrXVI;17135;0;*;=;17135;0	17135	end	NC_001137.3	6265	low
ERR266437.1044819	[ERR266437.1044819;0;NC_001137.3;6266;18;118M27S;*;0;0]	ERR266437.1044819;133;chrXVI;16724;0;*;=;16724;0	16724	end	NC_001137.3	6266	low
ERR266437.3406183	[ERR266437.3406183;16;NC_001137.3;6272;18;2S112M30S;*;0;0]	ERR266437.3406183;133;chrXVI;17121;0;*;=;17121;0	17121	end	NC_001137.3	6272	low
ERR266437.1784875	[ERR266437.1784875;16;NC_001137.3;6448;37;144M;*;0;0]	ERR266437.1784875;133;chrXVI;16765;0;*;=;16765;0	16765	end	NC_001137.3	6448	low
ERR266437.200741	[ERR266437.200741;16;NC_001137.3;6490;17;144M;*;0;0]	ERR266437.200741;133;chrXVI;16724;0;*;=;16724;0	16724	end	NC_001137.3	6490	low
ERR266437.3544051	[ERR266437.3544051;16;NC_001137.3;6499;11;146M;*;0;0]	ERR266437.3544051;133;chrXVI;16738;0;*;=;16738;0	16738	end	NC_001137.3	6499	low
ERR266437.1006707	[ERR266437.1006707;16;NC_001137.3;6502;2;129M;*;0;0]	ERR266437.1006707;133;chrXVI;16724;0;*;=;16724;0	16724	end	NC_001137.3	6502	low
ERR266437.462651	[ERR266437.462651;16;NC_001137.3;6523;18;146M;*;0;0]	ERR266437.462651;133;chrXVI;16724;0;*;=;16724;0	16724	end	NC_001137.3	6523	low
ERR266437.3056887	[ERR266437.3056887;16;NC_001137.3;6548;17;146M;*;0;0]	ERR266437.3056887;133;chrXVI;16724;0;*;=;16724;0	16724	end	NC_001137.3	6548	low
ERR266437.897302	[ERR266437.897302;16;NC_001137.3;6570;11;3S95M1I46M;*;0;0]	ERR266437.897302;133;chrXVI;16724;0;*;=;16724;0	16724	end	NC_001137.3	6570	low
ERR266437.3336275	[ERR266437.3336275;16;NC_001137.3;6570;1;4S91M1I49M;*;0;0]	ERR266437.3336275;133;chrXVI;16724;0;*;=;16724;0	16724	end	NC_001137.3	6570	low
ERR266437.155807	[ERR266437.155807;16;NC_001137.3;6576;11;85M1I60M;*;0;0]	ERR266437.155807;133;chrXVI;16724;0;*;=;16724;0	16724	end	NC_001137.3	6576	low
ERR266437.3247951	[ERR266437.3247951;16;NC_001137.3;6578;11;83M1I62M;*;0;0]	ERR266437.3247951;133;chrXVI;16724;0;*;=;16724;0	16724	end	NC_001137.3	6578	low
ERR266437.3747465	[ERR266437.3747465;16;NC_001137.3;6580;18;146M;*;0;0]	ERR266437.3747465;133;chrXVI;16724;0;*;=;16724;0	16724	end	NC_001137.3	6580	low
ERR266437.3401166	[ERR266437.3401166;16;NC_001137.3;6587;14;74M1I71M;*;0;0]	ERR266437.3401166;133;chrXVI;16724;0;*;=;16724;0	16724	end	NC_001137.3	6587	low
ERR266437.2444475	[ERR266437.2444475;16;NC_001137.3;6590;11;71M1I73M;*;0;0]	ERR266437.2444475;133;chrXVI;16724;0;*;=;16724;0	16724	end	NC_001137.3	6590	low
ERR266437.2444479	[ERR266437.2444479;16;NC_001137.3;6590;11;71M1I73M;*;0;0]	ERR266437.2444479;133;chrXVI;16724;0;*;=;16724;0	16724	end	NC_001137.3	6590	low
ERR266437.50766	[ERR266437.50766;16;NC_001137.3;6601;11;3S60M1I72M;*;0;0]	ERR266437.50766;133;chrXVI;16724;0;*;=;16724;0	16724	end	NC_001137.3	6601	low
ERR266437.593540	[ERR266437.593540;16;NC_001137.3;6614;11;47M1I98M;*;0;0]	ERR266437.593540;133;chrXVI;16724;0;*;=;16724;0	16724	end	NC_001137.3	6614	low
ERR266437.1895851	[ERR266437.1895851;16;NC_001137.3;6614;11;47M1I71M;*;0;0]	ERR266437.1895851;133;chrXVI;16724;0;*;=;16724;0	16724	end	NC_001137.3	6614	low
ERR266437.2795978	[ERR266437.2795978;16;NC_001137.3;6618;11;3S43M1I98M;*;0;0]	ERR266437.2795978;133;chrXVI;16724;0;*;=;16724;0	16724	end	NC_001137.3	6618	low
ERR266437.316756	[ERR266437.316756;0;NC_001137.3;569453;14;12S134M;*;0;0]	ERR266437.316756;133;chrXVI;16722;0;*;=;16722;0	16722	end	NC_001137.3	569453	low
ERR266437.2621588	[ERR266437.2621588;0;NC_001137.3;569453;14;8S134M;*;0;0]	ERR266437.2621588;133;chrXVI;16724;0;*;=;16724;0	16724	end	NC_001137.3	569453	low
ERR266437.3566366	[ERR266437.3566366;0;NC_001137.3;569453;11;18S128M;*;0;0]	ERR266437.3566366;133;chrXVI;16724;0;*;=;16724;0	16724	end	NC_001137.3	569453	low
ERR266437.2634317	[ERR266437.2634317;0;NC_001137.3;569453;11;14S95M;*;0;0]	ERR266437.2634317;133;chrXVI;16755;0;*;=;16755;0	16755	end	NC_001137.3	569453	low
ERR266437.3565203	[ERR266437.3565203;0;NC_001137.3;569454;11;140M;*;0;0]	ERR266437.3565203;133;chrXVI;16737;0;*;=;16737;0	16737	end	NC_001137.3	569454	low
ERR266437.3318837	[ERR266437.3318837;0;NC_001137.3;569455;11;146M;*;0;0]	ERR266437.3318837;133;chrXVI;16747;0;*;=;16747;0	16747	end	NC_001137.3	569455	low
ERR266437.3101842	[ERR266437.3101842;0;NC_001137.3;569459;11;140M;*;0;0]	ERR266437.3101842;133;chrXVI;16787;0;*;=;16787;0	16787	end	NC_001137.3	569459	low
ERR266437.2903598	[ERR266437.2903598;0;NC_001137.3;569461;11;140M;*;0;0]	ERR266437.2903598;133;chrXVI;16764;0;*;=;16764;0	16764	end	NC_001137.3	569461	low
ERR266437.2218280	[ERR266437.2218280;16;NC_001137.3;569962;11;124M;*;0;0]	ERR266437.2218280;133;chrXVI;16807;0;*;=;16807;0	16807	end	NC_001137.3	569962	low
ERR266437.573796	[ERR266437.573796;16;NC_001137.3;569966;11;146M;*;0;0]	ERR266437.573796;133;chrXVI;16852;0;*;=;16852;0	16852	end	NC_001137.3	569966	low
ERR266437.52980	[ERR266437.52980;16;NC_001137.3;569990;11;94M1I42M7S;*;0;0]	ERR266437.52980;133;chrXVI;16850;0;*;=;16850;0	16850	end	NC_001137.3	569990	low
ERR266437.2246691	[ERR266437.2246691;16;NC_001137.3;570180;11;56M1I71M;*;0;0]	ERR266437.2246691;133;chrXVI;17003;0;*;=;17003;0	17003	end	NC_001137.3	570180	low
ERR266437.2752305	[ERR266437.2752305;0;NC_001137.3;570433;11;143M;*;0;0]	ERR266437.2752305;133;chrXVI;17114;0;*;=;17114;0	17114	end	NC_001137.3	570433	low
ERR266437.3346962	[ERR266437.3346962;0;NC_001137.3;570452;11;146M;*;0;0]	ERR266437.3346962;133;chrXVI;17154;0;*;=;17154;0	17154	end	NC_001137.3	570452	low
ERR266437.1400563	[ERR266437.1400563;0;NC_001137.3;570467;11;4S142M;*;0;0]	ERR266437.1400563;133;chrXVI;17142;0;*;=;17142;0	17142	end	NC_001137.3	570467	low
ERR266437.2020372	[ERR266437.2020372;0;NC_001137.3;570467;11;4S136M;*;0;0]	ERR266437.2020372;133;chrXVI;17154;0;*;=;17154;0	17154	end	NC_001137.3	570467	low
ERR266437.3330582	[ERR266437.3330582;0;NC_001137.3;570479;11;144M;*;0;0]	ERR266437.3330582;133;chrXVI;17170;0;*;=;17170;0	17170	end	NC_001137.3	570479	low
ERR266437.1824227	[ERR266437.1824227;0;NC_001137.3;570485;11;144M;*;0;0]	ERR266437.1824227;133;chrXVI;17167;0;*;=;17167;0	17167	end	NC_001137.3	570485	low
ERR266437.1653989	[ERR266437.1653989;0;NC_001137.3;570488;11;146M;*;0;0]	ERR266437.1653989;133;chrXVI;17195;0;*;=;17195;0	17195	end	NC_001137.3	570488	low
ERR266437.2507384	[ERR266437.2507384;0;NC_001137.3;570495;31;145M;*;0;0]	ERR266437.2507384;133;chrXVI;17186;0;*;=;17186;0	17186	end	NC_001137.3	570495	low
ERR266437.2727617	[ERR266437.2727617;0;NC_001137.3;570517;1;120M;*;0;0]	ERR266437.2727617;133;chrXVI;17195;0;*;=;17195;0	17195	end	NC_001137.3	570517	low
ERR266437.2454868	[ERR266437.2454868;16;NC_001137.3;570751;1;27M1I118M;*;0;0]	ERR266437.2454868;133;chrXVI;17100;0;*;=;17100;0	17100	end	NC_001137.3	570751	low
ERR266437.1550474	[ERR266437.1550474;16;NC_001137.3;570755;1;23M1I122M;*;0;0]	ERR266437.1550474;133;chrXVI;17100;0;*;=;17100;0	17100	end	NC_001137.3	570755	low
ERR266437.2457324	[ERR266437.2457324;16;NC_001137.3;570756;1;22M1I117M;*;0;0]	ERR266437.2457324;133;chrXVI;17100;0;*;=;17100;0	17100	end	NC_001137.3	570756	low
ERR266437.3017507	[ERR266437.3017507;16;NC_001137.3;570758;1;20M1I125M;*;0;0]	ERR266437.3017507;133;chrXVI;17100;0;*;=;17100;0	17100	end	NC_001137.3	570758	low
ERR266437.2899780	[ERR266437.2899780;16;NC_001137.3;570766;1;12M1I128M;*;0;0]	ERR266437.2899780;133;chrXVI;17100;0;*;=;17100;0	17100	end	NC_001137.3	570766	low
ERR266437.1534027	[ERR266437.1534027;16;NC_001137.3;570768;1;10M1I130M;*;0;0]	ERR266437.1534027;133;chrXVI;17100;0;*;=;17100;0	17100	end	NC_001137.3	570768	low
ERR266437.289442	[ERR266437.289442;16;NC_001137.3;570782;1;145M;*;0;0]	ERR266437.289442;133;chrXVI;17100;0;*;=;17100;0	17100	end	NC_001137.3	570782	low
ERR266437.1969003	[ERR266437.1969003;16;NC_001137.3;570806;1;146M;*;0;0]	ERR266437.1969003;133;chrXVI;17094;0;*;=;17094;0	17094	end	NC_001137.3	570806	low
ERR266437.2946974	[ERR266437.2946974;16;NC_001137.3;570867;1;146M;*;0;0]	ERR266437.2946974;133;chrXVI;17158;0;*;=;17158;0	17158	end	NC_001137.3	570867	low
ERR266437.3122713	[ERR266437.3122713;16;NC_001137.3;570882;1;146M;*;0;0]	ERR266437.3122713;133;chrXVI;17166;0;*;=;17166;0	17166	end	NC_001137.3	570882	low
ERR266437.2170929	[ERR266437.2170929;16;NC_001137.3;570884;1;146M;*;0;0]	ERR266437.2170929;133;chrXVI;17170;0;*;=;17170;0	17170	end	NC_001137.3	570884	low
ERR266437.3381060	[ERR266437.3381060;16;NC_001137.3;570911;1;137M;*;0;0]	ERR266437.3381060;133;chrXVI;17199;0;*;=;17199;0	17199	end	NC_001137.3	570911	low
ERR266437.2455816	[ERR266437.2455816;16;NC_001137.3;570912;1;140M;*;0;0]	ERR266437.2455816;133;chrXVI;17183;0;*;=;17183;0	17183	end	NC_001137.3	570912	low
ERR266437.2492755	[ERR266437.2492755;16;NC_001138.5;4372;1;138M;*;0;0]	ERR266437.2492755;133;chrXVI;17166;0;*;=;17166;0	17166	end	NC_001138.5	4372	low
ERR266437.2651879	[ERR266437.2651879;16;NC_001138.5;4376;1;146M;*;0;0]	ERR266437.2651879;133;chrXVI;17171;0;*;=;17171;0	17171	end	NC_001138.5	4376	low
ERR266437.2316305	[ERR266437.2316305;16;NC_001138.5;4419;1;143M;*;0;0]	ERR266437.2316305;133;chrXVI;17123;0;*;=;17123;0	17123	end	NC_001138.5	4419	low
ERR266437.2188880	[ERR266437.2188880;0;NC_001138.5;4962;11;106M1S;*;0;0]	ERR266437.2188880;133;chrXVI;16871;0;*;=;16871;0	16871	end	NC_001138.5	4962	low
ERR266437.2780094	[ERR266437.2780094;16;NC_001138.5;5477;11;146M;*;0;0]	ERR266437.2780094;133;chrXVI;16807;0;*;=;16807;0	16807	end	NC_001138.5	5477	low
ERR266437.1379081	[ERR266437.1379081;16;NC_001138.5;5480;11;135M;*;0;0]	ERR266437.1379081;133;chrXVI;16807;0;*;=;16807;0	16807	end	NC_001138.5	5480	low
ERR266437.2045538	[ERR266437.2045538;16;NC_001138.5;5480;11;143M2S;*;0;0]	ERR266437.2045538;133;chrXVI;16807;0;*;=;16807;0	16807	end	NC_001138.5	5480	low
ERR266437.1848590	[ERR266437.1848590;16;NC_001138.5;5483;11;145M;*;0;0]	ERR266437.1848590;133;chrXVI;16807;0;*;=;16807;0	16807	end	NC_001138.5	5483	low
ERR266437.2503725	[ERR266437.2503725;16;NC_001138.5;5483;11;145M;*;0;0]	ERR266437.2503725;133;chrXVI;16807;0;*;=;16807;0	16807	end	NC_001138.5	5483	low
ERR266437.2976240	[ERR266437.2976240;16;NC_001138.5;5487;11;146M;*;0;0]	ERR266437.2976240;133;chrXVI;16781;0;*;=;16781;0	16781	end	NC_001138.5	5487	low
ERR266437.1368475	[ERR266437.1368475;16;NC_001138.5;5487;11;146M;*;0;0]	ERR266437.1368475;133;chrXVI;16780;0;*;=;16780;0	16780	end	NC_001138.5	5487	low
ERR266437.3114078	[ERR266437.3114078;16;NC_001138.5;5492;11;146M;*;0;0]	ERR266437.3114078;133;chrXVI;16807;0;*;=;16807;0	16807	end	NC_001138.5	5492	low
ERR266437.366791	[ERR266437.366791;16;NC_001138.5;5494;11;146M;*;0;0]	ERR266437.366791;133;chrXVI;16750;0;*;=;16750;0	16750	end	NC_001138.5	5494	low
ERR266437.880575	[ERR266437.880575;0;NC_001139.9;320211;44;146M;*;0;0]	ERR266437.880575;133;chrXVI;7533;0;*;=;7533;0	7533	begin	NC_001139.9	320211	good
ERR266437.3419675	[ERR266437.3419675;0;NC_001139.9;320211;44;146M;*;0;0]	ERR266437.3419675;133;chrXVI;7533;0;*;=;7533;0	7533	begin	NC_001139.9	320211	good
ERR266437.2426494	[ERR266437.2426494;0;NC_001139.9;320213;44;146M;*;0;0]	ERR266437.2426494;133;chrXVI;7533;0;*;=;7533;0	7533	begin	NC_001139.9	320213	good
ERR266437.2594064	[ERR266437.2594064;0;NC_001139.9;320235;44;139M;*;0;0]	ERR266437.2594064;133;chrXVI;7485;0;*;=;7485;0	7485	begin	NC_001139.9	320235	good
ERR266437.1009858	[ERR266437.1009858;0;NC_001139.9;320257;44;135M;*;0;0]	ERR266437.1009858;133;chrXVI;7470;0;*;=;7470;0	7470	begin	NC_001139.9	320257	good
ERR266437.2078687	[ERR266437.2078687;0;NC_001139.9;320257;44;146M;*;0;0]	ERR266437.2078687;133;chrXVI;7533;0;*;=;7533;0	7533	begin	NC_001139.9	320257	good
ERR266437.2078666	[ERR266437.2078666;0;NC_001139.9;320257;44;140M;*;0;0]	ERR266437.2078666;133;chrXVI;7473;0;*;=;7473;0	7473	begin	NC_001139.9	320257	good
ERR266437.3341973	[ERR266437.3341973;0;NC_001139.9;320259;44;145M;*;0;0]	ERR266437.3341973;133;chrXVI;7533;0;*;=;7533;0	7533	begin	NC_001139.9	320259	good
ERR266437.2739189	[ERR266437.2739189;0;NC_001139.9;320265;44;146M;*;0;0]	ERR266437.2739189;133;chrXVI;7470;0;*;=;7470;0	7470	begin	NC_001139.9	320265	good
ERR266437.3413543	[ERR266437.3413543;16;NC_001139.9;320570;44;146M;*;0;0]	ERR266437.3413543;133;chrXVI;7533;0;*;=;7533;0	7533	begin	NC_001139.9	320570	good
ERR266437.3413510	[ERR266437.3413510;16;NC_001139.9;320571;44;145M;*;0;0]	ERR266437.3413510;133;chrXVI;7533;0;*;=;7533;0	7533	begin	NC_001139.9	320571	good
ERR266437.1205424	[ERR266437.1205424;16;NC_001139.9;320626;44;146M;*;0;0]	ERR266437.1205424;133;chrXVI;7533;0;*;=;7533;0	7533	begin	NC_001139.9	320626	good
ERR266437.3044442	[ERR266437.3044442;16;NC_001139.9;320687;44;146M;*;0;0]	ERR266437.3044442;133;chrXVI;7470;0;*;=;7470;0	7470	begin	NC_001139.9	320687	good
ERR266437.2592780	[ERR266437.2592780;16;NC_001139.9;320700;44;146M;*;0;0]	ERR266437.2592780;133;chrXVI;7470;0;*;=;7470;0	7470	begin	NC_001139.9	320700	good
ERR266437.720118	[ERR266437.720118;16;NC_001139.9;320707;44;146M;*;0;0]	ERR266437.720118;133;chrXVI;7470;0;*;=;7470;0	7470	begin	NC_001139.9	320707	good
ERR266437.720096	[ERR266437.720096;16;NC_001139.9;320707;44;146M;*;0;0]	ERR266437.720096;133;chrXVI;7470;0;*;=;7470;0	7470	begin	NC_001139.9	320707	good
ERR266437.3685993	[ERR266437.3685993;16;NC_001139.9;320709;44;146M;*;0;0]	ERR266437.3685993;133;chrXVI;7470;0;*;=;7470;0	7470	begin	NC_001139.9	320709	good
ERR266437.1594834	[ERR266437.1594834;0;NC_001139.9;88;31;124M;*;0;0]	ERR266437.1594834;133;chrXVI;16988;0;*;=;16988;0	16988	end	NC_001139.9	88	low
ERR266437.3501859	[ERR266437.3501859;0;NC_001139.9;93;14;122M1I17M;*;0;0]	ERR266437.3501859;133;chrXVI;17004;0;*;=;17004;0	17004	end	NC_001139.9	93	low
ERR266437.2648154	[ERR266437.2648154;0;NC_001139.9;101;11;114M1I21M1I7M2S;*;0;0]	ERR266437.2648154;133;chrXVI;16995;0;*;=;16995;0	16995	end	NC_001139.9	101	low
ERR266437.918063	[ERR266437.918063;0;NC_001139.9;104;17;111M1I33M;*;0;0]	ERR266437.918063;133;chrXVI;17004;0;*;=;17004;0	17004	end	NC_001139.9	104	low
ERR266437.1953644	[ERR266437.1953644;0;NC_001139.9;109;17;108M2S;*;0;0]	ERR266437.1953644;133;chrXVI;16997;0;*;=;16997;0	16997	end	NC_001139.9	109	low
ERR266437.2160080	[ERR266437.2160080;0;NC_001139.9;126;11;89M1I21M1I23M;*;0;0]	ERR266437.2160080;133;chrXVI;16967;0;*;=;16967;0	16967	end	NC_001139.9	126	low
ERR266437.1379819	[ERR266437.1379819;0;NC_001139.9;131;14;84M1I21M1I38M;*;0;0]	ERR266437.1379819;133;chrXVI;16984;0;*;=;16984;0	16984	end	NC_001139.9	131	low
ERR266437.1508099	[ERR266437.1508099;0;NC_001139.9;132;11;83M1I21M1I25M2S;*;0;0]	ERR266437.1508099;133;chrXVI;16967;0;*;=;16967;0	16967	end	NC_001139.9	132	low
ERR266437.1405539	[ERR266437.1405539;0;NC_001139.9;134;14;81M1I61M3S;*;0;0]	ERR266437.1405539;133;chrXVI;16980;0;*;=;16980;0	16980	end	NC_001139.9	134	low
ERR266437.960636	[ERR266437.960636;0;NC_001139.9;138;11;77M1I61M;*;0;0]	ERR266437.960636;133;chrXVI;16967;0;*;=;16967;0	16967	end	NC_001139.9	138	low
ERR266437.1610246	[ERR266437.1610246;0;NC_001139.9;154;0;89S56M;*;0;0]	ERR266437.1610246;133;chrXVI;17006;0;*;=;17006;0	17006	end	NC_001139.9	154	low
ERR266437.3737328	[ERR266437.3737328;0;NC_001139.9;154;0;70S52M;*;0;0]	ERR266437.3737328;133;chrXVI;16987;0;*;=;16987;0	16987	end	NC_001139.9	154	low
ERR266437.91434	[ERR266437.91434;0;NC_001139.9;157;11;58M1I87M;*;0;0]	ERR266437.91434;133;chrXVI;16919;0;*;=;16919;0	16919	end	NC_001139.9	157	low
ERR266437.2875475	[ERR266437.2875475;0;NC_001139.9;187;1;28M1I117M;*;0;0]	ERR266437.2875475;133;chrXVI;16890;0;*;=;16890;0	16890	end	NC_001139.9	187	low
ERR266437.2981665	[ERR266437.2981665;0;NC_001139.9;215;11;3S143M;*;0;0]	ERR266437.2981665;133;chrXVI;16888;0;*;=;16888;0	16888	end	NC_001139.9	215	low
ERR266437.3382858	[ERR266437.3382858;0;NC_001139.9;215;11;1S145M;*;0;0]	ERR266437.3382858;133;chrXVI;16861;0;*;=;16861;0	16861	end	NC_001139.9	215	low
ERR266437.2322927	[ERR266437.2322927;0;NC_001139.9;216;14;146M;*;0;0]	ERR266437.2322927;133;chrXVI;16872;0;*;=;16872;0	16872	end	NC_001139.9	216	low
ERR266437.2322874	[ERR266437.2322874;0;NC_001139.9;216;11;146M;*;0;0]	ERR266437.2322874;133;chrXVI;16872;0;*;=;16872;0	16872	end	NC_001139.9	216	low
ERR266437.3679632	[ERR266437.3679632;0;NC_001139.9;216;11;146M;*;0;0]	ERR266437.3679632;133;chrXVI;16875;0;*;=;16875;0	16875	end	NC_001139.9	216	low
ERR266437.2788432	[ERR266437.2788432;0;NC_001139.9;218;1;8M1D9M1I102M;*;0;0]	ERR266437.2788432;133;chrXVI;16865;0;*;=;16865;0	16865	end	NC_001139.9	218	low
ERR266437.112669	[ERR266437.112669;0;NC_001139.9;219;11;130M;*;0;0]	ERR266437.112669;133;chrXVI;16857;0;*;=;16857;0	16857	end	NC_001139.9	219	low
ERR266437.1890270	[ERR266437.1890270;0;NC_001139.9;219;11;146M;*;0;0]	ERR266437.1890270;133;chrXVI;16857;0;*;=;16857;0	16857	end	NC_001139.9	219	low
ERR266437.1890253	[ERR266437.1890253;0;NC_001139.9;219;11;138M;*;0;0]	ERR266437.1890253;133;chrXVI;16857;0;*;=;16857;0	16857	end	NC_001139.9	219	low
ERR266437.2844117	[ERR266437.2844117;0;NC_001139.9;219;11;143M;*;0;0]	ERR266437.2844117;133;chrXVI;16857;0;*;=;16857;0	16857	end	NC_001139.9	219	low
ERR266437.3001696	[ERR266437.3001696;0;NC_001139.9;223;11;122M;*;0;0]	ERR266437.3001696;133;chrXVI;16867;0;*;=;16867;0	16867	end	NC_001139.9	223	low
ERR266437.3339437	[ERR266437.3339437;0;NC_001139.9;225;1;65M1D81M;*;0;0]	ERR266437.3339437;133;chrXVI;16872;0;*;=;16872;0	16872	end	NC_001139.9	225	low
ERR266437.906253	[ERR266437.906253;0;NC_001139.9;228;11;146M;*;0;0]	ERR266437.906253;133;chrXVI;16861;0;*;=;16861;0	16861	end	NC_001139.9	228	low
ERR266437.2886926	[ERR266437.2886926;0;NC_001139.9;228;11;146M;*;0;0]	ERR266437.2886926;133;chrXVI;16882;0;*;=;16882;0	16882	end	NC_001139.9	228	low
ERR266437.707803	[ERR266437.707803;0;NC_001139.9;234;11;146M;*;0;0]	ERR266437.707803;133;chrXVI;16866;0;*;=;16866;0	16866	end	NC_001139.9	234	low
ERR266437.3749170	[ERR266437.3749170;0;NC_001139.9;235;11;146M;*;0;0]	ERR266437.3749170;133;chrXVI;16867;0;*;=;16867;0	16867	end	NC_001139.9	235	low
ERR266437.166992	[ERR266437.166992;0;NC_001139.9;236;1;1S138M;*;0;0]	ERR266437.166992;133;chrXVI;16852;0;*;=;16852;0	16852	end	NC_001139.9	236	low
ERR266437.3238679	[ERR266437.3238679;0;NC_001139.9;244;11;146M;*;0;0]	ERR266437.3238679;133;chrXVI;16856;0;*;=;16856;0	16856	end	NC_001139.9	244	low
ERR266437.2273924	[ERR266437.2273924;0;NC_001139.9;245;33;146M;*;0;0]	ERR266437.2273924;133;chrXVI;16852;0;*;=;16852;0	16852	end	NC_001139.9	245	low
ERR266437.99496	[ERR266437.99496;0;NC_001139.9;246;33;146M;*;0;0]	ERR266437.99496;133;chrXVI;16854;0;*;=;16854;0	16854	end	NC_001139.9	246	low
ERR266437.2882379	[ERR266437.2882379;0;NC_001139.9;247;31;145M;*;0;0]	ERR266437.2882379;133;chrXVI;16854;0;*;=;16854;0	16854	end	NC_001139.9	247	low
ERR266437.1461790	[ERR266437.1461790;0;NC_001139.9;247;17;140M;*;0;0]	ERR266437.1461790;133;chrXVI;16846;0;*;=;16846;0	16846	end	NC_001139.9	247	low
ERR266437.1803864	[ERR266437.1803864;0;NC_001139.9;248;18;146M;*;0;0]	ERR266437.1803864;133;chrXVI;16873;0;*;=;16873;0	16873	end	NC_001139.9	248	low
ERR266437.3683201	[ERR266437.3683201;0;NC_001139.9;248;21;146M;*;0;0]	ERR266437.3683201;133;chrXVI;16845;0;*;=;16845;0	16845	end	NC_001139.9	248	low
ERR266437.1337067	[ERR266437.1337067;0;NC_001139.9;249;11;118M;*;0;0]	ERR266437.1337067;133;chrXVI;16843;0;*;=;16843;0	16843	end	NC_001139.9	249	low
ERR266437.2984443	[ERR266437.2984443;0;NC_001139.9;249;21;146M;*;0;0]	ERR266437.2984443;133;chrXVI;16843;0;*;=;16843;0	16843	end	NC_001139.9	249	low
ERR266437.968414	[ERR266437.968414;0;NC_001139.9;250;18;5S141M;*;0;0]	ERR266437.968414;133;chrXVI;16868;0;*;=;16868;0	16868	end	NC_001139.9	250	low
ERR266437.2827007	[ERR266437.2827007;0;NC_001139.9;250;18;7S139M;*;0;0]	ERR266437.2827007;133;chrXVI;16834;0;*;=;16834;0	16834	end	NC_001139.9	250	low
ERR266437.3290193	[ERR266437.3290193;0;NC_001139.9;250;11;130M;*;0;0]	ERR266437.3290193;133;chrXVI;16836;0;*;=;16836;0	16836	end	NC_001139.9	250	low
ERR266437.3400239	[ERR266437.3400239;0;NC_001139.9;251;34;146M;*;0;0]	ERR266437.3400239;133;chrXVI;16846;0;*;=;16846;0	16846	end	NC_001139.9	251	low
ERR266437.2836959	[ERR266437.2836959;0;NC_001139.9;254;18;146M;*;0;0]	ERR266437.2836959;133;chrXVI;16843;0;*;=;16843;0	16843	end	NC_001139.9	254	low
ERR266437.3459734	[ERR266437.3459734;0;NC_001139.9;255;33;134M;*;0;0]	ERR266437.3459734;133;chrXVI;16843;0;*;=;16843;0	16843	end	NC_001139.9	255	low
ERR266437.751817	[ERR266437.751817;0;NC_001139.9;259;11;5S110M;*;0;0]	ERR266437.751817;133;chrXVI;16834;0;*;=;16834;0	16834	end	NC_001139.9	259	low
ERR266437.64862	[ERR266437.64862;0;NC_001139.9;259;11;33S113M;*;0;0]	ERR266437.64862;133;chrXVI;16852;0;*;=;16852;0	16852	end	NC_001139.9	259	low
ERR266437.751859	[ERR266437.751859;0;NC_001139.9;259;14;5S121M;*;0;0]	ERR266437.751859;133;chrXVI;16834;0;*;=;16834;0	16834	end	NC_001139.9	259	low
ERR266437.1831052	[ERR266437.1831052;0;NC_001139.9;260;33;146M;*;0;0]	ERR266437.1831052;133;chrXVI;16834;0;*;=;16834;0	16834	end	NC_001139.9	260	low
ERR266437.2549552	[ERR266437.2549552;0;NC_001139.9;261;33;145M;*;0;0]	ERR266437.2549552;133;chrXVI;16812;0;*;=;16812;0	16812	end	NC_001139.9	261	low
ERR266437.1954990	[ERR266437.1954990;0;NC_001139.9;263;33;146M;*;0;0]	ERR266437.1954990;133;chrXVI;16834;0;*;=;16834;0	16834	end	NC_001139.9	263	low
ERR266437.129542	[ERR266437.129542;0;NC_001139.9;264;34;145M;*;0;0]	ERR266437.129542;133;chrXVI;16846;0;*;=;16846;0	16846	end	NC_001139.9	264	low
ERR266437.1952167	[ERR266437.1952167;0;NC_001139.9;264;17;146M;*;0;0]	ERR266437.1952167;133;chrXVI;16834;0;*;=;16834;0	16834	end	NC_001139.9	264	low
ERR266437.129538	[ERR266437.129538;0;NC_001139.9;264;34;146M;*;0;0]	ERR266437.129538;133;chrXVI;16846;0;*;=;16846;0	16846	end	NC_001139.9	264	low
ERR266437.907052	[ERR266437.907052;0;NC_001139.9;268;33;138M;*;0;0]	ERR266437.907052;133;chrXVI;16834;0;*;=;16834;0	16834	end	NC_001139.9	268	low
ERR266437.3103496	[ERR266437.3103496;0;NC_001139.9;269;32;146M;*;0;0]	ERR266437.3103496;133;chrXVI;16838;0;*;=;16838;0	16838	end	NC_001139.9	269	low
ERR266437.3633340	[ERR266437.3633340;0;NC_001139.9;273;11;145M;*;0;0]	ERR266437.3633340;133;chrXVI;16812;0;*;=;16812;0	16812	end	NC_001139.9	273	low
ERR266437.1121216	[ERR266437.1121216;0;NC_001139.9;273;17;145M;*;0;0]	ERR266437.1121216;133;chrXVI;16858;0;*;=;16858;0	16858	end	NC_001139.9	273	low
ERR266437.3131481	[ERR266437.3131481;0;NC_001139.9;274;14;145M;*;0;0]	ERR266437.3131481;133;chrXVI;16834;0;*;=;16834;0	16834	end	NC_001139.9	274	low
ERR266437.326979	[ERR266437.326979;0;NC_001139.9;275;17;143M;*;0;0]	ERR266437.326979;133;chrXVI;16834;0;*;=;16834;0	16834	end	NC_001139.9	275	low
ERR266437.1596812	[ERR266437.1596812;0;NC_001139.9;277;17;140M;*;0;0]	ERR266437.1596812;133;chrXVI;16834;0;*;=;16834;0	16834	end	NC_001139.9	277	low
ERR266437.723094	[ERR266437.723094;0;NC_001139.9;281;33;126M;*;0;0]	ERR266437.723094;133;chrXVI;16813;0;*;=;16813;0	16813	end	NC_001139.9	281	low
ERR266437.2810072	[ERR266437.2810072;0;NC_001139.9;282;14;143M;*;0;0]	ERR266437.2810072;69;chrXVI;16834;0;*;=;16834;0	16834	end	NC_001139.9	282	low
ERR266437.561427	[ERR266437.561427;0;NC_001139.9;288;37;130M;*;0;0]	ERR266437.561427;133;chrXVI;16811;0;*;=;16811;0	16811	end	NC_001139.9	288	low
ERR266437.3518742	[ERR266437.3518742;0;NC_001139.9;288;37;134M;*;0;0]	ERR266437.3518742;133;chrXVI;16811;0;*;=;16811;0	16811	end	NC_001139.9	288	low
ERR266437.975964	[ERR266437.975964;0;NC_001139.9;289;17;120M;*;0;0]	ERR266437.975964;133;chrXVI;16834;0;*;=;16834;0	16834	end	NC_001139.9	289	low
ERR266437.3187328	[ERR266437.3187328;0;NC_001139.9;296;11;4S60M1D68M;*;0;0]	ERR266437.3187328;69;chrXVI;16813;0;*;=;16813;0	16813	end	NC_001139.9	296	low
ERR266437.3763463	[ERR266437.3763463;16;NC_001139.9;720;14;143M3S;*;0;0]	ERR266437.3763463;133;chrXVI;16807;0;*;=;16807;0	16807	end	NC_001139.9	720	low
ERR266437.2695084	[ERR266437.2695084;16;NC_001139.9;722;14;141M4S;*;0;0]	ERR266437.2695084;133;chrXVI;16807;0;*;=;16807;0	16807	end	NC_001139.9	722	low
ERR266437.2215783	[ERR266437.2215783;16;NC_001139.9;726;33;146M;*;0;0]	ERR266437.2215783;133;chrXVI;16807;0;*;=;16807;0	16807	end	NC_001139.9	726	low
ERR266437.519724	[ERR266437.519724;16;NC_001139.9;731;14;132M14S;*;0;0]	ERR266437.519724;133;chrXVI;16807;0;*;=;16807;0	16807	end	NC_001139.9	731	low
ERR266437.3021082	[ERR266437.3021082;16;NC_001139.9;737;14;126M20S;*;0;0]	ERR266437.3021082;133;chrXVI;16807;0;*;=;16807;0	16807	end	NC_001139.9	737	low
ERR266437.291393	[ERR266437.291393;16;NC_001139.9;738;14;125M21S;*;0;0]	ERR266437.291393;133;chrXVI;16807;0;*;=;16807;0	16807	end	NC_001139.9	738	low
ERR266437.657947	[ERR266437.657947;16;NC_001139.9;800;39;144M;*;0;0]	ERR266437.657947;133;chrXVI;16724;0;*;=;16724;0	16724	end	NC_001139.9	800	low
ERR266437.2207265	[ERR266437.2207265;16;NC_001139.9;830;38;146M;*;0;0]	ERR266437.2207265;133;chrXVI;16724;0;*;=;16724;0	16724	end	NC_001139.9	830	low
ERR266437.163988	[ERR266437.163988;16;NC_001139.9;846;38;142M;*;0;0]	ERR266437.163988;133;chrXVI;16724;0;*;=;16724;0	16724	end	NC_001139.9	846	low
ERR266437.802946	[ERR266437.802946;16;NC_001139.9;872;35;146M;*;0;0]	ERR266437.802946;133;chrXVI;16724;0;*;=;16724;0	16724	end	NC_001139.9	872	low
ERR266437.1751637	[ERR266437.1751637;16;NC_001139.9;893;33;146M;*;0;0]	ERR266437.1751637;133;chrXVI;16724;0;*;=;16724;0	16724	end	NC_001139.9	893	low
ERR266437.2004429	[ERR266437.2004429;16;NC_001139.9;927;33;146M;*;0;0]	ERR266437.2004429;133;chrXVI;16724;0;*;=;16724;0	16724	end	NC_001139.9	927	low
ERR266437.2828940	[ERR266437.2828940;16;NC_001139.9;936;33;146M;*;0;0]	ERR266437.2828940;133;chrXVI;16724;0;*;=;16724;0	16724	end	NC_001139.9	936	low
ERR266437.433835	[ERR266437.433835;0;NC_001139.9;1083477;11;146M;*;0;0]	ERR266437.433835;133;chrXVI;16738;0;*;=;16738;0	16738	end	NC_001139.9	1083477	good
ERR266437.1341332	[ERR266437.1341332;0;NC_001139.9;1083478;14;146M;*;0;0]	ERR266437.1341332;133;chrXVI;16725;0;*;=;16725;0	16725	end	NC_001139.9	1083478	good
ERR266437.3097101	[ERR266437.3097101;0;NC_001139.9;1083478;14;146M;*;0;0]	ERR266437.3097101;133;chrXVI;16725;0;*;=;16725;0	16725	end	NC_001139.9	1083478	good
ERR266437.1341292	[ERR266437.1341292;0;NC_001139.9;1083478;14;146M;*;0;0]	ERR266437.1341292;133;chrXVI;16725;0;*;=;16725;0	16725	end	NC_001139.9	1083478	good
ERR266437.3324193	[ERR266437.3324193;0;NC_001139.9;1083486;11;145M;*;0;0]	ERR266437.3324193;133;chrXVI;16755;0;*;=;16755;0	16755	end	NC_001139.9	1083486	good
ERR266437.1063340	[ERR266437.1063340;0;NC_001139.9;1083488;14;146M;*;0;0]	ERR266437.1063340;133;chrXVI;16739;0;*;=;16739;0	16739	end	NC_001139.9	1083488	good
ERR266437.373947	[ERR266437.373947;0;NC_001139.9;1083490;11;146M;*;0;0]	ERR266437.373947;133;chrXVI;16725;0;*;=;16725;0	16725	end	NC_001139.9	1083490	good
ERR266437.1381471	[ERR266437.1381471;0;NC_001139.9;1083499;11;146M;*;0;0]	ERR266437.1381471;133;chrXVI;16750;0;*;=;16750;0	16750	end	NC_001139.9	1083499	good
ERR266437.2286341	[ERR266437.2286341;0;NC_001139.9;1083499;14;146M;*;0;0]	ERR266437.2286341;133;chrXVI;16750;0;*;=;16750;0	16750	end	NC_001139.9	1083499	good
ERR266437.1769832	[ERR266437.1769832;0;NC_001139.9;1083499;11;4S139M;*;0;0]	ERR266437.1769832;133;chrXVI;16749;0;*;=;16749;0	16749	end	NC_001139.9	1083499	good
ERR266437.1357680	[ERR266437.1357680;0;NC_001139.9;1083505;11;145M;*;0;0]	ERR266437.1357680;133;chrXVI;16750;0;*;=;16750;0	16750	end	NC_001139.9	1083505	good
ERR266437.1520448	[ERR266437.1520448;0;NC_001139.9;1083505;11;146M;*;0;0]	ERR266437.1520448;133;chrXVI;16750;0;*;=;16750;0	16750	end	NC_001139.9	1083505	good
ERR266437.3129559	[ERR266437.3129559;0;NC_001139.9;1083511;11;146M;*;0;0]	ERR266437.3129559;133;chrXVI;16742;0;*;=;16742;0	16742	end	NC_001139.9	1083511	good
ERR266437.3129511	[ERR266437.3129511;0;NC_001139.9;1083511;11;145M;*;0;0]	ERR266437.3129511;133;chrXVI;16751;0;*;=;16751;0	16751	end	NC_001139.9	1083511	good
ERR266437.3129585	[ERR266437.3129585;0;NC_001139.9;1083511;11;145M;*;0;0]	ERR266437.3129585;133;chrXVI;16735;0;*;=;16735;0	16735	end	NC_001139.9	1083511	good
ERR266437.2910020	[ERR266437.2910020;0;NC_001139.9;1083516;11;1S143M;*;0;0]	ERR266437.2910020;133;chrXVI;16766;0;*;=;16766;0	16766	end	NC_001139.9	1083516	good
ERR266437.2909993	[ERR266437.2909993;0;NC_001139.9;1083516;11;1S144M;*;0;0]	ERR266437.2909993;133;chrXVI;16765;0;*;=;16765;0	16765	end	NC_001139.9	1083516	good
ERR266437.910472	[ERR266437.910472;0;NC_001139.9;1083517;11;145M;*;0;0]	ERR266437.910472;133;chrXVI;16807;0;*;=;16807;0	16807	end	NC_001139.9	1083517	good
ERR266437.6895	[ERR266437.6895;0;NC_001139.9;1083518;11;145M1S;*;0;0]	ERR266437.6895;133;chrXVI;16763;0;*;=;16763;0	16763	end	NC_001139.9	1083518	good
ERR266437.6909	[ERR266437.6909;0;NC_001139.9;1083518;11;145M1S;*;0;0]	ERR266437.6909;133;chrXVI;16763;0;*;=;16763;0	16763	end	NC_001139.9	1083518	good
ERR266437.1596150	[ERR266437.1596150;0;NC_001139.9;1083519;1;144M1S;*;0;0]	ERR266437.1596150;133;chrXVI;16754;0;*;=;16754;0	16754	end	NC_001139.9	1083519	good
ERR266437.3507662	[ERR266437.3507662;0;NC_001139.9;1084349;1;146M;*;0;0]	ERR266437.3507662;133;chrXVI;17100;0;*;=;17100;0	17100	end	NC_001139.9	1084349	good
ERR266437.1819119	[ERR266437.1819119;0;NC_001139.9;1084355;1;146M;*;0;0]	ERR266437.1819119;133;chrXVI;17100;0;*;=;17100;0	17100	end	NC_001139.9	1084355	good
ERR266437.229199	[ERR266437.229199;0;NC_001139.9;1084359;1;146M;*;0;0]	ERR266437.229199;133;chrXVI;17100;0;*;=;17100;0	17100	end	NC_001139.9	1084359	good
ERR266437.1342072	[ERR266437.1342072;0;NC_001139.9;1084373;1;146M;*;0;0]	ERR266437.1342072;133;chrXVI;17100;0;*;=;17100;0	17100	end	NC_001139.9	1084373	good
ERR266437.1584320	[ERR266437.1584320;0;NC_001139.9;1084406;1;146M;*;0;0]	ERR266437.1584320;133;chrXVI;17100;0;*;=;17100;0	17100	end	NC_001139.9	1084406	good
ERR266437.2726166	[ERR266437.2726166;0;NC_001139.9;1084407;1;145M;*;0;0]	ERR266437.2726166;133;chrXVI;17100;0;*;=;17100;0	17100	end	NC_001139.9	1084407	good
ERR266437.2113568	[ERR266437.2113568;0;NC_001139.9;1084423;1;146M;*;0;0]	ERR266437.2113568;133;chrXVI;17100;0;*;=;17100;0	17100	end	NC_001139.9	1084423	good
ERR266437.2450204	[ERR266437.2450204;0;NC_001139.9;1084428;1;146M;*;0;0]	ERR266437.2450204;133;chrXVI;17100;0;*;=;17100;0	17100	end	NC_001139.9	1084428	good
ERR266437.1282280	[ERR266437.1282280;0;NC_001139.9;1084432;1;146M;*;0;0]	ERR266437.1282280;133;chrXVI;17100;0;*;=;17100;0	17100	end	NC_001139.9	1084432	good
ERR266437.2583799	[ERR266437.2583799;0;NC_001139.9;1084441;1;145M;*;0;0]	ERR266437.2583799;133;chrXVI;17100;0;*;=;17100;0	17100	end	NC_001139.9	1084441	good
ERR266437.3768455	[ERR266437.3768455;0;NC_001139.9;1084451;1;146M;*;0;0]	ERR266437.3768455;133;chrXVI;17110;0;*;=;17110;0	17110	end	NC_001139.9	1084451	good
ERR266437.1448151	[ERR266437.1448151;0;NC_001139.9;1084463;1;146M;*;0;0]	ERR266437.1448151;133;chrXVI;17108;0;*;=;17108;0	17108	end	NC_001139.9	1084463	good
ERR266437.2246700	[ERR266437.2246700;0;NC_001139.9;1084486;1;145M;*;0;0]	ERR266437.2246700;133;chrXVI;17144;0;*;=;17144;0	17144	end	NC_001139.9	1084486	good
ERR266437.3213757	[ERR266437.3213757;0;NC_001139.9;1084498;1;146M;*;0;0]	ERR266437.3213757;133;chrXVI;17165;0;*;=;17165;0	17165	end	NC_001139.9	1084498	good
ERR266437.2297174	[ERR266437.2297174;0;NC_001139.9;1084520;1;145M;*;0;0]	ERR266437.2297174;133;chrXVI;17181;0;*;=;17181;0	17181	end	NC_001139.9	1084520	good
ERR266437.2342271	[ERR266437.2342271;0;NC_001139.9;1084520;1;145M;*;0;0]	ERR266437.2342271;133;chrXVI;17196;0;*;=;17196;0	17196	end	NC_001139.9	1084520	good
ERR266437.1516250	[ERR266437.1516250;16;NC_001139.9;1084777;1;26M1I119M;*;0;0]	ERR266437.1516250;133;chrXVI;17100;0;*;=;17100;0	17100	end	NC_001139.9	1084777	good
ERR266437.2065280	[ERR266437.2065280;16;NC_001139.9;1084782;1;21M1I110M;*;0;0]	ERR266437.2065280;133;chrXVI;17100;0;*;=;17100;0	17100	end	NC_001139.9	1084782	good
ERR266437.1446725	[ERR266437.1446725;16;NC_001139.9;1084789;1;14M1I131M;*;0;0]	ERR266437.1446725;133;chrXVI;17100;0;*;=;17100;0	17100	end	NC_001139.9	1084789	good
ERR266437.3117954	[ERR266437.3117954;16;NC_001139.9;1084789;1;14M1I131M;*;0;0]	ERR266437.3117954;133;chrXVI;17100;0;*;=;17100;0	17100	end	NC_001139.9	1084789	good
ERR266437.2193011	[ERR266437.2193011;16;NC_001139.9;1084793;1;10M1I114M;*;0;0]	ERR266437.2193011;133;chrXVI;17100;0;*;=;17100;0	17100	end	NC_001139.9	1084793	good
ERR266437.2544455	[ERR266437.2544455;16;NC_001139.9;1084799;1;4M1I135M;*;0;0]	ERR266437.2544455;133;chrXVI;17100;0;*;=;17100;0	17100	end	NC_001139.9	1084799	good
ERR266437.3589155	[ERR266437.3589155;16;NC_001139.9;1084809;1;145M;*;0;0]	ERR266437.3589155;133;chrXVI;17094;0;*;=;17094;0	17094	end	NC_001139.9	1084809	good
ERR266437.1271999	[ERR266437.1271999;16;NC_001139.9;1084814;1;146M;*;0;0]	ERR266437.1271999;133;chrXVI;17100;0;*;=;17100;0	17100	end	NC_001139.9	1084814	good
ERR266437.2268556	[ERR266437.2268556;16;NC_001139.9;1084825;1;146M;*;0;0]	ERR266437.2268556;133;chrXVI;17100;0;*;=;17100;0	17100	end	NC_001139.9	1084825	good
ERR266437.2087127	[ERR266437.2087127;16;NC_001139.9;1084830;1;146M;*;0;0]	ERR266437.2087127;133;chrXVI;17075;0;*;=;17075;0	17075	end	NC_001139.9	1084830	good
ERR266437.2812867	[ERR266437.2812867;16;NC_001139.9;1084830;1;146M;*;0;0]	ERR266437.2812867;69;chrXVI;17080;0;*;=;17080;0	17080	end	NC_001139.9	1084830	good
ERR266437.1780047	[ERR266437.1780047;16;NC_001139.9;1084832;1;146M;*;0;0]	ERR266437.1780047;133;chrXVI;17100;0;*;=;17100;0	17100	end	NC_001139.9	1084832	good
ERR266437.406603	[ERR266437.406603;16;NC_001139.9;1084834;1;146M;*;0;0]	ERR266437.406603;133;chrXVI;17122;0;*;=;17122;0	17122	end	NC_001139.9	1084834	good
ERR266437.3680763	[ERR266437.3680763;16;NC_001139.9;1084834;1;146M;*;0;0]	ERR266437.3680763;133;chrXVI;17084;0;*;=;17084;0	17084	end	NC_001139.9	1084834	good
ERR266437.3126635	[ERR266437.3126635;16;NC_001139.9;1084838;1;146M;*;0;0]	ERR266437.3126635;133;chrXVI;17100;0;*;=;17100;0	17100	end	NC_001139.9	1084838	good
ERR266437.5612	[ERR266437.5612;16;NC_001139.9;1084843;1;146M;*;0;0]	ERR266437.5612;133;chrXVI;17101;0;*;=;17101;0	17101	end	NC_001139.9	1084843	good
ERR266437.826632	[ERR266437.826632;16;NC_001139.9;1084845;1;146M;*;0;0]	ERR266437.826632;133;chrXVI;17100;0;*;=;17100;0	17100	end	NC_001139.9	1084845	good
ERR266437.3539688	[ERR266437.3539688;16;NC_001139.9;1084846;1;146M;*;0;0]	ERR266437.3539688;133;chrXVI;17099;0;*;=;17099;0	17099	end	NC_001139.9	1084846	good
ERR266437.1074099	[ERR266437.1074099;16;NC_001139.9;1084847;1;145M;*;0;0]	ERR266437.1074099;133;chrXVI;17108;0;*;=;17108;0	17108	end	NC_001139.9	1084847	good
ERR266437.1293627	[ERR266437.1293627;16;NC_001139.9;1084848;1;146M;*;0;0]	ERR266437.1293627;133;chrXVI;17128;0;*;=;17128;0	17128	end	NC_001139.9	1084848	good
ERR266437.3764922	[ERR266437.3764922;16;NC_001139.9;1084856;1;146M;*;0;0]	ERR266437.3764922;133;chrXVI;17119;0;*;=;17119;0	17119	end	NC_001139.9	1084856	good
ERR266437.3623971	[ERR266437.3623971;16;NC_001139.9;1084857;1;146M;*;0;0]	ERR266437.3623971;133;chrXVI;17128;0;*;=;17128;0	17128	end	NC_001139.9	1084857	good
ERR266437.3158579	[ERR266437.3158579;16;NC_001139.9;1084871;1;146M;*;0;0]	ERR266437.3158579;133;chrXVI;17110;0;*;=;17110;0	17110	end	NC_001139.9	1084871	good
ERR266437.1738718	[ERR266437.1738718;16;NC_001139.9;1084875;1;140M;*;0;0]	ERR266437.1738718;133;chrXVI;17148;0;*;=;17148;0	17148	end	NC_001139.9	1084875	good
ERR266437.1841099	[ERR266437.1841099;16;NC_001139.9;1084880;1;146M;*;0;0]	ERR266437.1841099;133;chrXVI;17129;0;*;=;17129;0	17129	end	NC_001139.9	1084880	good
ERR266437.1092865	[ERR266437.1092865;16;NC_001139.9;1084886;1;145M;*;0;0]	ERR266437.1092865;133;chrXVI;17156;0;*;=;17156;0	17156	end	NC_001139.9	1084886	good
ERR266437.3579796	[ERR266437.3579796;16;NC_001139.9;1084886;1;146M;*;0;0]	ERR266437.3579796;133;chrXVI;17158;0;*;=;17158;0	17158	end	NC_001139.9	1084886	good
ERR266437.3671767	[ERR266437.3671767;16;NC_001139.9;1084886;1;146M;*;0;0]	ERR266437.3671767;133;chrXVI;17155;0;*;=;17155;0	17155	end	NC_001139.9	1084886	good
ERR266437.3059311	[ERR266437.3059311;16;NC_001139.9;1084891;1;146M;*;0;0]	ERR266437.3059311;133;chrXVI;17142;0;*;=;17142;0	17142	end	NC_001139.9	1084891	good
ERR266437.3350960	[ERR266437.3350960;16;NC_001139.9;1084891;1;145M;*;0;0]	ERR266437.3350960;133;chrXVI;17156;0;*;=;17156;0	17156	end	NC_001139.9	1084891	good
ERR266437.3371323	[ERR266437.3371323;16;NC_001139.9;1084892;1;145M;*;0;0]	ERR266437.3371323;133;chrXVI;17142;0;*;=;17142;0	17142	end	NC_001139.9	1084892	good
ERR266437.2540627	[ERR266437.2540627;16;NC_001139.9;1084895;1;140M;*;0;0]	ERR266437.2540627;133;chrXVI;17139;0;*;=;17139;0	17139	end	NC_001139.9	1084895	good
ERR266437.1847609	[ERR266437.1847609;16;NC_001139.9;1084898;1;143M;*;0;0]	ERR266437.1847609;133;chrXVI;17154;0;*;=;17154;0	17154	end	NC_001139.9	1084898	good
ERR266437.3337575	[ERR266437.3337575;16;NC_001139.9;1084898;1;142M;*;0;0]	ERR266437.3337575;133;chrXVI;17140;0;*;=;17140;0	17140	end	NC_001139.9	1084898	good
ERR266437.1364052	[ERR266437.1364052;16;NC_001139.9;1084899;1;144M;*;0;0]	ERR266437.1364052;133;chrXVI;17173;0;*;=;17173;0	17173	end	NC_001139.9	1084899	good
ERR266437.3735784	[ERR266437.3735784;16;NC_001139.9;1084901;1;144M;*;0;0]	ERR266437.3735784;133;chrXVI;17163;0;*;=;17163;0	17163	end	NC_001139.9	1084901	good
ERR266437.2502341	[ERR266437.2502341;16;NC_001139.9;1084902;1;146M;*;0;0]	ERR266437.2502341;133;chrXVI;17166;0;*;=;17166;0	17166	end	NC_001139.9	1084902	good
ERR266437.24988	[ERR266437.24988;16;NC_001139.9;1084903;1;146M;*;0;0]	ERR266437.24988;133;chrXVI;17158;0;*;=;17158;0	17158	end	NC_001139.9	1084903	good
ERR266437.1914550	[ERR266437.1914550;16;NC_001139.9;1084904;1;146M;*;0;0]	ERR266437.1914550;133;chrXVI;17163;0;*;=;17163;0	17163	end	NC_001139.9	1084904	good
ERR266437.1140479	[ERR266437.1140479;16;NC_001139.9;1084907;1;125M;*;0;0]	ERR266437.1140479;133;chrXVI;17142;0;*;=;17142;0	17142	end	NC_001139.9	1084907	good
ERR266437.2661449	[ERR266437.2661449;16;NC_001139.9;1084908;1;146M;*;0;0]	ERR266437.2661449;133;chrXVI;17168;0;*;=;17168;0	17168	end	NC_001139.9	1084908	good
ERR266437.1653124	[ERR266437.1653124;16;NC_001139.9;1084913;1;146M;*;0;0]	ERR266437.1653124;133;chrXVI;17166;0;*;=;17166;0	17166	end	NC_001139.9	1084913	good
ERR266437.1794494	[ERR266437.1794494;16;NC_001139.9;1084915;1;146M;*;0;0]	ERR266437.1794494;133;chrXVI;17175;0;*;=;17175;0	17175	end	NC_001139.9	1084915	good
ERR266437.1726468	[ERR266437.1726468;16;NC_001139.9;1084920;1;146M;*;0;0]	ERR266437.1726468;133;chrXVI;17171;0;*;=;17171;0	17171	end	NC_001139.9	1084920	good
ERR266437.1170930	[ERR266437.1170930;16;NC_001139.9;1084922;1;146M;*;0;0]	ERR266437.1170930;133;chrXVI;17187;0;*;=;17187;0	17187	end	NC_001139.9	1084922	good
ERR266437.614013	[ERR266437.614013;16;NC_001139.9;1084926;1;146M;*;0;0]	ERR266437.614013;133;chrXVI;17200;0;*;=;17200;0	17200	end	NC_001139.9	1084926	good
ERR266437.2196687	[ERR266437.2196687;16;NC_001139.9;1084928;1;146M;*;0;0]	ERR266437.2196687;133;chrXVI;17179;0;*;=;17179;0	17179	end	NC_001139.9	1084928	good
ERR266437.2265922	[ERR266437.2265922;16;NC_001139.9;1084936;1;146M;*;0;0]	ERR266437.2265922;133;chrXVI;17165;0;*;=;17165;0	17165	end	NC_001139.9	1084936	good
ERR266437.2900522	[ERR266437.2900522;16;NC_001139.9;1084939;1;141M2S;*;0;0]	ERR266437.2900522;133;chrXVI;17183;0;*;=;17183;0	17183	end	NC_001139.9	1084939	good
ERR266437.2669767	[ERR266437.2669767;16;NC_001139.9;1084940;1;140M;*;0;0]	ERR266437.2669767;133;chrXVI;17180;0;*;=;17180;0	17180	end	NC_001139.9	1084940	good
ERR266437.3494808	[ERR266437.3494808;16;NC_001139.9;1084942;1;124M;*;0;0]	ERR266437.3494808;133;chrXVI;17178;0;*;=;17178;0	17178	end	NC_001139.9	1084942	good
ERR266437.64107	[ERR266437.64107;16;NC_001139.9;1084944;1;146M;*;0;0]	ERR266437.64107;133;chrXVI;17189;0;*;=;17189;0	17189	end	NC_001139.9	1084944	good
ERR266437.2672186	[ERR266437.2672186;16;NC_001139.9;1084947;1;1S144M1S;*;0;0]	ERR266437.2672186;133;chrXVI;17196;0;*;=;17196;0	17196	end	NC_001139.9	1084947	good
ERR266437.1016496	[ERR266437.1016496;16;NC_001139.9;1084947;1;146M;*;0;0]	ERR266437.1016496;133;chrXVI;17201;0;*;=;17201;0	17201	end	NC_001139.9	1084947	good
ERR266437.1610325	[ERR266437.1610325;0;NC_001140.6;4663;1;146M;*;0;0]	ERR266437.1610325;133;chrXVI;17180;0;*;=;17180;0	17180	end	NC_001140.6	4663	low
ERR266437.983756	[ERR266437.983756;0;NC_001140.6;4683;1;146M;*;0;0]	ERR266437.983756;133;chrXVI;17174;0;*;=;17174;0	17174	end	NC_001140.6	4683	low
ERR266437.902112	[ERR266437.902112;0;NC_001140.6;4692;1;146M;*;0;0]	ERR266437.902112;133;chrXVI;17148;0;*;=;17148;0	17148	end	NC_001140.6	4692	low
ERR266437.319304	[ERR266437.319304;0;NC_001140.6;4722;1;114M;*;0;0]	ERR266437.319304;133;chrXVI;17121;0;*;=;17121;0	17121	end	NC_001140.6	4722	low
ERR266437.1614398	[ERR266437.1614398;16;NC_001140.6;5494;1;146M;*;0;0]	ERR266437.1614398;133;chrXVI;16747;0;*;=;16747;0	16747	end	NC_001140.6	5494	low
ERR266437.2745826	[ERR266437.2745826;16;NC_001140.6;5533;11;146M;*;0;0]	ERR266437.2745826;133;chrXVI;16724;0;*;=;16724;0	16724	end	NC_001140.6	5533	low
ERR266437.934463	[ERR266437.934463;16;NC_001140.6;5542;11;131M;*;0;0]	ERR266437.934463;133;chrXVI;16727;0;*;=;16727;0	16727	end	NC_001140.6	5542	low
ERR266437.1934015	[ERR266437.1934015;16;NC_001140.6;5543;11;146M;*;0;0]	ERR266437.1934015;133;chrXVI;16724;0;*;=;16724;0	16724	end	NC_001140.6	5543	low
ERR266437.2076668	[ERR266437.2076668;16;NC_001140.6;5552;1;146M;*;0;0]	ERR266437.2076668;133;chrXVI;16724;0;*;=;16724;0	16724	end	NC_001140.6	5552	low
ERR266437.2076652	[ERR266437.2076652;16;NC_001140.6;5557;11;1S141M;*;0;0]	ERR266437.2076652;133;chrXVI;16724;0;*;=;16724;0	16724	end	NC_001140.6	5557	low
ERR266437.998726	[ERR266437.998726;16;NC_001140.6;5581;11;16S130M;*;0;0]	ERR266437.998726;133;chrXVI;16724;0;*;=;16724;0	16724	end	NC_001140.6	5581	low
ERR266437.1716336	[ERR266437.1716336;16;NC_001140.6;5581;11;4S126M;*;0;0]	ERR266437.1716336;133;chrXVI;16724;0;*;=;16724;0	16724	end	NC_001140.6	5581	low
ERR266437.3360042	[ERR266437.3360042;16;NC_001140.6;5581;11;2S142M;*;0;0]	ERR266437.3360042;133;chrXVI;16724;0;*;=;16724;0	16724	end	NC_001140.6	5581	low
ERR266437.2971781	[ERR266437.2971781;16;NC_001140.6;5593;11;105M;*;0;0]	ERR266437.2971781;133;chrXVI;16727;0;*;=;16727;0	16727	end	NC_001140.6	5593	low
ERR266437.3360033	[ERR266437.3360033;16;NC_001140.6;5595;11;128M;*;0;0]	ERR266437.3360033;133;chrXVI;16724;0;*;=;16724;0	16724	end	NC_001140.6	5595	low
ERR266437.1692431	[ERR266437.1692431;16;NC_001140.6;5602;11;7S139M;*;0;0]	ERR266437.1692431;133;chrXVI;16724;0;*;=;16724;0	16724	end	NC_001140.6	5602	low
ERR266437.425676	[ERR266437.425676;16;NC_001140.6;5605;11;135M;*;0;0]	ERR266437.425676;133;chrXVI;16724;0;*;=;16724;0	16724	end	NC_001140.6	5605	low
ERR266437.605563	[ERR266437.605563;0;NC_001140.6;555749;34;146M;*;0;0]	ERR266437.605563;133;chrXVI;16636;0;*;=;16636;0	16636	end	NC_001140.6	555749	good
ERR266437.153062	[ERR266437.153062;0;NC_001140.6;555756;33;144M;*;0;0]	ERR266437.153062;133;chrXVI;16636;0;*;=;16636;0	16636	end	NC_001140.6	555756	good
ERR266437.3755068	[ERR266437.3755068;0;NC_001140.6;555757;33;146M;*;0;0]	ERR266437.3755068;133;chrXVI;16636;0;*;=;16636;0	16636	end	NC_001140.6	555757	good
ERR266437.539291	[ERR266437.539291;0;NC_001140.6;555758;17;144M;*;0;0]	ERR266437.539291;133;chrXVI;16636;0;*;=;16636;0	16636	end	NC_001140.6	555758	good
ERR266437.539309	[ERR266437.539309;0;NC_001140.6;555758;37;142M;*;0;0]	ERR266437.539309;133;chrXVI;16636;0;*;=;16636;0	16636	end	NC_001140.6	555758	good
ERR266437.1073254	[ERR266437.1073254;0;NC_001140.6;555760;21;146M;*;0;0]	ERR266437.1073254;133;chrXVI;16636;0;*;=;16636;0	16636	end	NC_001140.6	555760	good
ERR266437.3641856	[ERR266437.3641856;0;NC_001140.6;555761;37;146M;*;0;0]	ERR266437.3641856;133;chrXVI;16636;0;*;=;16636;0	16636	end	NC_001140.6	555761	good
ERR266437.2588136	[ERR266437.2588136;0;NC_001140.6;555761;25;133M;*;0;0]	ERR266437.2588136;133;chrXVI;16636;0;*;=;16636;0	16636	end	NC_001140.6	555761	good
ERR266437.2131670	[ERR266437.2131670;0;NC_001140.6;555762;21;146M;*;0;0]	ERR266437.2131670;133;chrXVI;16636;0;*;=;16636;0	16636	end	NC_001140.6	555762	good
ERR266437.2481528	[ERR266437.2481528;0;NC_001140.6;555762;21;145M;*;0;0]	ERR266437.2481528;133;chrXVI;16636;0;*;=;16636;0	16636	end	NC_001140.6	555762	good
ERR266437.2924581	[ERR266437.2924581;0;NC_001140.6;555763;37;146M;*;0;0]	ERR266437.2924581;133;chrXVI;16636;0;*;=;16636;0	16636	end	NC_001140.6	555763	good
ERR266437.2924571	[ERR266437.2924571;0;NC_001140.6;555763;35;146M;*;0;0]	ERR266437.2924571;133;chrXVI;16636;0;*;=;16636;0	16636	end	NC_001140.6	555763	good
ERR266437.2119925	[ERR266437.2119925;0;NC_001140.6;555766;21;146M;*;0;0]	ERR266437.2119925;133;chrXVI;16636;0;*;=;16636;0	16636	end	NC_001140.6	555766	good
ERR266437.1702861	[ERR266437.1702861;0;NC_001140.6;555767;37;146M;*;0;0]	ERR266437.1702861;133;chrXVI;16636;0;*;=;16636;0	16636	end	NC_001140.6	555767	good
ERR266437.981901	[ERR266437.981901;0;NC_001140.6;555767;35;146M;*;0;0]	ERR266437.981901;133;chrXVI;16636;0;*;=;16636;0	16636	end	NC_001140.6	555767	good
ERR266437.2222655	[ERR266437.2222655;0;NC_001140.6;555768;21;146M;*;0;0]	ERR266437.2222655;133;chrXVI;16636;0;*;=;16636;0	16636	end	NC_001140.6	555768	good
ERR266437.119156	[ERR266437.119156;0;NC_001140.6;555769;37;145M;*;0;0]	ERR266437.119156;133;chrXVI;16636;0;*;=;16636;0	16636	end	NC_001140.6	555769	good
ERR266437.1032504	[ERR266437.1032504;0;NC_001140.6;555771;37;146M;*;0;0]	ERR266437.1032504;133;chrXVI;16636;0;*;=;16636;0	16636	end	NC_001140.6	555771	good
ERR266437.1312755	[ERR266437.1312755;0;NC_001140.6;555772;21;142M;*;0;0]	ERR266437.1312755;133;chrXVI;16636;0;*;=;16636;0	16636	end	NC_001140.6	555772	good
ERR266437.3623207	[ERR266437.3623207;0;NC_001140.6;555772;21;144M;*;0;0]	ERR266437.3623207;133;chrXVI;16636;0;*;=;16636;0	16636	end	NC_001140.6	555772	good
ERR266437.2514045	[ERR266437.2514045;0;NC_001140.6;555773;35;146M;*;0;0]	ERR266437.2514045;133;chrXVI;16636;0;*;=;16636;0	16636	end	NC_001140.6	555773	good
ERR266437.371824	[ERR266437.371824;0;NC_001140.6;555774;35;145M;*;0;0]	ERR266437.371824;133;chrXVI;16636;0;*;=;16636;0	16636	end	NC_001140.6	555774	good
ERR266437.2808644	[ERR266437.2808644;0;NC_001140.6;555774;21;143M;*;0;0]	ERR266437.2808644;133;chrXVI;16636;0;*;=;16636;0	16636	end	NC_001140.6	555774	good
ERR266437.2838892	[ERR266437.2838892;0;NC_001140.6;555775;21;146M;*;0;0]	ERR266437.2838892;133;chrXVI;16636;0;*;=;16636;0	16636	end	NC_001140.6	555775	good
ERR266437.2308593	[ERR266437.2308593;0;NC_001140.6;555776;21;146M;*;0;0]	ERR266437.2308593;133;chrXVI;16636;0;*;=;16636;0	16636	end	NC_001140.6	555776	good
ERR266437.2790430	[ERR266437.2790430;0;NC_001140.6;555776;37;124M;*;0;0]	ERR266437.2790430;133;chrXVI;16636;0;*;=;16636;0	16636	end	NC_001140.6	555776	good
ERR266437.397668	[ERR266437.397668;0;NC_001140.6;555777;21;140M;*;0;0]	ERR266437.397668;133;chrXVI;16636;0;*;=;16636;0	16636	end	NC_001140.6	555777	good
ERR266437.3027003	[ERR266437.3027003;0;NC_001140.6;555779;21;145M;*;0;0]	ERR266437.3027003;133;chrXVI;16636;0;*;=;16636;0	16636	end	NC_001140.6	555779	good
ERR266437.3165174	[ERR266437.3165174;0;NC_001140.6;555779;33;119M;*;0;0]	ERR266437.3165174;133;chrXVI;16636;0;*;=;16636;0	16636	end	NC_001140.6	555779	good
ERR266437.3026987	[ERR266437.3026987;0;NC_001140.6;555779;18;146M;*;0;0]	ERR266437.3026987;133;chrXVI;16636;0;*;=;16636;0	16636	end	NC_001140.6	555779	good
ERR266437.2610413	[ERR266437.2610413;0;NC_001140.6;555780;18;136M;*;0;0]	ERR266437.2610413;133;chrXVI;16636;0;*;=;16636;0	16636	end	NC_001140.6	555780	good
ERR266437.1675157	[ERR266437.1675157;0;NC_001140.6;555781;25;144M;*;0;0]	ERR266437.1675157;133;chrXVI;16636;0;*;=;16636;0	16636	end	NC_001140.6	555781	good
ERR266437.2083403	[ERR266437.2083403;0;NC_001140.6;555782;35;144M;*;0;0]	ERR266437.2083403;133;chrXVI;16636;0;*;=;16636;0	16636	end	NC_001140.6	555782	good
ERR266437.746821	[ERR266437.746821;0;NC_001140.6;555783;35;146M;*;0;0]	ERR266437.746821;133;chrXVI;16636;0;*;=;16636;0	16636	end	NC_001140.6	555783	good
ERR266437.2393555	[ERR266437.2393555;0;NC_001140.6;555785;18;135M;*;0;0]	ERR266437.2393555;133;chrXVI;16636;0;*;=;16636;0	16636	end	NC_001140.6	555785	good
ERR266437.3287217	[ERR266437.3287217;0;NC_001140.6;555785;35;146M;*;0;0]	ERR266437.3287217;133;chrXVI;16636;0;*;=;16636;0	16636	end	NC_001140.6	555785	good
ERR266437.3347043	[ERR266437.3347043;0;NC_001140.6;555785;35;146M;*;0;0]	ERR266437.3347043;133;chrXVI;16636;0;*;=;16636;0	16636	end	NC_001140.6	555785	good
ERR266437.2097822	[ERR266437.2097822;0;NC_001140.6;555786;18;140M;*;0;0]	ERR266437.2097822;133;chrXVI;16636;0;*;=;16636;0	16636	end	NC_001140.6	555786	good
ERR266437.1211746	[ERR266437.1211746;0;NC_001140.6;555786;21;146M;*;0;0]	ERR266437.1211746;133;chrXVI;16636;0;*;=;16636;0	16636	end	NC_001140.6	555786	good
ERR266437.432459	[ERR266437.432459;0;NC_001140.6;555788;25;145M;*;0;0]	ERR266437.432459;133;chrXVI;16636;0;*;=;16636;0	16636	end	NC_001140.6	555788	good
ERR266437.2583082	[ERR266437.2583082;0;NC_001140.6;555788;35;146M;*;0;0]	ERR266437.2583082;133;chrXVI;16636;0;*;=;16636;0	16636	end	NC_001140.6	555788	good
ERR266437.697341	[ERR266437.697341;0;NC_001140.6;555789;21;126M;*;0;0]	ERR266437.697341;133;chrXVI;16636;0;*;=;16636;0	16636	end	NC_001140.6	555789	good
ERR266437.712352	[ERR266437.712352;0;NC_001140.6;555789;21;146M;*;0;0]	ERR266437.712352;133;chrXVI;16636;0;*;=;16636;0	16636	end	NC_001140.6	555789	good
ERR266437.3578367	[ERR266437.3578367;0;NC_001140.6;555790;35;146M;*;0;0]	ERR266437.3578367;133;chrXVI;16636;0;*;=;16636;0	16636	end	NC_001140.6	555790	good
ERR266437.3227256	[ERR266437.3227256;0;NC_001140.6;555792;21;144M;*;0;0]	ERR266437.3227256;133;chrXVI;16636;0;*;=;16636;0	16636	end	NC_001140.6	555792	good
ERR266437.3227222	[ERR266437.3227222;0;NC_001140.6;555792;21;145M;*;0;0]	ERR266437.3227222;133;chrXVI;16636;0;*;=;16636;0	16636	end	NC_001140.6	555792	good
ERR266437.3537611	[ERR266437.3537611;0;NC_001140.6;555793;37;146M;*;0;0]	ERR266437.3537611;133;chrXVI;16636;0;*;=;16636;0	16636	end	NC_001140.6	555793	good
ERR266437.1365371	[ERR266437.1365371;0;NC_001140.6;555795;37;109M;*;0;0]	ERR266437.1365371;133;chrXVI;16636;0;*;=;16636;0	16636	end	NC_001140.6	555795	good
ERR266437.1365396	[ERR266437.1365396;0;NC_001140.6;555795;37;123M;*;0;0]	ERR266437.1365396;133;chrXVI;16636;0;*;=;16636;0	16636	end	NC_001140.6	555795	good
ERR266437.3388154	[ERR266437.3388154;0;NC_001140.6;555795;37;146M;*;0;0]	ERR266437.3388154;133;chrXVI;16636;0;*;=;16636;0	16636	end	NC_001140.6	555795	good
ERR266437.3614353	[ERR266437.3614353;0;NC_001140.6;555800;21;146M;*;0;0]	ERR266437.3614353;133;chrXVI;16636;0;*;=;16636;0	16636	end	NC_001140.6	555800	good
ERR266437.1241310	[ERR266437.1241310;0;NC_001140.6;555800;37;146M;*;0;0]	ERR266437.1241310;133;chrXVI;16636;0;*;=;16636;0	16636	end	NC_001140.6	555800	good
ERR266437.2324039	[ERR266437.2324039;0;NC_001140.6;555800;21;146M;*;0;0]	ERR266437.2324039;133;chrXVI;16636;0;*;=;16636;0	16636	end	NC_001140.6	555800	good
ERR266437.3614403	[ERR266437.3614403;0;NC_001140.6;555800;25;146M;*;0;0]	ERR266437.3614403;133;chrXVI;16636;0;*;=;16636;0	16636	end	NC_001140.6	555800	good
ERR266437.2893938	[ERR266437.2893938;0;NC_001140.6;555802;37;146M;*;0;0]	ERR266437.2893938;133;chrXVI;16636;0;*;=;16636;0	16636	end	NC_001140.6	555802	good
ERR266437.2722075	[ERR266437.2722075;0;NC_001140.6;555803;37;144M;*;0;0]	ERR266437.2722075;133;chrXVI;16636;0;*;=;16636;0	16636	end	NC_001140.6	555803	good
ERR266437.3392389	[ERR266437.3392389;0;NC_001140.6;555803;37;144M;*;0;0]	ERR266437.3392389;133;chrXVI;16636;0;*;=;16636;0	16636	end	NC_001140.6	555803	good
ERR266437.3454799	[ERR266437.3454799;0;NC_001140.6;555803;37;142M;*;0;0]	ERR266437.3454799;133;chrXVI;16636;0;*;=;16636;0	16636	end	NC_001140.6	555803	good
ERR266437.1243424	[ERR266437.1243424;0;NC_001140.6;555804;37;146M;*;0;0]	ERR266437.1243424;133;chrXVI;16636;0;*;=;16636;0	16636	end	NC_001140.6	555804	good
ERR266437.1243455	[ERR266437.1243455;0;NC_001140.6;555804;37;146M;*;0;0]	ERR266437.1243455;133;chrXVI;16636;0;*;=;16636;0	16636	end	NC_001140.6	555804	good
ERR266437.2491902	[ERR266437.2491902;0;NC_001140.6;555804;21;146M;*;0;0]	ERR266437.2491902;133;chrXVI;16636;0;*;=;16636;0	16636	end	NC_001140.6	555804	good
ERR266437.1323259	[ERR266437.1323259;0;NC_001140.6;555806;21;115M;*;0;0]	ERR266437.1323259;133;chrXVI;16636;0;*;=;16636;0	16636	end	NC_001140.6	555806	good
ERR266437.1812314	[ERR266437.1812314;0;NC_001140.6;555807;25;145M;*;0;0]	ERR266437.1812314;133;chrXVI;16636;0;*;=;16636;0	16636	end	NC_001140.6	555807	good
ERR266437.2312569	[ERR266437.2312569;0;NC_001140.6;555812;25;146M;*;0;0]	ERR266437.2312569;133;chrXVI;16636;0;*;=;16636;0	16636	end	NC_001140.6	555812	good
ERR266437.3520204	[ERR266437.3520204;0;NC_001140.6;555812;21;113M;*;0;0]	ERR266437.3520204;133;chrXVI;16636;0;*;=;16636;0	16636	end	NC_001140.6	555812	good
ERR266437.2142291	[ERR266437.2142291;0;NC_001140.6;555815;38;145M;*;0;0]	ERR266437.2142291;133;chrXVI;16636;0;*;=;16636;0	16636	end	NC_001140.6	555815	good
ERR266437.2142251	[ERR266437.2142251;0;NC_001140.6;555815;38;144M;*;0;0]	ERR266437.2142251;133;chrXVI;16636;0;*;=;16636;0	16636	end	NC_001140.6	555815	good
ERR266437.1936906	[ERR266437.1936906;0;NC_001140.6;555816;37;146M;*;0;0]	ERR266437.1936906;133;chrXVI;16636;0;*;=;16636;0	16636	end	NC_001140.6	555816	good
ERR266437.2222918	[ERR266437.2222918;0;NC_001140.6;555818;38;146M;*;0;0]	ERR266437.2222918;133;chrXVI;16636;0;*;=;16636;0	16636	end	NC_001140.6	555818	good
ERR266437.2222924	[ERR266437.2222924;0;NC_001140.6;555818;38;131M;*;0;0]	ERR266437.2222924;133;chrXVI;16636;0;*;=;16636;0	16636	end	NC_001140.6	555818	good
ERR266437.725180	[ERR266437.725180;0;NC_001140.6;555820;37;146M;*;0;0]	ERR266437.725180;133;chrXVI;16636;0;*;=;16636;0	16636	end	NC_001140.6	555820	good
ERR266437.103461	[ERR266437.103461;0;NC_001140.6;555820;38;145M;*;0;0]	ERR266437.103461;133;chrXVI;16636;0;*;=;16636;0	16636	end	NC_001140.6	555820	good
ERR266437.3705737	[ERR266437.3705737;0;NC_001140.6;555821;38;143M;*;0;0]	ERR266437.3705737;133;chrXVI;16636;0;*;=;16636;0	16636	end	NC_001140.6	555821	good
ERR266437.942424	[ERR266437.942424;0;NC_001140.6;555822;38;144M;*;0;0]	ERR266437.942424;133;chrXVI;16636;0;*;=;16636;0	16636	end	NC_001140.6	555822	good
ERR266437.1780221	[ERR266437.1780221;0;NC_001140.6;555823;37;145M;*;0;0]	ERR266437.1780221;133;chrXVI;16636;0;*;=;16636;0	16636	end	NC_001140.6	555823	good
ERR266437.2858350	[ERR266437.2858350;0;NC_001140.6;555823;38;145M;*;0;0]	ERR266437.2858350;133;chrXVI;16636;0;*;=;16636;0	16636	end	NC_001140.6	555823	good
ERR266437.3587558	[ERR266437.3587558;0;NC_001140.6;555824;38;146M;*;0;0]	ERR266437.3587558;133;chrXVI;16636;0;*;=;16636;0	16636	end	NC_001140.6	555824	good
ERR266437.1373612	[ERR266437.1373612;0;NC_001140.6;555826;38;145M;*;0;0]	ERR266437.1373612;133;chrXVI;16636;0;*;=;16636;0	16636	end	NC_001140.6	555826	good
ERR266437.3550469	[ERR266437.3550469;0;NC_001140.6;555826;38;146M;*;0;0]	ERR266437.3550469;133;chrXVI;16636;0;*;=;16636;0	16636	end	NC_001140.6	555826	good
ERR266437.2906108	[ERR266437.2906108;0;NC_001140.6;555828;38;141M;*;0;0]	ERR266437.2906108;133;chrXVI;16636;0;*;=;16636;0	16636	end	NC_001140.6	555828	good
ERR266437.3709395	[ERR266437.3709395;0;NC_001140.6;555828;38;146M;*;0;0]	ERR266437.3709395;133;chrXVI;16636;0;*;=;16636;0	16636	end	NC_001140.6	555828	good
ERR266437.2490507	[ERR266437.2490507;0;NC_001140.6;555828;37;130M;*;0;0]	ERR266437.2490507;133;chrXVI;16636;0;*;=;16636;0	16636	end	NC_001140.6	555828	good
ERR266437.2947807	[ERR266437.2947807;0;NC_001140.6;555828;38;146M;*;0;0]	ERR266437.2947807;133;chrXVI;16636;0;*;=;16636;0	16636	end	NC_001140.6	555828	good
ERR266437.2422683	[ERR266437.2422683;0;NC_001140.6;555829;38;146M;*;0;0]	ERR266437.2422683;133;chrXVI;16636;0;*;=;16636;0	16636	end	NC_001140.6	555829	good
ERR266437.1833643	[ERR266437.1833643;0;NC_001140.6;555830;38;146M;*;0;0]	ERR266437.1833643;133;chrXVI;16636;0;*;=;16636;0	16636	end	NC_001140.6	555830	good
ERR266437.3480820	[ERR266437.3480820;0;NC_001140.6;555830;38;143M;*;0;0]	ERR266437.3480820;133;chrXVI;16636;0;*;=;16636;0	16636	end	NC_001140.6	555830	good
ERR266437.995472	[ERR266437.995472;0;NC_001140.6;555830;38;139M;*;0;0]	ERR266437.995472;133;chrXVI;16636;0;*;=;16636;0	16636	end	NC_001140.6	555830	good
ERR266437.3296218	[ERR266437.3296218;0;NC_001140.6;555835;38;135M;*;0;0]	ERR266437.3296218;133;chrXVI;16651;0;*;=;16651;0	16651	end	NC_001140.6	555835	good
ERR266437.3296248	[ERR266437.3296248;0;NC_001140.6;555835;37;135M;*;0;0]	ERR266437.3296248;133;chrXVI;16651;0;*;=;16651;0	16651	end	NC_001140.6	555835	good
ERR266437.2805211	[ERR266437.2805211;0;NC_001140.6;555838;38;145M;*;0;0]	ERR266437.2805211;133;chrXVI;16636;0;*;=;16636;0	16636	end	NC_001140.6	555838	good
ERR266437.2805227	[ERR266437.2805227;0;NC_001140.6;555838;38;146M;*;0;0]	ERR266437.2805227;133;chrXVI;16636;0;*;=;16636;0	16636	end	NC_001140.6	555838	good
ERR266437.1583418	[ERR266437.1583418;0;NC_001140.6;555842;37;141M;*;0;0]	ERR266437.1583418;133;chrXVI;16636;0;*;=;16636;0	16636	end	NC_001140.6	555842	good
ERR266437.1885901	[ERR266437.1885901;0;NC_001140.6;555845;38;146M;*;0;0]	ERR266437.1885901;133;chrXVI;16637;0;*;=;16637;0	16637	end	NC_001140.6	555845	good
ERR266437.3376482	[ERR266437.3376482;0;NC_001140.6;555845;38;146M;*;0;0]	ERR266437.3376482;133;chrXVI;16636;0;*;=;16636;0	16636	end	NC_001140.6	555845	good
ERR266437.356256	[ERR266437.356256;0;NC_001140.6;555847;38;146M;*;0;0]	ERR266437.356256;133;chrXVI;16636;0;*;=;16636;0	16636	end	NC_001140.6	555847	good
ERR266437.1392885	[ERR266437.1392885;0;NC_001140.6;555848;38;142M;*;0;0]	ERR266437.1392885;133;chrXVI;16636;0;*;=;16636;0	16636	end	NC_001140.6	555848	good
ERR266437.1107578	[ERR266437.1107578;0;NC_001140.6;555850;37;2S143M;*;0;0]	ERR266437.1107578;133;chrXVI;16636;0;*;=;16636;0	16636	end	NC_001140.6	555850	good
ERR266437.2089654	[ERR266437.2089654;0;NC_001140.6;555850;37;2S143M1S;*;0;0]	ERR266437.2089654;133;chrXVI;16636;0;*;=;16636;0	16636	end	NC_001140.6	555850	good
ERR266437.3636589	[ERR266437.3636589;0;NC_001140.6;555850;37;3S143M;*;0;0]	ERR266437.3636589;133;chrXVI;16636;0;*;=;16636;0	16636	end	NC_001140.6	555850	good
ERR266437.1107545	[ERR266437.1107545;0;NC_001140.6;555850;37;2S143M1S;*;0;0]	ERR266437.1107545;133;chrXVI;16636;0;*;=;16636;0	16636	end	NC_001140.6	555850	good
ERR266437.1820020	[ERR266437.1820020;0;NC_001140.6;555850;37;2S143M1S;*;0;0]	ERR266437.1820020;133;chrXVI;16637;0;*;=;16637;0	16637	end	NC_001140.6	555850	good
ERR266437.2089637	[ERR266437.2089637;0;NC_001140.6;555850;37;2S143M;*;0;0]	ERR266437.2089637;133;chrXVI;16636;0;*;=;16636;0	16636	end	NC_001140.6	555850	good
ERR266437.805060	[ERR266437.805060;0;NC_001140.6;555851;38;146M;*;0;0]	ERR266437.805060;133;chrXVI;16651;0;*;=;16651;0	16651	end	NC_001140.6	555851	good
ERR266437.2491926	[ERR266437.2491926;0;NC_001140.6;555856;38;146M;*;0;0]	ERR266437.2491926;133;chrXVI;16636;0;*;=;16636;0	16636	end	NC_001140.6	555856	good
ERR266437.2491948	[ERR266437.2491948;0;NC_001140.6;555856;38;145M;*;0;0]	ERR266437.2491948;133;chrXVI;16636;0;*;=;16636;0	16636	end	NC_001140.6	555856	good
ERR266437.2807442	[ERR266437.2807442;0;NC_001140.6;555857;38;145M;*;0;0]	ERR266437.2807442;69;chrXVI;16652;0;*;=;16652;0	16652	end	NC_001140.6	555857	good
ERR266437.2807422	[ERR266437.2807422;0;NC_001140.6;555857;38;146M;*;0;0]	ERR266437.2807422;69;chrXVI;16652;0;*;=;16652;0	16652	end	NC_001140.6	555857	good
ERR266437.2120639	[ERR266437.2120639;0;NC_001140.6;555860;38;145M;*;0;0]	ERR266437.2120639;133;chrXVI;16651;0;*;=;16651;0	16651	end	NC_001140.6	555860	good
ERR266437.2785099	[ERR266437.2785099;0;NC_001140.6;555860;37;115M;*;0;0]	ERR266437.2785099;133;chrXVI;16651;0;*;=;16651;0	16651	end	NC_001140.6	555860	good
ERR266437.562039	[ERR266437.562039;0;NC_001140.6;555863;37;7S139M;*;0;0]	ERR266437.562039;133;chrXVI;16653;0;*;=;16653;0	16653	end	NC_001140.6	555863	good
ERR266437.1976116	[ERR266437.1976116;0;NC_001140.6;555863;37;8S138M;*;0;0]	ERR266437.1976116;133;chrXVI;16653;0;*;=;16653;0	16653	end	NC_001140.6	555863	good
ERR266437.2863627	[ERR266437.2863627;0;NC_001140.6;555863;37;2S142M2S;*;0;0]	ERR266437.2863627;133;chrXVI;16653;0;*;=;16653;0	16653	end	NC_001140.6	555863	good
ERR266437.1747567	[ERR266437.1747567;0;NC_001140.6;555869;38;146M;*;0;0]	ERR266437.1747567;133;chrXVI;16651;0;*;=;16651;0	16651	end	NC_001140.6	555869	good
ERR266437.2241099	[ERR266437.2241099;0;NC_001140.6;555870;38;146M;*;0;0]	ERR266437.2241099;133;chrXVI;16681;0;*;=;16681;0	16681	end	NC_001140.6	555870	good
ERR266437.2424885	[ERR266437.2424885;0;NC_001140.6;555871;38;146M;*;0;0]	ERR266437.2424885;133;chrXVI;16670;0;*;=;16670;0	16670	end	NC_001140.6	555871	good
ERR266437.2424879	[ERR266437.2424879;0;NC_001140.6;555871;38;146M;*;0;0]	ERR266437.2424879;133;chrXVI;16670;0;*;=;16670;0	16670	end	NC_001140.6	555871	good
ERR266437.2465922	[ERR266437.2465922;0;NC_001140.6;555878;38;146M;*;0;0]	ERR266437.2465922;133;chrXVI;16662;0;*;=;16662;0	16662	end	NC_001140.6	555878	good
ERR266437.917231	[ERR266437.917231;0;NC_001140.6;555881;39;146M;*;0;0]	ERR266437.917231;133;chrXVI;16657;0;*;=;16657;0	16657	end	NC_001140.6	555881	good
ERR266437.2483990	[ERR266437.2483990;0;NC_001140.6;555882;39;146M;*;0;0]	ERR266437.2483990;69;chrXVI;16655;0;*;=;16655;0	16655	end	NC_001140.6	555882	good
ERR266437.726653	[ERR266437.726653;0;NC_001140.6;555887;39;146M;*;0;0]	ERR266437.726653;133;chrXVI;16669;0;*;=;16669;0	16669	end	NC_001140.6	555887	good
ERR266437.530256	[ERR266437.530256;0;NC_001140.6;555888;39;146M;*;0;0]	ERR266437.530256;133;chrXVI;16669;0;*;=;16669;0	16669	end	NC_001140.6	555888	good
ERR266437.1035192	[ERR266437.1035192;0;NC_001140.6;555889;38;146M;*;0;0]	ERR266437.1035192;133;chrXVI;16676;0;*;=;16676;0	16676	end	NC_001140.6	555889	good
ERR266437.12026	[ERR266437.12026;0;NC_001140.6;555889;38;146M;*;0;0]	ERR266437.12026;133;chrXVI;16675;0;*;=;16675;0	16675	end	NC_001140.6	555889	good
ERR266437.2263212	[ERR266437.2263212;0;NC_001140.6;555892;39;130M;*;0;0]	ERR266437.2263212;133;chrXVI;16688;0;*;=;16688;0	16688	end	NC_001140.6	555892	good
ERR266437.2457636	[ERR266437.2457636;0;NC_001140.6;555892;39;139M;*;0;0]	ERR266437.2457636;133;chrXVI;16668;0;*;=;16668;0	16668	end	NC_001140.6	555892	good
ERR266437.2263248	[ERR266437.2263248;0;NC_001140.6;555892;39;139M;*;0;0]	ERR266437.2263248;133;chrXVI;16688;0;*;=;16688;0	16688	end	NC_001140.6	555892	good
ERR266437.1548179	[ERR266437.1548179;0;NC_001140.6;555895;37;146M;*;0;0]	ERR266437.1548179;133;chrXVI;16675;0;*;=;16675;0	16675	end	NC_001140.6	555895	good
ERR266437.392630	[ERR266437.392630;0;NC_001140.6;555902;38;145M;*;0;0]	ERR266437.392630;133;chrXVI;16684;0;*;=;16684;0	16684	end	NC_001140.6	555902	good
ERR266437.392665	[ERR266437.392665;0;NC_001140.6;555902;38;146M;*;0;0]	ERR266437.392665;133;chrXVI;16684;0;*;=;16684;0	16684	end	NC_001140.6	555902	good
ERR266437.500532	[ERR266437.500532;0;NC_001140.6;555903;37;146M;*;0;0]	ERR266437.500532;133;chrXVI;16683;0;*;=;16683;0	16683	end	NC_001140.6	555903	good
ERR266437.1188960	[ERR266437.1188960;0;NC_001140.6;555908;38;146M;*;0;0]	ERR266437.1188960;133;chrXVI;16696;0;*;=;16696;0	16696	end	NC_001140.6	555908	good
ERR266437.1188932	[ERR266437.1188932;0;NC_001140.6;555908;37;136M;*;0;0]	ERR266437.1188932;133;chrXVI;16696;0;*;=;16696;0	16696	end	NC_001140.6	555908	good
ERR266437.1739976	[ERR266437.1739976;0;NC_001140.6;555910;38;146M;*;0;0]	ERR266437.1739976;133;chrXVI;16698;0;*;=;16698;0	16698	end	NC_001140.6	555910	good
ERR266437.2978055	[ERR266437.2978055;0;NC_001140.6;555911;38;146M;*;0;0]	ERR266437.2978055;133;chrXVI;16692;0;*;=;16692;0	16692	end	NC_001140.6	555911	good
ERR266437.1503047	[ERR266437.1503047;0;NC_001140.6;555913;38;146M;*;0;0]	ERR266437.1503047;133;chrXVI;16698;0;*;=;16698;0	16698	end	NC_001140.6	555913	good
ERR266437.2749686	[ERR266437.2749686;0;NC_001140.6;555916;39;145M;*;0;0]	ERR266437.2749686;133;chrXVI;16706;0;*;=;16706;0	16706	end	NC_001140.6	555916	good
ERR266437.261194	[ERR266437.261194;0;NC_001140.6;555918;38;146M;*;0;0]	ERR266437.261194;133;chrXVI;16715;0;*;=;16715;0	16715	end	NC_001140.6	555918	good
ERR266437.60523	[ERR266437.60523;0;NC_001140.6;555925;39;146M;*;0;0]	ERR266437.60523;133;chrXVI;16691;0;*;=;16691;0	16691	end	NC_001140.6	555925	good
ERR266437.1452660	[ERR266437.1452660;0;NC_001140.6;555929;39;146M;*;0;0]	ERR266437.1452660;133;chrXVI;16720;0;*;=;16720;0	16720	end	NC_001140.6	555929	good
ERR266437.1307449	[ERR266437.1307449;0;NC_001140.6;555930;40;140M;*;0;0]	ERR266437.1307449;133;chrXVI;16702;0;*;=;16702;0	16702	end	NC_001140.6	555930	good
ERR266437.3067679	[ERR266437.3067679;0;NC_001140.6;555930;40;146M;*;0;0]	ERR266437.3067679;133;chrXVI;16716;0;*;=;16716;0	16716	end	NC_001140.6	555930	good
ERR266437.1307460	[ERR266437.1307460;0;NC_001140.6;555930;39;139M;*;0;0]	ERR266437.1307460;133;chrXVI;16702;0;*;=;16702;0	16702	end	NC_001140.6	555930	good
ERR266437.2070697	[ERR266437.2070697;0;NC_001140.6;555930;40;146M;*;0;0]	ERR266437.2070697;133;chrXVI;16727;0;*;=;16727;0	16727	end	NC_001140.6	555930	good
ERR266437.571145	[ERR266437.571145;0;NC_001140.6;555931;40;145M;*;0;0]	ERR266437.571145;133;chrXVI;16721;0;*;=;16721;0	16721	end	NC_001140.6	555931	good
ERR266437.1532397	[ERR266437.1532397;0;NC_001140.6;555939;40;145M;*;0;0]	ERR266437.1532397;133;chrXVI;16722;0;*;=;16722;0	16722	end	NC_001140.6	555939	good
ERR266437.3391657	[ERR266437.3391657;0;NC_001140.6;555941;40;145M;*;0;0]	ERR266437.3391657;133;chrXVI;16764;0;*;=;16764;0	16764	end	NC_001140.6	555941	good
ERR266437.55304	[ERR266437.55304;16;NC_001140.6;556483;17;71M2I7M2D40M1D26M;*;0;0]	ERR266437.55304;133;chrXVI;16834;0;*;=;16834;0	16834	end	NC_001140.6	556483	good
ERR266437.3537446	[ERR266437.3537446;16;NC_001140.6;556483;17;71M2I7M2D40M1D26M;*;0;0]	ERR266437.3537446;133;chrXVI;16834;0;*;=;16834;0	16834	end	NC_001140.6	556483	good
ERR266437.55340	[ERR266437.55340;16;NC_001140.6;556483;17;71M2I7M2D40M1D26M;*;0;0]	ERR266437.55340;133;chrXVI;16834;0;*;=;16834;0	16834	end	NC_001140.6	556483	good
ERR266437.3537468	[ERR266437.3537468;16;NC_001140.6;556483;14;71M2I7M2D40M1D26M;*;0;0]	ERR266437.3537468;133;chrXVI;16834;0;*;=;16834;0	16834	end	NC_001140.6	556483	good
ERR266437.3583112	[ERR266437.3583112;16;NC_001140.6;556485;14;69M2I7M2D40M1D28M;*;0;0]	ERR266437.3583112;133;chrXVI;16848;0;*;=;16848;0	16848	end	NC_001140.6	556485	good
ERR266437.1858091	[ERR266437.1858091;16;NC_001140.6;556487;18;67M2I7M2D40M1D30M;*;0;0]	ERR266437.1858091;133;chrXVI;16843;0;*;=;16843;0	16843	end	NC_001140.6	556487	good
ERR266437.1858084	[ERR266437.1858084;16;NC_001140.6;556489;18;2S65M2I7M2D40M1D30M;*;0;0]	ERR266437.1858084;133;chrXVI;16843;0;*;=;16843;0	16843	end	NC_001140.6	556489	good
ERR266437.792071	[ERR266437.792071;16;NC_001140.6;556491;17;146M;*;0;0]	ERR266437.792071;133;chrXVI;16846;0;*;=;16846;0	16846	end	NC_001140.6	556491	good
ERR266437.279182	[ERR266437.279182;16;NC_001140.6;556494;17;146M;*;0;0]	ERR266437.279182;133;chrXVI;16846;0;*;=;16846;0	16846	end	NC_001140.6	556494	good
ERR266437.2071098	[ERR266437.2071098;16;NC_001140.6;556502;11;52M2I7M2D40M1D26M;*;0;0]	ERR266437.2071098;133;chrXVI;16834;0;*;=;16834;0	16834	end	NC_001140.6	556502	good
ERR266437.3181498	[ERR266437.3181498;16;NC_001140.6;556507;14;143M3S;*;0;0]	ERR266437.3181498;133;chrXVI;16862;0;*;=;16862;0	16862	end	NC_001140.6	556507	good
ERR266437.360173	[ERR266437.360173;16;NC_001140.6;556537;11;1S98M46S;*;0;0]	ERR266437.360173;133;chrXVI;16888;0;*;=;16888;0	16888	end	NC_001140.6	556537	good
ERR266437.1170655	[ERR266437.1170655;16;NC_001140.6;556540;11;146M;*;0;0]	ERR266437.1170655;133;chrXVI;16882;0;*;=;16882;0	16882	end	NC_001140.6	556540	good
ERR266437.2208281	[ERR266437.2208281;16;NC_001140.6;556543;11;92M54S;*;0;0]	ERR266437.2208281;133;chrXVI;16887;0;*;=;16887;0	16887	end	NC_001140.6	556543	good
ERR266437.594006	[ERR266437.594006;16;NC_001140.6;556546;11;145M;*;0;0]	ERR266437.594006;133;chrXVI;16925;0;*;=;16925;0	16925	end	NC_001140.6	556546	good
ERR266437.2015064	[ERR266437.2015064;16;NC_001140.6;556547;11;145M;*;0;0]	ERR266437.2015064;133;chrXVI;16903;0;*;=;16903;0	16903	end	NC_001140.6	556547	good
ERR266437.2467948	[ERR266437.2467948;16;NC_001140.6;556548;11;145M;*;0;0]	ERR266437.2467948;133;chrXVI;16897;0;*;=;16897;0	16897	end	NC_001140.6	556548	good
ERR266437.1501084	[ERR266437.1501084;16;NC_001140.6;556563;11;95M1I50M;*;0;0]	ERR266437.1501084;133;chrXVI;16900;0;*;=;16900;0	16900	end	NC_001140.6	556563	good
ERR266437.1501079	[ERR266437.1501079;16;NC_001140.6;556563;11;95M1I50M;*;0;0]	ERR266437.1501079;133;chrXVI;16900;0;*;=;16900;0	16900	end	NC_001140.6	556563	good
ERR266437.27508	[ERR266437.27508;16;NC_001140.6;556564;11;94M1I9M1D42M;*;0;0]	ERR266437.27508;133;chrXVI;16906;0;*;=;16906;0	16906	end	NC_001140.6	556564	good
ERR266437.408533	[ERR266437.408533;16;NC_001140.6;556565;11;93M1I40M;*;0;0]	ERR266437.408533;133;chrXVI;16904;0;*;=;16904;0	16904	end	NC_001140.6	556565	good
ERR266437.518122	[ERR266437.518122;16;NC_001140.6;556565;11;144M;*;0;0]	ERR266437.518122;133;chrXVI;16895;0;*;=;16895;0	16895	end	NC_001140.6	556565	good
ERR266437.2838075	[ERR266437.2838075;16;NC_001140.6;556565;11;93M1I9M1D41M;*;0;0]	ERR266437.2838075;133;chrXVI;16914;0;*;=;16914;0	16914	end	NC_001140.6	556565	good
ERR266437.2862509	[ERR266437.2862509;16;NC_001140.6;556568;11;90M1I55M;*;0;0]	ERR266437.2862509;133;chrXVI;16906;0;*;=;16906;0	16906	end	NC_001140.6	556568	good
ERR266437.754840	[ERR266437.754840;16;NC_001140.6;556568;11;90M1I51M;*;0;0]	ERR266437.754840;133;chrXVI;16967;0;*;=;16967;0	16967	end	NC_001140.6	556568	good
ERR266437.785173	[ERR266437.785173;16;NC_001140.6;556571;11;146M;*;0;0]	ERR266437.785173;133;chrXVI;16895;0;*;=;16895;0	16895	end	NC_001140.6	556571	good
ERR266437.473624	[ERR266437.473624;16;NC_001140.6;556571;11;87M1I57M;*;0;0]	ERR266437.473624;133;chrXVI;16913;0;*;=;16913;0	16913	end	NC_001140.6	556571	good
ERR266437.1845903	[ERR266437.1845903;16;NC_001140.6;556571;11;145M;*;0;0]	ERR266437.1845903;133;chrXVI;16919;0;*;=;16919;0	16919	end	NC_001140.6	556571	good
ERR266437.2152483	[ERR266437.2152483;16;NC_001140.6;556571;11;146M;*;0;0]	ERR266437.2152483;133;chrXVI;16921;0;*;=;16921;0	16921	end	NC_001140.6	556571	good
ERR266437.3193447	[ERR266437.3193447;16;NC_001140.6;556571;11;145M;*;0;0]	ERR266437.3193447;133;chrXVI;16911;0;*;=;16911;0	16911	end	NC_001140.6	556571	good
ERR266437.3357398	[ERR266437.3357398;16;NC_001140.6;556572;11;145M;*;0;0]	ERR266437.3357398;133;chrXVI;16950;0;*;=;16950;0	16950	end	NC_001140.6	556572	good
ERR266437.2832604	[ERR266437.2832604;16;NC_001140.6;556572;11;144M;*;0;0]	ERR266437.2832604;133;chrXVI;16925;0;*;=;16925;0	16925	end	NC_001140.6	556572	good
ERR266437.2170171	[ERR266437.2170171;16;NC_001140.6;556574;11;146M;*;0;0]	ERR266437.2170171;133;chrXVI;16918;0;*;=;16918;0	16918	end	NC_001140.6	556574	good
ERR266437.2170194	[ERR266437.2170194;16;NC_001140.6;556574;11;146M;*;0;0]	ERR266437.2170194;133;chrXVI;16918;0;*;=;16918;0	16918	end	NC_001140.6	556574	good
ERR266437.485436	[ERR266437.485436;16;NC_001140.6;556575;11;83M1I9M1D50M2S;*;0;0]	ERR266437.485436;133;chrXVI;16910;0;*;=;16910;0	16910	end	NC_001140.6	556575	good
ERR266437.3016210	[ERR266437.3016210;16;NC_001140.6;556575;11;146M;*;0;0]	ERR266437.3016210;133;chrXVI;16922;0;*;=;16922;0	16922	end	NC_001140.6	556575	good
ERR266437.934597	[ERR266437.934597;16;NC_001140.6;556576;11;146M;*;0;0]	ERR266437.934597;133;chrXVI;16920;0;*;=;16920;0	16920	end	NC_001140.6	556576	good
ERR266437.3381008	[ERR266437.3381008;16;NC_001140.6;556578;11;144M;*;0;0]	ERR266437.3381008;133;chrXVI;16925;0;*;=;16925;0	16925	end	NC_001140.6	556578	good
ERR266437.1268058	[ERR266437.1268058;16;NC_001140.6;556579;11;143M;*;0;0]	ERR266437.1268058;133;chrXVI;16925;0;*;=;16925;0	16925	end	NC_001140.6	556579	good
ERR266437.2615562	[ERR266437.2615562;16;NC_001140.6;556579;11;79M1I64M;*;0;0]	ERR266437.2615562;133;chrXVI;16941;0;*;=;16941;0	16941	end	NC_001140.6	556579	good
ERR266437.3556902	[ERR266437.3556902;16;NC_001140.6;556579;11;133M;*;0;0]	ERR266437.3556902;133;chrXVI;16907;0;*;=;16907;0	16907	end	NC_001140.6	556579	good
ERR266437.1608064	[ERR266437.1608064;16;NC_001140.6;556580;11;140M;*;0;0]	ERR266437.1608064;133;chrXVI;16933;0;*;=;16933;0	16933	end	NC_001140.6	556580	good
ERR266437.840581	[ERR266437.840581;16;NC_001140.6;556582;11;146M;*;0;0]	ERR266437.840581;133;chrXVI;16925;0;*;=;16925;0	16925	end	NC_001140.6	556582	good
ERR266437.3039510	[ERR266437.3039510;16;NC_001140.6;556582;11;76M1I69M;*;0;0]	ERR266437.3039510;133;chrXVI;16935;0;*;=;16935;0	16935	end	NC_001140.6	556582	good
ERR266437.3049000	[ERR266437.3049000;16;NC_001140.6;556582;11;76M1I69M;*;0;0]	ERR266437.3049000;133;chrXVI;16886;0;*;=;16886;0	16886	end	NC_001140.6	556582	good
ERR266437.802014	[ERR266437.802014;16;NC_001140.6;556584;11;146M;*;0;0]	ERR266437.802014;133;chrXVI;16925;0;*;=;16925;0	16925	end	NC_001140.6	556584	good
ERR266437.25420	[ERR266437.25420;16;NC_001140.6;556584;11;146M;*;0;0]	ERR266437.25420;133;chrXVI;16923;0;*;=;16923;0	16923	end	NC_001140.6	556584	good
ERR266437.3066737	[ERR266437.3066737;16;NC_001140.6;556586;11;72M1I71M;*;0;0]	ERR266437.3066737;133;chrXVI;16931;0;*;=;16931;0	16931	end	NC_001140.6	556586	good
ERR266437.2417133	[ERR266437.2417133;16;NC_001140.6;556587;11;133M;*;0;0]	ERR266437.2417133;133;chrXVI;16933;0;*;=;16933;0	16933	end	NC_001140.6	556587	good
ERR266437.1227467	[ERR266437.1227467;16;NC_001140.6;556589;11;69M1I74M;*;0;0]	ERR266437.1227467;133;chrXVI;16931;0;*;=;16931;0	16931	end	NC_001140.6	556589	good
ERR266437.1831050	[ERR266437.1831050;16;NC_001140.6;556591;11;146M;*;0;0]	ERR266437.1831050;133;chrXVI;16940;0;*;=;16940;0	16940	end	NC_001140.6	556591	good
ERR266437.199046	[ERR266437.199046;16;NC_001140.6;556596;11;62M1I83M;*;0;0]	ERR266437.199046;133;chrXVI;16940;0;*;=;16940;0	16940	end	NC_001140.6	556596	good
ERR266437.2582018	[ERR266437.2582018;16;NC_001140.6;556596;11;145M;*;0;0]	ERR266437.2582018;133;chrXVI;16967;0;*;=;16967;0	16967	end	NC_001140.6	556596	good
ERR266437.187521	[ERR266437.187521;16;NC_001140.6;556596;11;62M1I83M;*;0;0]	ERR266437.187521;133;chrXVI;16967;0;*;=;16967;0	16967	end	NC_001140.6	556596	good
ERR266437.431518	[ERR266437.431518;16;NC_001140.6;556596;11;62M1I83M;*;0;0]	ERR266437.431518;133;chrXVI;16928;0;*;=;16928;0	16928	end	NC_001140.6	556596	good
ERR266437.1121595	[ERR266437.1121595;16;NC_001140.6;556596;11;146M;*;0;0]	ERR266437.1121595;133;chrXVI;16944;0;*;=;16944;0	16944	end	NC_001140.6	556596	good
ERR266437.3210109	[ERR266437.3210109;16;NC_001140.6;556597;11;61M1I84M;*;0;0]	ERR266437.3210109;133;chrXVI;16967;0;*;=;16967;0	16967	end	NC_001140.6	556597	good
ERR266437.199006	[ERR266437.199006;16;NC_001140.6;556597;11;61M1I83M;*;0;0]	ERR266437.199006;133;chrXVI;16940;0;*;=;16940;0	16940	end	NC_001140.6	556597	good
ERR266437.1484176	[ERR266437.1484176;16;NC_001140.6;556597;11;61M1I84M;*;0;0]	ERR266437.1484176;133;chrXVI;16948;0;*;=;16948;0	16948	end	NC_001140.6	556597	good
ERR266437.2846707	[ERR266437.2846707;16;NC_001140.6;556597;11;61M1I47M;*;0;0]	ERR266437.2846707;133;chrXVI;16910;0;*;=;16910;0	16910	end	NC_001140.6	556597	good
ERR266437.2336131	[ERR266437.2336131;16;NC_001140.6;556599;11;59M1I82M;*;0;0]	ERR266437.2336131;133;chrXVI;16925;0;*;=;16925;0	16925	end	NC_001140.6	556599	good
ERR266437.3649036	[ERR266437.3649036;16;NC_001140.6;556599;11;59M1I85M1S;*;0;0]	ERR266437.3649036;133;chrXVI;16931;0;*;=;16931;0	16931	end	NC_001140.6	556599	good
ERR266437.1337483	[ERR266437.1337483;16;NC_001140.6;556603;11;146M;*;0;0]	ERR266437.1337483;133;chrXVI;16947;0;*;=;16947;0	16947	end	NC_001140.6	556603	good
ERR266437.1655497	[ERR266437.1655497;16;NC_001140.6;556603;11;110M;*;0;0]	ERR266437.1655497;133;chrXVI;16921;0;*;=;16921;0	16921	end	NC_001140.6	556603	good
ERR266437.2138827	[ERR266437.2138827;16;NC_001140.6;556603;11;55M1I89M;*;0;0]	ERR266437.2138827;133;chrXVI;16931;0;*;=;16931;0	16931	end	NC_001140.6	556603	good
ERR266437.2376462	[ERR266437.2376462;16;NC_001140.6;556603;11;145M;*;0;0]	ERR266437.2376462;133;chrXVI;16942;0;*;=;16942;0	16942	end	NC_001140.6	556603	good
ERR266437.18496	[ERR266437.18496;16;NC_001140.6;556604;11;54M1I90M;*;0;0]	ERR266437.18496;133;chrXVI;16967;0;*;=;16967;0	16967	end	NC_001140.6	556604	good
ERR266437.130993	[ERR266437.130993;16;NC_001140.6;556604;11;145M;*;0;0]	ERR266437.130993;133;chrXVI;16933;0;*;=;16933;0	16933	end	NC_001140.6	556604	good
ERR266437.1810736	[ERR266437.1810736;16;NC_001140.6;556604;11;54M1I71M;*;0;0]	ERR266437.1810736;133;chrXVI;16967;0;*;=;16967;0	16967	end	NC_001140.6	556604	good
ERR266437.2452636	[ERR266437.2452636;16;NC_001140.6;556604;11;1S54M1I90M;*;0;0]	ERR266437.2452636;133;chrXVI;16967;0;*;=;16967;0	16967	end	NC_001140.6	556604	good
ERR266437.2952655	[ERR266437.2952655;16;NC_001140.6;556604;11;4S54M1I84M;*;0;0]	ERR266437.2952655;133;chrXVI;17001;0;*;=;17001;0	17001	end	NC_001140.6	556604	good
ERR266437.3148985	[ERR266437.3148985;16;NC_001140.6;556607;11;51M1I94M;*;0;0]	ERR266437.3148985;133;chrXVI;16967;0;*;=;16967;0	16967	end	NC_001140.6	556607	good
ERR266437.3206006	[ERR266437.3206006;16;NC_001140.6;556608;14;50M1I64M;*;0;0]	ERR266437.3206006;133;chrXVI;16898;0;*;=;16898;0	16898	end	NC_001140.6	556608	good
ERR266437.2857970	[ERR266437.2857970;16;NC_001140.6;556609;14;49M1I95M;*;0;0]	ERR266437.2857970;133;chrXVI;16967;0;*;=;16967;0	16967	end	NC_001140.6	556609	good
ERR266437.3599279	[ERR266437.3599279;16;NC_001140.6;556610;11;146M;*;0;0]	ERR266437.3599279;133;chrXVI;16996;0;*;=;16996;0	16996	end	NC_001140.6	556610	good
ERR266437.1467051	[ERR266437.1467051;16;NC_001140.6;556611;11;136M1D10M;*;0;0]	ERR266437.1467051;133;chrXVI;16967;0;*;=;16967;0	16967	end	NC_001140.6	556611	good
ERR266437.3662479	[ERR266437.3662479;16;NC_001140.6;556611;11;128M;*;0;0]	ERR266437.3662479;133;chrXVI;16945;0;*;=;16945;0	16945	end	NC_001140.6	556611	good
ERR266437.2869692	[ERR266437.2869692;16;NC_001140.6;556612;11;107M;*;0;0]	ERR266437.2869692;133;chrXVI;16900;0;*;=;16900;0	16900	end	NC_001140.6	556612	good
ERR266437.3074713	[ERR266437.3074713;16;NC_001140.6;556612;11;146M;*;0;0]	ERR266437.3074713;133;chrXVI;16967;0;*;=;16967;0	16967	end	NC_001140.6	556612	good
ERR266437.1435858	[ERR266437.1435858;16;NC_001140.6;556613;11;146M;*;0;0]	ERR266437.1435858;133;chrXVI;16949;0;*;=;16949;0	16949	end	NC_001140.6	556613	good
ERR266437.3069616	[ERR266437.3069616;16;NC_001140.6;556616;11;115M;*;0;0]	ERR266437.3069616;133;chrXVI;16931;0;*;=;16931;0	16931	end	NC_001140.6	556616	good
ERR266437.594384	[ERR266437.594384;16;NC_001140.6;556617;11;134M;*;0;0]	ERR266437.594384;133;chrXVI;16962;0;*;=;16962;0	16962	end	NC_001140.6	556617	good
ERR266437.250026	[ERR266437.250026;16;NC_001140.6;556618;14;40M1I96M;*;0;0]	ERR266437.250026;133;chrXVI;16967;0;*;=;16967;0	16967	end	NC_001140.6	556618	good
ERR266437.2859583	[ERR266437.2859583;16;NC_001140.6;556618;14;146M;*;0;0]	ERR266437.2859583;133;chrXVI;16962;0;*;=;16962;0	16962	end	NC_001140.6	556618	good
ERR266437.2859557	[ERR266437.2859557;16;NC_001140.6;556619;14;145M;*;0;0]	ERR266437.2859557;133;chrXVI;16962;0;*;=;16962;0	16962	end	NC_001140.6	556619	good
ERR266437.1810765	[ERR266437.1810765;16;NC_001140.6;556619;14;39M1I71M;*;0;0]	ERR266437.1810765;133;chrXVI;16967;0;*;=;16967;0	16967	end	NC_001140.6	556619	good
ERR266437.2934575	[ERR266437.2934575;16;NC_001140.6;556622;11;133M;*;0;0]	ERR266437.2934575;133;chrXVI;16967;0;*;=;16967;0	16967	end	NC_001140.6	556622	good
ERR266437.268322	[ERR266437.268322;16;NC_001140.6;556623;14;146M;*;0;0]	ERR266437.268322;133;chrXVI;16980;0;*;=;16980;0	16980	end	NC_001140.6	556623	good
ERR266437.2750041	[ERR266437.2750041;16;NC_001140.6;556624;11;34M1I99M12S;*;0;0]	ERR266437.2750041;133;chrXVI;16982;0;*;=;16982;0	16982	end	NC_001140.6	556624	good
ERR266437.1791759	[ERR266437.1791759;16;NC_001140.6;556627;11;31M1I99M14S;*;0;0]	ERR266437.1791759;133;chrXVI;17004;0;*;=;17004;0	17004	end	NC_001140.6	556627	good
ERR266437.1110653	[ERR266437.1110653;16;NC_001140.6;556627;11;31M1I80M;*;0;0]	ERR266437.1110653;133;chrXVI;16967;0;*;=;16967;0	16967	end	NC_001140.6	556627	good
ERR266437.3414214	[ERR266437.3414214;16;NC_001140.6;556629;17;143M;*;0;0]	ERR266437.3414214;133;chrXVI;16980;0;*;=;16980;0	16980	end	NC_001140.6	556629	good
ERR266437.879507	[ERR266437.879507;16;NC_001140.6;556629;11;120M;*;0;0]	ERR266437.879507;133;chrXVI;16933;0;*;=;16933;0	16933	end	NC_001140.6	556629	good
ERR266437.3005398	[ERR266437.3005398;16;NC_001140.6;556630;11;28M1I111M;*;0;0]	ERR266437.3005398;133;chrXVI;16984;0;*;=;16984;0	16984	end	NC_001140.6	556630	good
ERR266437.1221243	[ERR266437.1221243;16;NC_001140.6;556631;17;141M;*;0;0]	ERR266437.1221243;133;chrXVI;16984;0;*;=;16984;0	16984	end	NC_001140.6	556631	good
ERR266437.505954	[ERR266437.505954;16;NC_001140.6;556631;11;27M1I85M;*;0;0]	ERR266437.505954;133;chrXVI;16967;0;*;=;16967;0	16967	end	NC_001140.6	556631	good
ERR266437.1041830	[ERR266437.1041830;16;NC_001140.6;556633;11;146M;*;0;0]	ERR266437.1041830;133;chrXVI;16980;0;*;=;16980;0	16980	end	NC_001140.6	556633	good
ERR266437.1506635	[ERR266437.1506635;16;NC_001140.6;556634;17;138M;*;0;0]	ERR266437.1506635;133;chrXVI;16951;0;*;=;16951;0	16951	end	NC_001140.6	556634	good
ERR266437.3736892	[ERR266437.3736892;16;NC_001140.6;556634;11;145M;*;0;0]	ERR266437.3736892;133;chrXVI;16980;0;*;=;16980;0	16980	end	NC_001140.6	556634	good
ERR266437.223887	[ERR266437.223887;16;NC_001140.6;556636;11;146M;*;0;0]	ERR266437.223887;133;chrXVI;16987;0;*;=;16987;0	16987	end	NC_001140.6	556636	good
ERR266437.375279	[ERR266437.375279;16;NC_001140.6;556638;11;146M;*;0;0]	ERR266437.375279;133;chrXVI;16996;0;*;=;16996;0	16996	end	NC_001140.6	556638	good
ERR266437.1930722	[ERR266437.1930722;16;NC_001140.6;556638;11;146M;*;0;0]	ERR266437.1930722;133;chrXVI;17004;0;*;=;17004;0	17004	end	NC_001140.6	556638	good
ERR266437.3753395	[ERR266437.3753395;16;NC_001140.6;556640;17;145M;*;0;0]	ERR266437.3753395;133;chrXVI;16988;0;*;=;16988;0	16988	end	NC_001140.6	556640	good
ERR266437.39968	[ERR266437.39968;16;NC_001140.6;556643;11;146M;*;0;0]	ERR266437.39968;133;chrXVI;16992;0;*;=;16992;0	16992	end	NC_001140.6	556643	good
ERR266437.2595986	[ERR266437.2595986;16;NC_001140.6;556645;14;134M;*;0;0]	ERR266437.2595986;133;chrXVI;16980;0;*;=;16980;0	16980	end	NC_001140.6	556645	good
ERR266437.2412361	[ERR266437.2412361;16;NC_001140.6;556646;11;145M;*;0;0]	ERR266437.2412361;133;chrXVI;16980;0;*;=;16980;0	16980	end	NC_001140.6	556646	good
ERR266437.174680	[ERR266437.174680;16;NC_001140.6;556647;11;145M;*;0;0]	ERR266437.174680;133;chrXVI;16985;0;*;=;16985;0	16985	end	NC_001140.6	556647	good
ERR266437.641031	[ERR266437.641031;16;NC_001140.6;556651;1;2S7M1I136M;*;0;0]	ERR266437.641031;133;chrXVI;16988;0;*;=;16988;0	16988	end	NC_001140.6	556651	good
ERR266437.3711363	[ERR266437.3711363;16;NC_001140.6;556651;11;1S7M1I136M;*;0;0]	ERR266437.3711363;133;chrXVI;16984;0;*;=;16984;0	16984	end	NC_001140.6	556651	good
ERR266437.654607	[ERR266437.654607;16;NC_001140.6;556651;17;2S128M;*;0;0]	ERR266437.654607;133;chrXVI;16984;0;*;=;16984;0	16984	end	NC_001140.6	556651	good
ERR266437.3260184	[ERR266437.3260184;16;NC_001140.6;556651;33;127M;*;0;0]	ERR266437.3260184;133;chrXVI;16986;0;*;=;16986;0	16986	end	NC_001140.6	556651	good
ERR266437.3459619	[ERR266437.3459619;16;NC_001140.6;556651;18;1S128M;*;0;0]	ERR266437.3459619;133;chrXVI;16962;0;*;=;16962;0	16962	end	NC_001140.6	556651	good
ERR266437.656984	[ERR266437.656984;16;NC_001140.6;556653;11;5M1I124M;*;0;0]	ERR266437.656984;133;chrXVI;16988;0;*;=;16988;0	16988	end	NC_001140.6	556653	good
ERR266437.3092125	[ERR266437.3092125;16;NC_001140.6;556653;33;145M;*;0;0]	ERR266437.3092125;133;chrXVI;16996;0;*;=;16996;0	16996	end	NC_001140.6	556653	good
ERR266437.258670	[ERR266437.258670;16;NC_001140.6;556653;11;5M1I140M;*;0;0]	ERR266437.258670;133;chrXVI;16993;0;*;=;16993;0	16993	end	NC_001140.6	556653	good
ERR266437.496432	[ERR266437.496432;16;NC_001140.6;556653;11;5M1I136M;*;0;0]	ERR266437.496432;133;chrXVI;16996;0;*;=;16996;0	16996	end	NC_001140.6	556653	good
ERR266437.1522907	[ERR266437.1522907;16;NC_001140.6;556653;11;139M;*;0;0]	ERR266437.1522907;133;chrXVI;16990;0;*;=;16990;0	16990	end	NC_001140.6	556653	good
ERR266437.1784909	[ERR266437.1784909;16;NC_001140.6;556653;11;5M1I140M;*;0;0]	ERR266437.1784909;133;chrXVI;17008;0;*;=;17008;0	17008	end	NC_001140.6	556653	good
ERR266437.1974831	[ERR266437.1974831;16;NC_001140.6;556657;32;144M;*;0;0]	ERR266437.1974831;133;chrXVI;17005;0;*;=;17005;0	17005	end	NC_001140.6	556657	good
ERR266437.2089797	[ERR266437.2089797;16;NC_001140.6;556657;32;146M;*;0;0]	ERR266437.2089797;133;chrXVI;17004;0;*;=;17004;0	17004	end	NC_001140.6	556657	good
ERR266437.1318168	[ERR266437.1318168;16;NC_001140.6;556658;11;2S138M;*;0;0]	ERR266437.1318168;133;chrXVI;16986;0;*;=;16986;0	16986	end	NC_001140.6	556658	good
ERR266437.2082350	[ERR266437.2082350;16;NC_001140.6;556658;11;1S141M;*;0;0]	ERR266437.2082350;133;chrXVI;16992;0;*;=;16992;0	16992	end	NC_001140.6	556658	good
ERR266437.3238006	[ERR266437.3238006;16;NC_001140.6;556658;32;144M;*;0;0]	ERR266437.3238006;133;chrXVI;16984;0;*;=;16984;0	16984	end	NC_001140.6	556658	good
ERR266437.17310	[ERR266437.17310;16;NC_001140.6;556659;11;142M;*;0;0]	ERR266437.17310;133;chrXVI;16994;0;*;=;16994;0	16994	end	NC_001140.6	556659	good
ERR266437.3446825	[ERR266437.3446825;16;NC_001140.6;556662;11;145M;*;0;0]	ERR266437.3446825;133;chrXVI;17006;0;*;=;17006;0	17006	end	NC_001140.6	556662	good
ERR266437.2343586	[ERR266437.2343586;16;NC_001140.6;556663;11;145M;*;0;0]	ERR266437.2343586;133;chrXVI;17004;0;*;=;17004;0	17004	end	NC_001140.6	556663	good
ERR266437.2472582	[ERR266437.2472582;16;NC_001140.6;556663;11;135M;*;0;0]	ERR266437.2472582;133;chrXVI;16987;0;*;=;16987;0	16987	end	NC_001140.6	556663	good
ERR266437.3631646	[ERR266437.3631646;16;NC_001140.6;556665;11;120M;*;0;0]	ERR266437.3631646;133;chrXVI;16995;0;*;=;16995;0	16995	end	NC_001140.6	556665	good
ERR266437.1894733	[ERR266437.1894733;16;NC_001140.6;556666;0;75M64S;*;0;0]	ERR266437.1894733;133;chrXVI;16973;0;*;=;16973;0	16973	end	NC_001140.6	556666	good
ERR266437.3501674	[ERR266437.3501674;16;NC_001140.6;556668;11;144M2S;*;0;0]	ERR266437.3501674;133;chrXVI;17006;0;*;=;17006;0	17006	end	NC_001140.6	556668	good
ERR266437.1286029	[ERR266437.1286029;16;NC_001140.6;556669;11;143M1S;*;0;0]	ERR266437.1286029;133;chrXVI;17007;0;*;=;17007;0	17007	end	NC_001140.6	556669	good
ERR266437.3459625	[ERR266437.3459625;16;NC_001140.6;556670;11;109M;*;0;0]	ERR266437.3459625;133;chrXVI;16962;0;*;=;16962;0	16962	end	NC_001140.6	556670	good
ERR266437.87063	[ERR266437.87063;16;NC_001140.6;556670;11;112M;*;0;0]	ERR266437.87063;133;chrXVI;16989;0;*;=;16989;0	16989	end	NC_001140.6	556670	good
ERR266437.105333	[ERR266437.105333;16;NC_001140.6;556670;11;134M;*;0;0]	ERR266437.105333;133;chrXVI;17005;0;*;=;17005;0	17005	end	NC_001140.6	556670	good
ERR266437.1989754	[ERR266437.1989754;16;NC_001140.6;556670;0;71M72S;*;0;0]	ERR266437.1989754;133;chrXVI;16999;0;*;=;16999;0	16999	end	NC_001140.6	556670	good
ERR266437.3041730	[ERR266437.3041730;16;NC_001140.6;556671;11;139M;*;0;0]	ERR266437.3041730;133;chrXVI;17008;0;*;=;17008;0	17008	end	NC_001140.6	556671	good
ERR266437.342253	[ERR266437.342253;16;NC_001140.6;556674;11;134M;*;0;0]	ERR266437.342253;133;chrXVI;17008;0;*;=;17008;0	17008	end	NC_001140.6	556674	good
ERR266437.611050	[ERR266437.611050;16;NC_001140.6;556674;0;67M72S;*;0;0]	ERR266437.611050;133;chrXVI;16997;0;*;=;16997;0	16997	end	NC_001140.6	556674	good
ERR266437.1690981	[ERR266437.1690981;16;NC_001140.6;556679;11;115M;*;0;0]	ERR266437.1690981;133;chrXVI;16992;0;*;=;16992;0	16992	end	NC_001140.6	556679	good
ERR266437.3089054	[ERR266437.3089054;16;NC_001140.6;556679;11;133M1S;*;0;0]	ERR266437.3089054;133;chrXVI;17005;0;*;=;17005;0	17005	end	NC_001140.6	556679	good
ERR266437.3065128	[ERR266437.3065128;16;NC_001140.6;556685;11;112M;*;0;0]	ERR266437.3065128;133;chrXVI;16996;0;*;=;16996;0	16996	end	NC_001140.6	556685	good
ERR266437.1496101	[ERR266437.1496101;16;NC_001140.6;556690;11;108M;*;0;0]	ERR266437.1496101;133;chrXVI;17004;0;*;=;17004;0	17004	end	NC_001140.6	556690	good
ERR266437.320290	[ERR266437.320290;16;NC_001140.6;556692;0;49M68S;*;0;0]	ERR266437.320290;133;chrXVI;16962;0;*;=;16962;0	16962	end	NC_001140.6	556692	good
ERR266437.1245521	[ERR266437.1245521;16;NC_001140.6;556695;0;46M85S;*;0;0]	ERR266437.1245521;133;chrXVI;17006;0;*;=;17006;0	17006	end	NC_001140.6	556695	good
ERR266437.3616546	[ERR266437.3616546;16;NC_001140.6;556700;11;109M;*;0;0]	ERR266437.3616546;133;chrXVI;17012;0;*;=;17012;0	17012	end	NC_001140.6	556700	good
ERR266437.1286076	[ERR266437.1286076;16;NC_001140.6;556708;11;104M1S;*;0;0]	ERR266437.1286076;133;chrXVI;17007;0;*;=;17007;0	17007	end	NC_001140.6	556708	good
ERR266437.1851100	[ERR266437.1851100;0;NC_001140.6;556995;1;146M;*;0;0]	ERR266437.1851100;133;chrXVI;17100;0;*;=;17100;0	17100	end	NC_001140.6	556995	good
ERR266437.3330162	[ERR266437.3330162;0;NC_001140.6;557012;1;146M;*;0;0]	ERR266437.3330162;133;chrXVI;17100;0;*;=;17100;0	17100	end	NC_001140.6	557012	good
ERR266437.3497051	[ERR266437.3497051;0;NC_001140.6;557012;1;125M;*;0;0]	ERR266437.3497051;133;chrXVI;17100;0;*;=;17100;0	17100	end	NC_001140.6	557012	good
ERR266437.1982458	[ERR266437.1982458;0;NC_001140.6;557020;1;146M;*;0;0]	ERR266437.1982458;133;chrXVI;17100;0;*;=;17100;0	17100	end	NC_001140.6	557020	good
ERR266437.758280	[ERR266437.758280;0;NC_001140.6;557031;1;143M;*;0;0]	ERR266437.758280;133;chrXVI;17100;0;*;=;17100;0	17100	end	NC_001140.6	557031	good
ERR266437.1018183	[ERR266437.1018183;0;NC_001140.6;557038;1;146M;*;0;0]	ERR266437.1018183;133;chrXVI;17100;0;*;=;17100;0	17100	end	NC_001140.6	557038	good
ERR266437.252322	[ERR266437.252322;0;NC_001140.6;557042;1;145M;*;0;0]	ERR266437.252322;133;chrXVI;17100;0;*;=;17100;0	17100	end	NC_001140.6	557042	good
ERR266437.2131012	[ERR266437.2131012;0;NC_001140.6;557056;1;146M;*;0;0]	ERR266437.2131012;133;chrXVI;17100;0;*;=;17100;0	17100	end	NC_001140.6	557056	good
ERR266437.2995801	[ERR266437.2995801;0;NC_001140.6;557069;1;146M;*;0;0]	ERR266437.2995801;133;chrXVI;17100;0;*;=;17100;0	17100	end	NC_001140.6	557069	good
ERR266437.2027333	[ERR266437.2027333;0;NC_001140.6;557086;1;146M;*;0;0]	ERR266437.2027333;133;chrXVI;17114;0;*;=;17114;0	17114	end	NC_001140.6	557086	good
ERR266437.3230269	[ERR266437.3230269;0;NC_001140.6;557090;1;146M;*;0;0]	ERR266437.3230269;133;chrXVI;17108;0;*;=;17108;0	17108	end	NC_001140.6	557090	good
ERR266437.1714613	[ERR266437.1714613;0;NC_001140.6;557091;1;133M;*;0;0]	ERR266437.1714613;133;chrXVI;17108;0;*;=;17108;0	17108	end	NC_001140.6	557091	good
ERR266437.518204	[ERR266437.518204;0;NC_001140.6;557100;1;119M;*;0;0]	ERR266437.518204;133;chrXVI;17152;0;*;=;17152;0	17152	end	NC_001140.6	557100	good
ERR266437.3593705	[ERR266437.3593705;0;NC_001140.6;557105;1;144M;*;0;0]	ERR266437.3593705;133;chrXVI;17135;0;*;=;17135;0	17135	end	NC_001140.6	557105	good
ERR266437.2148653	[ERR266437.2148653;0;NC_001140.6;557105;1;132M;*;0;0]	ERR266437.2148653;133;chrXVI;17121;0;*;=;17121;0	17121	end	NC_001140.6	557105	good
ERR266437.2642485	[ERR266437.2642485;0;NC_001140.6;557157;1;146M;*;0;0]	ERR266437.2642485;133;chrXVI;17176;0;*;=;17176;0	17176	end	NC_001140.6	557157	good
ERR266437.482999	[ERR266437.482999;0;NC_001140.6;557161;1;145M;*;0;0]	ERR266437.482999;133;chrXVI;17149;0;*;=;17149;0	17149	end	NC_001140.6	557161	good
ERR266437.2544187	[ERR266437.2544187;0;NC_001140.6;557168;1;125M;*;0;0]	ERR266437.2544187;133;chrXVI;17193;0;*;=;17193;0	17193	end	NC_001140.6	557168	good
ERR266437.728552	[ERR266437.728552;16;NC_001140.6;557413;1;146M;*;0;0]	ERR266437.728552;133;chrXVI;17100;0;*;=;17100;0	17100	end	NC_001140.6	557413	good
ERR266437.648572	[ERR266437.648572;16;NC_001140.6;557415;1;146M;*;0;0]	ERR266437.648572;133;chrXVI;17100;0;*;=;17100;0	17100	end	NC_001140.6	557415	good
ERR266437.1009555	[ERR266437.1009555;16;NC_001140.6;557417;1;146M;*;0;0]	ERR266437.1009555;133;chrXVI;17100;0;*;=;17100;0	17100	end	NC_001140.6	557417	good
ERR266437.3573152	[ERR266437.3573152;16;NC_001140.6;557452;1;52M1D94M;*;0;0]	ERR266437.3573152;133;chrXVI;17100;0;*;=;17100;0	17100	end	NC_001140.6	557452	good
ERR266437.2461906	[ERR266437.2461906;16;NC_001140.6;557473;1;31M1D115M;*;0;0]	ERR266437.2461906;133;chrXVI;17108;0;*;=;17108;0	17108	end	NC_001140.6	557473	good
ERR266437.3005819	[ERR266437.3005819;16;NC_001140.6;557482;14;22M1D120M;*;0;0]	ERR266437.3005819;133;chrXVI;17100;0;*;=;17100;0	17100	end	NC_001140.6	557482	good
ERR266437.2455297	[ERR266437.2455297;16;NC_001140.6;557508;1;2S133M;*;0;0]	ERR266437.2455297;133;chrXVI;17121;0;*;=;17121;0	17121	end	NC_001140.6	557508	good
ERR266437.3183547	[ERR266437.3183547;16;NC_001140.6;557541;1;146M;*;0;0]	ERR266437.3183547;133;chrXVI;17153;0;*;=;17153;0	17153	end	NC_001140.6	557541	good
ERR266437.581651	[ERR266437.581651;16;NC_001140.6;557547;1;146M;*;0;0]	ERR266437.581651;133;chrXVI;17159;0;*;=;17159;0	17159	end	NC_001140.6	557547	good
ERR266437.3170417	[ERR266437.3170417;16;NC_001140.6;557550;1;145M;*;0;0]	ERR266437.3170417;133;chrXVI;17152;0;*;=;17152;0	17152	end	NC_001140.6	557550	good
ERR266437.1462747	[ERR266437.1462747;16;NC_001140.6;557554;1;145M;*;0;0]	ERR266437.1462747;133;chrXVI;17139;0;*;=;17139;0	17139	end	NC_001140.6	557554	good
ERR266437.810968	[ERR266437.810968;16;NC_001140.6;557573;1;146M;*;0;0]	ERR266437.810968;133;chrXVI;17163;0;*;=;17163;0	17163	end	NC_001140.6	557573	good
ERR266437.2320172	[ERR266437.2320172;0;NC_001141.2;6291;1;3S142M;*;0;0]	ERR266437.2320172;133;chrXVI;17159;0;*;=;17159;0	17159	end	NC_001141.2	6291	low
ERR266437.2601513	[ERR266437.2601513;0;NC_001141.2;6307;1;133M;*;0;0]	ERR266437.2601513;133;chrXVI;17129;0;*;=;17129;0	17129	end	NC_001141.2	6307	low
ERR266437.1904535	[ERR266437.1904535;0;NC_001141.2;6315;1;146M;*;0;0]	ERR266437.1904535;133;chrXVI;17121;0;*;=;17121;0	17121	end	NC_001141.2	6315	low
ERR266437.3437987	[ERR266437.3437987;0;NC_001141.2;6315;1;146M;*;0;0]	ERR266437.3437987;133;chrXVI;17121;0;*;=;17121;0	17121	end	NC_001141.2	6315	low
ERR266437.1831922	[ERR266437.1831922;0;NC_001141.2;6318;1;143M;*;0;0]	ERR266437.1831922;133;chrXVI;17111;0;*;=;17111;0	17111	end	NC_001141.2	6318	low
ERR266437.3707559	[ERR266437.3707559;0;NC_001141.2;6342;1;146M;*;0;0]	ERR266437.3707559;133;chrXVI;17129;0;*;=;17129;0	17129	end	NC_001141.2	6342	low
ERR266437.3470402	[ERR266437.3470402;0;NC_001141.2;6361;1;146M;*;0;0]	ERR266437.3470402;133;chrXVI;17100;0;*;=;17100;0	17100	end	NC_001141.2	6361	low
ERR266437.460980	[ERR266437.460980;0;NC_001141.2;6379;1;143M;*;0;0]	ERR266437.460980;69;chrXVI;17090;0;*;=;17090;0	17090	end	NC_001141.2	6379	low
ERR266437.3366452	[ERR266437.3366452;0;NC_001141.2;6390;1;146M;*;0;0]	ERR266437.3366452;133;chrXVI;17100;0;*;=;17100;0	17100	end	NC_001141.2	6390	low
ERR266437.3546258	[ERR266437.3546258;0;NC_001141.2;6427;1;146M;*;0;0]	ERR266437.3546258;133;chrXVI;17100;0;*;=;17100;0	17100	end	NC_001141.2	6427	low
ERR266437.3439371	[ERR266437.3439371;0;NC_001141.2;6428;1;146M;*;0;0]	ERR266437.3439371;133;chrXVI;17100;0;*;=;17100;0	17100	end	NC_001141.2	6428	low
ERR266437.1396485	[ERR266437.1396485;16;NC_001141.2;7723;1;32M1D5M1I105M3S;*;0;0]	ERR266437.1396485;133;chrXVI;16807;0;*;=;16807;0	16807	end	NC_001141.2	7723	low
ERR266437.3098376	[ERR266437.3098376;16;NC_001141.2;7729;1;24M1I115M;*;0;0]	ERR266437.3098376;133;chrXVI;16807;0;*;=;16807;0	16807	end	NC_001141.2	7729	low
ERR266437.1027154	[ERR266437.1027154;16;NC_001141.2;7782;1;145M;*;0;0]	ERR266437.1027154;133;chrXVI;16731;0;*;=;16731;0	16731	end	NC_001141.2	7782	low
ERR266437.413402	[ERR266437.413402;16;NC_001141.2;7785;1;146M;*;0;0]	ERR266437.413402;133;chrXVI;16731;0;*;=;16731;0	16731	end	NC_001141.2	7785	low
ERR266437.1710674	[ERR266437.1710674;16;NC_001141.2;7785;1;146M;*;0;0]	ERR266437.1710674;133;chrXVI;16731;0;*;=;16731;0	16731	end	NC_001141.2	7785	low
ERR266437.2628872	[ERR266437.2628872;16;NC_001141.2;7796;1;145M;*;0;0]	ERR266437.2628872;133;chrXVI;16724;0;*;=;16724;0	16724	end	NC_001141.2	7796	low
ERR266437.581952	[ERR266437.581952;16;NC_001141.2;7803;1;146M;*;0;0]	ERR266437.581952;133;chrXVI;16724;0;*;=;16724;0	16724	end	NC_001141.2	7803	low
ERR266437.2495904	[ERR266437.2495904;16;NC_001141.2;7854;1;141M5S;*;0;0]	ERR266437.2495904;133;chrXVI;16724;0;*;=;16724;0	16724	end	NC_001141.2	7854	low
ERR266437.267380	[ERR266437.267380;16;NC_001141.2;7868;0;127M19S;*;0;0]	ERR266437.267380;133;chrXVI;16724;0;*;=;16724;0	16724	end	NC_001141.2	7868	low
ERR266437.2609889	[ERR266437.2609889;16;NC_001141.2;7892;1;3S72M1I70M;*;0;0]	ERR266437.2609889;133;chrXVI;16724;0;*;=;16724;0	16724	end	NC_001141.2	7892	low
ERR266437.1047253	[ERR266437.1047253;16;NC_001141.2;7909;0;86M60S;*;0;0]	ERR266437.1047253;133;chrXVI;16724;0;*;=;16724;0	16724	end	NC_001141.2	7909	low
ERR266437.864827	[ERR266437.864827;0;NC_001141.2;438803;21;146M;*;0;0]	ERR266437.864827;133;chrXVI;16724;0;*;=;16724;0	16724	end	NC_001141.2	438803	low
ERR266437.527241	[ERR266437.527241;0;NC_001141.2;438805;18;144M;*;0;0]	ERR266437.527241;133;chrXVI;16724;0;*;=;16724;0	16724	end	NC_001141.2	438805	low
ERR266437.3566234	[ERR266437.3566234;0;NC_001141.2;438805;21;144M;*;0;0]	ERR266437.3566234;133;chrXVI;16724;0;*;=;16724;0	16724	end	NC_001141.2	438805	low
ERR266437.2182590	[ERR266437.2182590;0;NC_001141.2;438823;21;146M;*;0;0]	ERR266437.2182590;133;chrXVI;16724;0;*;=;16724;0	16724	end	NC_001141.2	438823	low
ERR266437.247655	[ERR266437.247655;0;NC_001141.2;438825;21;144M;*;0;0]	ERR266437.247655;133;chrXVI;16724;0;*;=;16724;0	16724	end	NC_001141.2	438825	low
ERR266437.1094478	[ERR266437.1094478;0;NC_001141.2;438826;18;146M;*;0;0]	ERR266437.1094478;133;chrXVI;16724;0;*;=;16724;0	16724	end	NC_001141.2	438826	low
ERR266437.2188700	[ERR266437.2188700;0;NC_001141.2;438829;21;143M3S;*;0;0]	ERR266437.2188700;133;chrXVI;16724;0;*;=;16724;0	16724	end	NC_001141.2	438829	low
ERR266437.2894644	[ERR266437.2894644;0;NC_001141.2;438831;21;141M5S;*;0;0]	ERR266437.2894644;133;chrXVI;16724;0;*;=;16724;0	16724	end	NC_001141.2	438831	low
ERR266437.738819	[ERR266437.738819;0;NC_001141.2;438843;21;146M;*;0;0]	ERR266437.738819;133;chrXVI;16724;0;*;=;16724;0	16724	end	NC_001141.2	438843	low
ERR266437.3611765	[ERR266437.3611765;0;NC_001141.2;438858;18;141M5S;*;0;0]	ERR266437.3611765;133;chrXVI;16724;0;*;=;16724;0	16724	end	NC_001141.2	438858	low
ERR266437.3194174	[ERR266437.3194174;0;NC_001141.2;438870;17;129M17S;*;0;0]	ERR266437.3194174;133;chrXVI;16724;0;*;=;16724;0	16724	end	NC_001141.2	438870	low
ERR266437.754808	[ERR266437.754808;0;NC_001141.2;438871;17;145M;*;0;0]	ERR266437.754808;133;chrXVI;16724;0;*;=;16724;0	16724	end	NC_001141.2	438871	low
ERR266437.879686	[ERR266437.879686;0;NC_001141.2;438873;17;145M;*;0;0]	ERR266437.879686;133;chrXVI;16724;0;*;=;16724;0	16724	end	NC_001141.2	438873	low
ERR266437.2960681	[ERR266437.2960681;0;NC_001141.2;438873;17;146M;*;0;0]	ERR266437.2960681;133;chrXVI;16724;0;*;=;16724;0	16724	end	NC_001141.2	438873	low
ERR266437.3295904	[ERR266437.3295904;0;NC_001141.2;438889;14;2S144M;*;0;0]	ERR266437.3295904;133;chrXVI;16724;0;*;=;16724;0	16724	end	NC_001141.2	438889	low
ERR266437.907313	[ERR266437.907313;0;NC_001141.2;438889;11;3S143M;*;0;0]	ERR266437.907313;133;chrXVI;16724;0;*;=;16724;0	16724	end	NC_001141.2	438889	low
ERR266437.608790	[ERR266437.608790;0;NC_001141.2;438893;14;140M6S;*;0;0]	ERR266437.608790;133;chrXVI;16724;0;*;=;16724;0	16724	end	NC_001141.2	438893	low
ERR266437.3746462	[ERR266437.3746462;0;NC_001141.2;438895;14;146M;*;0;0]	ERR266437.3746462;133;chrXVI;16724;0;*;=;16724;0	16724	end	NC_001141.2	438895	low
ERR266437.759722	[ERR266437.759722;0;NC_001141.2;438897;14;146M;*;0;0]	ERR266437.759722;133;chrXVI;16727;0;*;=;16727;0	16727	end	NC_001141.2	438897	low
ERR266437.3544015	[ERR266437.3544015;0;NC_001141.2;438897;11;145M;*;0;0]	ERR266437.3544015;133;chrXVI;16724;0;*;=;16724;0	16724	end	NC_001141.2	438897	low
ERR266437.1540611	[ERR266437.1540611;0;NC_001141.2;438903;11;146M;*;0;0]	ERR266437.1540611;133;chrXVI;16738;0;*;=;16738;0	16738	end	NC_001141.2	438903	low
ERR266437.589944	[ERR266437.589944;0;NC_001141.2;438906;14;145M1S;*;0;0]	ERR266437.589944;133;chrXVI;16724;0;*;=;16724;0	16724	end	NC_001141.2	438906	low
ERR266437.3679530	[ERR266437.3679530;0;NC_001141.2;438906;11;145M1S;*;0;0]	ERR266437.3679530;133;chrXVI;16724;0;*;=;16724;0	16724	end	NC_001141.2	438906	low
ERR266437.3075402	[ERR266437.3075402;0;NC_001141.2;438908;11;143M3S;*;0;0]	ERR266437.3075402;133;chrXVI;16724;0;*;=;16724;0	16724	end	NC_001141.2	438908	low
ERR266437.1006740	[ERR266437.1006740;0;NC_001141.2;438911;11;140M6S;*;0;0]	ERR266437.1006740;133;chrXVI;16724;0;*;=;16724;0	16724	end	NC_001141.2	438911	low
ERR266437.378894	[ERR266437.378894;0;NC_001141.2;438916;11;1S134M;*;0;0]	ERR266437.378894;133;chrXVI;16733;0;*;=;16733;0	16733	end	NC_001141.2	438916	low
ERR266437.964096	[ERR266437.964096;0;NC_001141.2;438916;11;3S135M8S;*;0;0]	ERR266437.964096;133;chrXVI;16724;0;*;=;16724;0	16724	end	NC_001141.2	438916	low
ERR266437.1739435	[ERR266437.1739435;16;NC_001141.2;439435;11;126M1D20M;*;0;0]	ERR266437.1739435;133;chrXVI;16843;0;*;=;16843;0	16843	end	NC_001141.2	439435	low
ERR266437.2750023	[ERR266437.2750023;16;NC_001141.2;439435;11;126M1D20M;*;0;0]	ERR266437.2750023;133;chrXVI;16834;0;*;=;16834;0	16834	end	NC_001141.2	439435	low
ERR266437.2690048	[ERR266437.2690048;16;NC_001141.2;439436;11;125M1D18M;*;0;0]	ERR266437.2690048;133;chrXVI;16834;0;*;=;16834;0	16834	end	NC_001141.2	439436	low
ERR266437.3399827	[ERR266437.3399827;16;NC_001141.2;439443;11;118M1D28M;*;0;0]	ERR266437.3399827;133;chrXVI;16834;0;*;=;16834;0	16834	end	NC_001141.2	439443	low
ERR266437.2171184	[ERR266437.2171184;16;NC_001141.2;439444;11;117M1D28M1S;*;0;0]	ERR266437.2171184;133;chrXVI;16834;0;*;=;16834;0	16834	end	NC_001141.2	439444	low
ERR266437.2299967	[ERR266437.2299967;16;NC_001141.2;439479;11;3S121M5S;*;0;0]	ERR266437.2299967;133;chrXVI;16843;0;*;=;16843;0	16843	end	NC_001141.2	439479	low
ERR266437.2491985	[ERR266437.2491985;16;NC_001141.2;439497;11;2S143M;*;0;0]	ERR266437.2491985;133;chrXVI;16876;0;*;=;16876;0	16876	end	NC_001141.2	439497	low
ERR266437.1715067	[ERR266437.1715067;16;NC_001141.2;439510;11;145M;*;0;0]	ERR266437.1715067;133;chrXVI;16910;0;*;=;16910;0	16910	end	NC_001141.2	439510	low
ERR266437.2384604	[ERR266437.2384604;16;NC_001141.2;439529;14;146M;*;0;0]	ERR266437.2384604;133;chrXVI;16912;0;*;=;16912;0	16912	end	NC_001141.2	439529	low
ERR266437.1175381	[ERR266437.1175381;16;NC_001141.2;439565;17;120M3S;*;0;0]	ERR266437.1175381;133;chrXVI;16918;0;*;=;16918;0	16918	end	NC_001141.2	439565	low
ERR266437.690923	[ERR266437.690923;16;NC_001141.2;439575;14;132M3S;*;0;0]	ERR266437.690923;133;chrXVI;16968;0;*;=;16968;0	16968	end	NC_001141.2	439575	low
ERR266437.76782	[ERR266437.76782;0;NC_001142.9;6265;1;145M;*;0;0]	ERR266437.76782;133;chrXVI;17161;0;*;=;17161;0	17161	end	NC_001142.9	6265	low
ERR266437.266639	[ERR266437.266639;0;NC_001142.9;6290;1;146M;*;0;0]	ERR266437.266639;133;chrXVI;17129;0;*;=;17129;0	17129	end	NC_001142.9	6290	low
ERR266437.1972660	[ERR266437.1972660;0;NC_001142.9;6294;1;140M;*;0;0]	ERR266437.1972660;133;chrXVI;17121;0;*;=;17121;0	17121	end	NC_001142.9	6294	low
ERR266437.215029	[ERR266437.215029;0;NC_001142.9;6331;1;102M;*;0;0]	ERR266437.215029;133;chrXVI;17108;0;*;=;17108;0	17108	end	NC_001142.9	6331	low
ERR266437.1094579	[ERR266437.1094579;0;NC_001142.9;6338;1;146M;*;0;0]	ERR266437.1094579;133;chrXVI;17103;0;*;=;17103;0	17103	end	NC_001142.9	6338	low
ERR266437.3376753	[ERR266437.3376753;0;NC_001142.9;6341;1;146M;*;0;0]	ERR266437.3376753;133;chrXVI;17103;0;*;=;17103;0	17103	end	NC_001142.9	6341	low
ERR266437.860010	[ERR266437.860010;0;NC_001142.9;6347;1;145M;*;0;0]	ERR266437.860010;133;chrXVI;17129;0;*;=;17129;0	17129	end	NC_001142.9	6347	low
ERR266437.190878	[ERR266437.190878;0;NC_001142.9;6355;1;146M;*;0;0]	ERR266437.190878;133;chrXVI;17108;0;*;=;17108;0	17108	end	NC_001142.9	6355	low
ERR266437.1168356	[ERR266437.1168356;0;NC_001142.9;6355;1;146M;*;0;0]	ERR266437.1168356;133;chrXVI;17074;0;*;=;17074;0	17074	end	NC_001142.9	6355	low
ERR266437.3105315	[ERR266437.3105315;0;NC_001142.9;6357;1;146M;*;0;0]	ERR266437.3105315;69;chrXVI;17080;0;*;=;17080;0	17080	end	NC_001142.9	6357	low
ERR266437.3001156	[ERR266437.3001156;0;NC_001142.9;6377;1;135M;*;0;0]	ERR266437.3001156;133;chrXVI;17100;0;*;=;17100;0	17100	end	NC_001142.9	6377	low
ERR266437.2761188	[ERR266437.2761188;0;NC_001142.9;6417;1;113M;*;0;0]	ERR266437.2761188;133;chrXVI;17100;0;*;=;17100;0	17100	end	NC_001142.9	6417	low
ERR266437.1576465	[ERR266437.1576465;0;NC_001142.9;6439;1;123M;*;0;0]	ERR266437.1576465;133;chrXVI;17100;0;*;=;17100;0	17100	end	NC_001142.9	6439	low
ERR266437.3663604	[ERR266437.3663604;0;NC_001142.9;6477;1;107M;*;0;0]	ERR266437.3663604;133;chrXVI;16966;0;*;=;16966;0	16966	end	NC_001142.9	6477	low
ERR266437.3534279	[ERR266437.3534279;0;NC_001142.9;7257;1;20M1D126M;*;0;0]	ERR266437.3534279;133;chrXVI;16843;0;*;=;16843;0	16843	end	NC_001142.9	7257	low
ERR266437.963305	[ERR266437.963305;16;NC_001142.9;7768;1;146M;*;0;0]	ERR266437.963305;133;chrXVI;16731;0;*;=;16731;0	16731	end	NC_001142.9	7768	low
ERR266437.460074	[ERR266437.460074;16;NC_001142.9;7778;1;2S144M;*;0;0]	ERR266437.460074;133;chrXVI;16724;0;*;=;16724;0	16724	end	NC_001142.9	7778	low
ERR266437.2335474	[ERR266437.2335474;16;NC_001142.9;7783;1;140M;*;0;0]	ERR266437.2335474;133;chrXVI;16724;0;*;=;16724;0	16724	end	NC_001142.9	7783	low
ERR266437.845655	[ERR266437.845655;16;NC_001142.9;7875;0;103M41S;*;0;0]	ERR266437.845655;133;chrXVI;16724;0;*;=;16724;0	16724	end	NC_001142.9	7875	low
ERR266437.2884252	[ERR266437.2884252;0;NC_001142.9;744643;1;145M;*;0;0]	ERR266437.2884252;133;chrXVI;16724;0;*;=;16724;0	16724	end	NC_001142.9	744643	good
ERR266437.2039907	[ERR266437.2039907;0;NC_001142.9;744644;1;146M;*;0;0]	ERR266437.2039907;133;chrXVI;16724;0;*;=;16724;0	16724	end	NC_001142.9	744644	good
ERR266437.2264017	[ERR266437.2264017;0;NC_001142.9;744656;1;145M;*;0;0]	ERR266437.2264017;133;chrXVI;16724;0;*;=;16724;0	16724	end	NC_001142.9	744656	good
ERR266437.1471629	[ERR266437.1471629;0;NC_001142.9;744656;1;146M;*;0;0]	ERR266437.1471629;133;chrXVI;16724;0;*;=;16724;0	16724	end	NC_001142.9	744656	good
ERR266437.1118349	[ERR266437.1118349;0;NC_001142.9;744667;1;145M;*;0;0]	ERR266437.1118349;133;chrXVI;16724;0;*;=;16724;0	16724	end	NC_001142.9	744667	good
ERR266437.2037675	[ERR266437.2037675;0;NC_001142.9;744684;1;139M;*;0;0]	ERR266437.2037675;133;chrXVI;16724;0;*;=;16724;0	16724	end	NC_001142.9	744684	good
ERR266437.3244275	[ERR266437.3244275;0;NC_001142.9;744684;1;146M;*;0;0]	ERR266437.3244275;133;chrXVI;16724;0;*;=;16724;0	16724	end	NC_001142.9	744684	good
ERR266437.709611	[ERR266437.709611;0;NC_001142.9;744693;1;141M;*;0;0]	ERR266437.709611;133;chrXVI;16724;0;*;=;16724;0	16724	end	NC_001142.9	744693	good
ERR266437.2801893	[ERR266437.2801893;0;NC_001142.9;744720;1;3S141M;*;0;0]	ERR266437.2801893;133;chrXVI;16729;0;*;=;16729;0	16729	end	NC_001142.9	744720	good
ERR266437.3083664	[ERR266437.3083664;0;NC_001142.9;744724;1;146M;*;0;0]	ERR266437.3083664;133;chrXVI;16724;0;*;=;16724;0	16724	end	NC_001142.9	744724	good
ERR266437.1138355	[ERR266437.1138355;0;NC_001142.9;744729;1;146M;*;0;0]	ERR266437.1138355;133;chrXVI;16724;0;*;=;16724;0	16724	end	NC_001142.9	744729	good
ERR266437.2145225	[ERR266437.2145225;0;NC_001142.9;744787;1;146M;*;0;0]	ERR266437.2145225;133;chrXVI;16807;0;*;=;16807;0	16807	end	NC_001142.9	744787	good
ERR266437.3138108	[ERR266437.3138108;0;NC_001142.9;744789;1;146M;*;0;0]	ERR266437.3138108;133;chrXVI;16807;0;*;=;16807;0	16807	end	NC_001142.9	744789	good
ERR266437.1093584	[ERR266437.1093584;0;NC_001142.9;744797;1;146M;*;0;0]	ERR266437.1093584;133;chrXVI;16810;0;*;=;16810;0	16810	end	NC_001142.9	744797	good
ERR266437.2734639	[ERR266437.2734639;0;NC_001142.9;744800;1;145M;*;0;0]	ERR266437.2734639;133;chrXVI;16807;0;*;=;16807;0	16807	end	NC_001142.9	744800	good
ERR266437.2061628	[ERR266437.2061628;0;NC_001142.9;744801;1;146M;*;0;0]	ERR266437.2061628;133;chrXVI;16807;0;*;=;16807;0	16807	end	NC_001142.9	744801	good
ERR266437.308383	[ERR266437.308383;0;NC_001142.9;744818;1;146M;*;0;0]	ERR266437.308383;133;chrXVI;16807;0;*;=;16807;0	16807	end	NC_001142.9	744818	good
ERR266437.461398	[ERR266437.461398;0;NC_001142.9;744819;1;146M;*;0;0]	ERR266437.461398;69;chrXVI;16807;0;*;=;16807;0	16807	end	NC_001142.9	744819	good
ERR266437.2846564	[ERR266437.2846564;0;NC_001142.9;744821;1;132M2S;*;0;0]	ERR266437.2846564;133;chrXVI;16807;0;*;=;16807;0	16807	end	NC_001142.9	744821	good
ERR266437.2290688	[ERR266437.2290688;0;NC_001142.9;744822;1;145M;*;0;0]	ERR266437.2290688;133;chrXVI;16807;0;*;=;16807;0	16807	end	NC_001142.9	744822	good
ERR266437.1098702	[ERR266437.1098702;16;NC_001142.9;745261;18;61M1D84M;*;0;0]	ERR266437.1098702;69;chrXVI;16833;0;*;=;16833;0	16833	end	NC_001142.9	745261	good
ERR266437.2812987	[ERR266437.2812987;16;NC_001142.9;745262;32;145M;*;0;0]	ERR266437.2812987;133;chrXVI;16810;0;*;=;16810;0	16810	end	NC_001142.9	745262	good
ERR266437.3324841	[ERR266437.3324841;16;NC_001142.9;745262;33;135M;*;0;0]	ERR266437.3324841;133;chrXVI;16813;0;*;=;16813;0	16813	end	NC_001142.9	745262	good
ERR266437.223853	[ERR266437.223853;16;NC_001142.9;745263;33;146M;*;0;0]	ERR266437.223853;133;chrXVI;16837;0;*;=;16837;0	16837	end	NC_001142.9	745263	good
ERR266437.3329684	[ERR266437.3329684;16;NC_001142.9;745263;32;105M;*;0;0]	ERR266437.3329684;133;chrXVI;16807;0;*;=;16807;0	16807	end	NC_001142.9	745263	good
ERR266437.3620379	[ERR266437.3620379;16;NC_001142.9;745263;31;139M;*;0;0]	ERR266437.3620379;133;chrXVI;16812;0;*;=;16812;0	16812	end	NC_001142.9	745263	good
ERR266437.1506979	[ERR266437.1506979;16;NC_001142.9;745263;17;146M;*;0;0]	ERR266437.1506979;133;chrXVI;16834;0;*;=;16834;0	16834	end	NC_001142.9	745263	good
ERR266437.910140	[ERR266437.910140;16;NC_001142.9;745264;18;133M;*;0;0]	ERR266437.910140;133;chrXVI;16814;0;*;=;16814;0	16814	end	NC_001142.9	745264	good
ERR266437.2090534	[ERR266437.2090534;16;NC_001142.9;745264;21;58M1D65M;*;0;0]	ERR266437.2090534;133;chrXVI;16812;0;*;=;16812;0	16812	end	NC_001142.9	745264	good
ERR266437.2440670	[ERR266437.2440670;16;NC_001142.9;745264;32;146M;*;0;0]	ERR266437.2440670;133;chrXVI;16816;0;*;=;16816;0	16816	end	NC_001142.9	745264	good
ERR266437.194205	[ERR266437.194205;16;NC_001142.9;745265;33;146M;*;0;0]	ERR266437.194205;133;chrXVI;16834;0;*;=;16834;0	16834	end	NC_001142.9	745265	good
ERR266437.3235501	[ERR266437.3235501;16;NC_001142.9;745265;33;146M;*;0;0]	ERR266437.3235501;133;chrXVI;16834;0;*;=;16834;0	16834	end	NC_001142.9	745265	good
ERR266437.3068403	[ERR266437.3068403;16;NC_001142.9;745267;11;109M;*;0;0]	ERR266437.3068403;133;chrXVI;16834;0;*;=;16834;0	16834	end	NC_001142.9	745267	good
ERR266437.2806749	[ERR266437.2806749;16;NC_001142.9;745268;17;54M1D92M;*;0;0]	ERR266437.2806749;133;chrXVI;16833;0;*;=;16833;0	16833	end	NC_001142.9	745268	good
ERR266437.1803581	[ERR266437.1803581;16;NC_001142.9;745269;33;146M;*;0;0]	ERR266437.1803581;133;chrXVI;16814;0;*;=;16814;0	16814	end	NC_001142.9	745269	good
ERR266437.1630380	[ERR266437.1630380;16;NC_001142.9;745270;33;145M;*;0;0]	ERR266437.1630380;133;chrXVI;16850;0;*;=;16850;0	16850	end	NC_001142.9	745270	good
ERR266437.739971	[ERR266437.739971;16;NC_001142.9;745270;32;125M;*;0;0]	ERR266437.739971;133;chrXVI;16812;0;*;=;16812;0	16812	end	NC_001142.9	745270	good
ERR266437.1218061	[ERR266437.1218061;16;NC_001142.9;745271;35;146M;*;0;0]	ERR266437.1218061;133;chrXVI;16807;0;*;=;16807;0	16807	end	NC_001142.9	745271	good
ERR266437.3522059	[ERR266437.3522059;16;NC_001142.9;745272;35;146M;*;0;0]	ERR266437.3522059;133;chrXVI;16834;0;*;=;16834;0	16834	end	NC_001142.9	745272	good
ERR266437.3517611	[ERR266437.3517611;16;NC_001142.9;745274;34;145M;*;0;0]	ERR266437.3517611;133;chrXVI;16810;0;*;=;16810;0	16810	end	NC_001142.9	745274	good
ERR266437.1307887	[ERR266437.1307887;16;NC_001142.9;745274;34;146M;*;0;0]	ERR266437.1307887;133;chrXVI;16834;0;*;=;16834;0	16834	end	NC_001142.9	745274	good
ERR266437.1995291	[ERR266437.1995291;16;NC_001142.9;745274;33;146M;*;0;0]	ERR266437.1995291;133;chrXVI;16834;0;*;=;16834;0	16834	end	NC_001142.9	745274	good
ERR266437.2028043	[ERR266437.2028043;16;NC_001142.9;745276;31;143M;*;0;0]	ERR266437.2028043;133;chrXVI;16834;0;*;=;16834;0	16834	end	NC_001142.9	745276	good
ERR266437.224557	[ERR266437.224557;16;NC_001142.9;745277;33;140M;*;0;0]	ERR266437.224557;133;chrXVI;16816;0;*;=;16816;0	16816	end	NC_001142.9	745277	good
ERR266437.1245862	[ERR266437.1245862;16;NC_001142.9;745277;17;45M1D101M;*;0;0]	ERR266437.1245862;133;chrXVI;16833;0;*;=;16833;0	16833	end	NC_001142.9	745277	good
ERR266437.1245320	[ERR266437.1245320;16;NC_001142.9;745278;33;146M;*;0;0]	ERR266437.1245320;133;chrXVI;16834;0;*;=;16834;0	16834	end	NC_001142.9	745278	good
ERR266437.1218095	[ERR266437.1218095;16;NC_001142.9;745278;33;139M;*;0;0]	ERR266437.1218095;133;chrXVI;16807;0;*;=;16807;0	16807	end	NC_001142.9	745278	good
ERR266437.1797465	[ERR266437.1797465;16;NC_001142.9;745278;14;145M;*;0;0]	ERR266437.1797465;133;chrXVI;16834;0;*;=;16834;0	16834	end	NC_001142.9	745278	good
ERR266437.1970962	[ERR266437.1970962;16;NC_001142.9;745278;31;139M;*;0;0]	ERR266437.1970962;133;chrXVI;16808;0;*;=;16808;0	16808	end	NC_001142.9	745278	good
ERR266437.1245852	[ERR266437.1245852;16;NC_001142.9;745279;17;43M1D101M;*;0;0]	ERR266437.1245852;133;chrXVI;16833;0;*;=;16833;0	16833	end	NC_001142.9	745279	good
ERR266437.2179070	[ERR266437.2179070;16;NC_001142.9;745279;33;146M;*;0;0]	ERR266437.2179070;133;chrXVI;16834;0;*;=;16834;0	16834	end	NC_001142.9	745279	good
ERR266437.2078074	[ERR266437.2078074;16;NC_001142.9;745280;33;141M;*;0;0]	ERR266437.2078074;133;chrXVI;16834;0;*;=;16834;0	16834	end	NC_001142.9	745280	good
ERR266437.3682513	[ERR266437.3682513;16;NC_001142.9;745280;34;146M;*;0;0]	ERR266437.3682513;133;chrXVI;16843;0;*;=;16843;0	16843	end	NC_001142.9	745280	good
ERR266437.411694	[ERR266437.411694;16;NC_001142.9;745281;33;146M;*;0;0]	ERR266437.411694;133;chrXVI;16834;0;*;=;16834;0	16834	end	NC_001142.9	745281	good
ERR266437.929120	[ERR266437.929120;16;NC_001142.9;745281;34;145M;*;0;0]	ERR266437.929120;133;chrXVI;16852;0;*;=;16852;0	16852	end	NC_001142.9	745281	good
ERR266437.411671	[ERR266437.411671;16;NC_001142.9;745281;33;146M;*;0;0]	ERR266437.411671;133;chrXVI;16834;0;*;=;16834;0	16834	end	NC_001142.9	745281	good
ERR266437.1675054	[ERR266437.1675054;16;NC_001142.9;745281;33;146M;*;0;0]	ERR266437.1675054;133;chrXVI;16847;0;*;=;16847;0	16847	end	NC_001142.9	745281	good
ERR266437.3682546	[ERR266437.3682546;16;NC_001142.9;745281;34;145M;*;0;0]	ERR266437.3682546;133;chrXVI;16843;0;*;=;16843;0	16843	end	NC_001142.9	745281	good
ERR266437.900201	[ERR266437.900201;16;NC_001142.9;745282;11;146M;*;0;0]	ERR266437.900201;133;chrXVI;16850;0;*;=;16850;0	16850	end	NC_001142.9	745282	good
ERR266437.952602	[ERR266437.952602;16;NC_001142.9;745282;17;40M1D106M;*;0;0]	ERR266437.952602;133;chrXVI;16833;0;*;=;16833;0	16833	end	NC_001142.9	745282	good
ERR266437.2957399	[ERR266437.2957399;16;NC_001142.9;745283;33;144M;*;0;0]	ERR266437.2957399;133;chrXVI;16846;0;*;=;16846;0	16846	end	NC_001142.9	745283	good
ERR266437.1889871	[ERR266437.1889871;16;NC_001142.9;745284;18;38M1D108M;*;0;0]	ERR266437.1889871;133;chrXVI;16847;0;*;=;16847;0	16847	end	NC_001142.9	745284	good
ERR266437.434525	[ERR266437.434525;16;NC_001142.9;745284;33;142M;*;0;0]	ERR266437.434525;133;chrXVI;16846;0;*;=;16846;0	16846	end	NC_001142.9	745284	good
ERR266437.667671	[ERR266437.667671;16;NC_001142.9;745284;33;144M;*;0;0]	ERR266437.667671;133;chrXVI;16837;0;*;=;16837;0	16837	end	NC_001142.9	745284	good
ERR266437.2645317	[ERR266437.2645317;16;NC_001142.9;745284;18;38M1D108M;*;0;0]	ERR266437.2645317;133;chrXVI;16858;0;*;=;16858;0	16858	end	NC_001142.9	745284	good
ERR266437.2524813	[ERR266437.2524813;16;NC_001142.9;745285;11;5S138M;*;0;0]	ERR266437.2524813;133;chrXVI;16834;0;*;=;16834;0	16834	end	NC_001142.9	745285	good
ERR266437.2783545	[ERR266437.2783545;16;NC_001142.9;745285;33;146M;*;0;0]	ERR266437.2783545;133;chrXVI;16843;0;*;=;16843;0	16843	end	NC_001142.9	745285	good
ERR266437.1426556	[ERR266437.1426556;16;NC_001142.9;745285;33;146M;*;0;0]	ERR266437.1426556;133;chrXVI;16871;0;*;=;16871;0	16871	end	NC_001142.9	745285	good
ERR266437.1808915	[ERR266437.1808915;16;NC_001142.9;745285;33;146M;*;0;0]	ERR266437.1808915;133;chrXVI;16845;0;*;=;16845;0	16845	end	NC_001142.9	745285	good
ERR266437.3216021	[ERR266437.3216021;16;NC_001142.9;745285;11;3S138M;*;0;0]	ERR266437.3216021;133;chrXVI;16846;0;*;=;16846;0	16846	end	NC_001142.9	745285	good
ERR266437.3090489	[ERR266437.3090489;16;NC_001142.9;745288;33;144M;*;0;0]	ERR266437.3090489;133;chrXVI;16834;0;*;=;16834;0	16834	end	NC_001142.9	745288	good
ERR266437.3427553	[ERR266437.3427553;16;NC_001142.9;745289;32;146M;*;0;0]	ERR266437.3427553;133;chrXVI;16852;0;*;=;16852;0	16852	end	NC_001142.9	745289	good
ERR266437.630047	[ERR266437.630047;16;NC_001142.9;745290;17;32M1D111M3S;*;0;0]	ERR266437.630047;133;chrXVI;16861;0;*;=;16861;0	16861	end	NC_001142.9	745290	good
ERR266437.1532566	[ERR266437.1532566;16;NC_001142.9;745290;18;146M;*;0;0]	ERR266437.1532566;133;chrXVI;16852;0;*;=;16852;0	16852	end	NC_001142.9	745290	good
ERR266437.2600409	[ERR266437.2600409;16;NC_001142.9;745290;17;32M1D111M2S;*;0;0]	ERR266437.2600409;133;chrXVI;16854;0;*;=;16854;0	16854	end	NC_001142.9	745290	good
ERR266437.3724376	[ERR266437.3724376;16;NC_001142.9;745290;33;143M;*;0;0]	ERR266437.3724376;133;chrXVI;16843;0;*;=;16843;0	16843	end	NC_001142.9	745290	good
ERR266437.1722483	[ERR266437.1722483;16;NC_001142.9;745290;33;146M;*;0;0]	ERR266437.1722483;133;chrXVI;16846;0;*;=;16846;0	16846	end	NC_001142.9	745290	good
ERR266437.1956948	[ERR266437.1956948;16;NC_001142.9;745291;18;31M1D111M4S;*;0;0]	ERR266437.1956948;133;chrXVI;16856;0;*;=;16856;0	16856	end	NC_001142.9	745291	good
ERR266437.2959660	[ERR266437.2959660;16;NC_001142.9;745291;35;146M;*;0;0]	ERR266437.2959660;133;chrXVI;16846;0;*;=;16846;0	16846	end	NC_001142.9	745291	good
ERR266437.1575501	[ERR266437.1575501;16;NC_001142.9;745294;34;146M;*;0;0]	ERR266437.1575501;133;chrXVI;16856;0;*;=;16856;0	16856	end	NC_001142.9	745294	good
ERR266437.2672659	[ERR266437.2672659;16;NC_001142.9;745295;34;146M;*;0;0]	ERR266437.2672659;133;chrXVI;16860;0;*;=;16860;0	16860	end	NC_001142.9	745295	good
ERR266437.130421	[ERR266437.130421;16;NC_001142.9;745296;33;145M;*;0;0]	ERR266437.130421;133;chrXVI;16845;0;*;=;16845;0	16845	end	NC_001142.9	745296	good
ERR266437.2252807	[ERR266437.2252807;16;NC_001142.9;745296;33;133M;*;0;0]	ERR266437.2252807;133;chrXVI;16843;0;*;=;16843;0	16843	end	NC_001142.9	745296	good
ERR266437.3649553	[ERR266437.3649553;16;NC_001142.9;745297;11;146M;*;0;0]	ERR266437.3649553;133;chrXVI;16873;0;*;=;16873;0	16873	end	NC_001142.9	745297	good
ERR266437.3654926	[ERR266437.3654926;16;NC_001142.9;745297;17;146M;*;0;0]	ERR266437.3654926;133;chrXVI;16851;0;*;=;16851;0	16851	end	NC_001142.9	745297	good
ERR266437.91298	[ERR266437.91298;16;NC_001142.9;745297;11;2S144M;*;0;0]	ERR266437.91298;133;chrXVI;16873;0;*;=;16873;0	16873	end	NC_001142.9	745297	good
ERR266437.3654612	[ERR266437.3654612;16;NC_001142.9;745297;11;2S144M;*;0;0]	ERR266437.3654612;133;chrXVI;16849;0;*;=;16849;0	16849	end	NC_001142.9	745297	good
ERR266437.3699997	[ERR266437.3699997;16;NC_001142.9;745297;17;146M;*;0;0]	ERR266437.3699997;133;chrXVI;16873;0;*;=;16873;0	16873	end	NC_001142.9	745297	good
ERR266437.3027830	[ERR266437.3027830;16;NC_001142.9;745298;11;24M1D121M;*;0;0]	ERR266437.3027830;133;chrXVI;16857;0;*;=;16857;0	16857	end	NC_001142.9	745298	good
ERR266437.412274	[ERR266437.412274;16;NC_001142.9;745299;33;145M;*;0;0]	ERR266437.412274;133;chrXVI;16898;0;*;=;16898;0	16898	end	NC_001142.9	745299	good
ERR266437.2743084	[ERR266437.2743084;16;NC_001142.9;745300;11;144M1S;*;0;0]	ERR266437.2743084;133;chrXVI;16852;0;*;=;16852;0	16852	end	NC_001142.9	745300	good
ERR266437.2168091	[ERR266437.2168091;16;NC_001142.9;745301;17;143M3S;*;0;0]	ERR266437.2168091;133;chrXVI;16834;0;*;=;16834;0	16834	end	NC_001142.9	745301	good
ERR266437.2254937	[ERR266437.2254937;16;NC_001142.9;745301;11;143M3S;*;0;0]	ERR266437.2254937;133;chrXVI;16834;0;*;=;16834;0	16834	end	NC_001142.9	745301	good
ERR266437.3443671	[ERR266437.3443671;16;NC_001142.9;745302;11;146M;*;0;0]	ERR266437.3443671;133;chrXVI;16870;0;*;=;16870;0	16870	end	NC_001142.9	745302	good
ERR266437.3314911	[ERR266437.3314911;16;NC_001142.9;745304;1;85M1D61M;*;0;0]	ERR266437.3314911;133;chrXVI;16849;0;*;=;16849;0	16849	end	NC_001142.9	745304	good
ERR266437.1998425	[ERR266437.1998425;16;NC_001142.9;745305;11;139M6S;*;0;0]	ERR266437.1998425;133;chrXVI;16843;0;*;=;16843;0	16843	end	NC_001142.9	745305	good
ERR266437.710242	[ERR266437.710242;16;NC_001142.9;745306;14;138M1I6M;*;0;0]	ERR266437.710242;133;chrXVI;16859;0;*;=;16859;0	16859	end	NC_001142.9	745306	good
ERR266437.2885429	[ERR266437.2885429;16;NC_001142.9;745306;11;146M;*;0;0]	ERR266437.2885429;133;chrXVI;16866;0;*;=;16866;0	16866	end	NC_001142.9	745306	good
ERR266437.3078671	[ERR266437.3078671;16;NC_001142.9;745306;11;146M;*;0;0]	ERR266437.3078671;133;chrXVI;16853;0;*;=;16853;0	16853	end	NC_001142.9	745306	good
ERR266437.444934	[ERR266437.444934;16;NC_001142.9;745309;11;135M1I10M;*;0;0]	ERR266437.444934;133;chrXVI;16843;0;*;=;16843;0	16843	end	NC_001142.9	745309	good
ERR266437.3200518	[ERR266437.3200518;16;NC_001142.9;745309;11;135M1I10M;*;0;0]	ERR266437.3200518;133;chrXVI;16873;0;*;=;16873;0	16873	end	NC_001142.9	745309	good
ERR266437.2608125	[ERR266437.2608125;16;NC_001142.9;745310;14;134M1I11M;*;0;0]	ERR266437.2608125;133;chrXVI;16867;0;*;=;16867;0	16867	end	NC_001142.9	745310	good
ERR266437.729882	[ERR266437.729882;16;NC_001142.9;745311;11;11M1D135M;*;0;0]	ERR266437.729882;133;chrXVI;16889;0;*;=;16889;0	16889	end	NC_001142.9	745311	good
ERR266437.900383	[ERR266437.900383;16;NC_001142.9;745311;11;146M;*;0;0]	ERR266437.900383;133;chrXVI;16873;0;*;=;16873;0	16873	end	NC_001142.9	745311	good
ERR266437.2320356	[ERR266437.2320356;16;NC_001142.9;745311;1;133M4S;*;0;0]	ERR266437.2320356;133;chrXVI;16846;0;*;=;16846;0	16846	end	NC_001142.9	745311	good
ERR266437.2330370	[ERR266437.2330370;16;NC_001142.9;745311;11;11M1D135M;*;0;0]	ERR266437.2330370;133;chrXVI;16875;0;*;=;16875;0	16875	end	NC_001142.9	745311	good
ERR266437.3004216	[ERR266437.3004216;16;NC_001142.9;745312;14;132M1I13M;*;0;0]	ERR266437.3004216;133;chrXVI;16855;0;*;=;16855;0	16855	end	NC_001142.9	745312	good
ERR266437.1963666	[ERR266437.1963666;16;NC_001142.9;745312;11;146M;*;0;0]	ERR266437.1963666;133;chrXVI;16893;0;*;=;16893;0	16893	end	NC_001142.9	745312	good
ERR266437.362145	[ERR266437.362145;16;NC_001142.9;745313;11;12M1D134M;*;0;0]	ERR266437.362145;133;chrXVI;16873;0;*;=;16873;0	16873	end	NC_001142.9	745313	good
ERR266437.2446754	[ERR266437.2446754;16;NC_001142.9;745313;1;112M;*;0;0]	ERR266437.2446754;133;chrXVI;16834;0;*;=;16834;0	16834	end	NC_001142.9	745313	good
ERR266437.2747507	[ERR266437.2747507;16;NC_001142.9;745314;11;146M;*;0;0]	ERR266437.2747507;133;chrXVI;16899;0;*;=;16899;0	16899	end	NC_001142.9	745314	good
ERR266437.1024641	[ERR266437.1024641;16;NC_001142.9;745315;14;129M1I16M;*;0;0]	ERR266437.1024641;133;chrXVI;16921;0;*;=;16921;0	16921	end	NC_001142.9	745315	good
ERR266437.820708	[ERR266437.820708;16;NC_001142.9;745316;14;128M1I17M;*;0;0]	ERR266437.820708;133;chrXVI;16871;0;*;=;16871;0	16871	end	NC_001142.9	745316	good
ERR266437.88332	[ERR266437.88332;16;NC_001142.9;745318;14;126M1I19M;*;0;0]	ERR266437.88332;133;chrXVI;16882;0;*;=;16882;0	16882	end	NC_001142.9	745318	good
ERR266437.1533948	[ERR266437.1533948;16;NC_001142.9;745318;11;126M1I18M;*;0;0]	ERR266437.1533948;133;chrXVI;16886;0;*;=;16886;0	16886	end	NC_001142.9	745318	good
ERR266437.825341	[ERR266437.825341;16;NC_001142.9;745319;11;125M1I19M;*;0;0]	ERR266437.825341;133;chrXVI;16886;0;*;=;16886;0	16886	end	NC_001142.9	745319	good
ERR266437.3489939	[ERR266437.3489939;16;NC_001142.9;745319;11;125M1I18M;*;0;0]	ERR266437.3489939;133;chrXVI;16904;0;*;=;16904;0	16904	end	NC_001142.9	745319	good
ERR266437.3196288	[ERR266437.3196288;16;NC_001142.9;745320;11;124M1I16M;*;0;0]	ERR266437.3196288;133;chrXVI;16921;0;*;=;16921;0	16921	end	NC_001142.9	745320	good
ERR266437.963328	[ERR266437.963328;16;NC_001142.9;745321;11;145M;*;0;0]	ERR266437.963328;133;chrXVI;16860;0;*;=;16860;0	16860	end	NC_001142.9	745321	good
ERR266437.3685500	[ERR266437.3685500;16;NC_001142.9;745321;11;146M;*;0;0]	ERR266437.3685500;133;chrXVI;16902;0;*;=;16902;0	16902	end	NC_001142.9	745321	good
ERR266437.3222861	[ERR266437.3222861;16;NC_001142.9;745323;11;121M1I23M;*;0;0]	ERR266437.3222861;133;chrXVI;16882;0;*;=;16882;0	16882	end	NC_001142.9	745323	good
ERR266437.1855980	[ERR266437.1855980;16;NC_001142.9;745323;11;129M;*;0;0]	ERR266437.1855980;133;chrXVI;16848;0;*;=;16848;0	16848	end	NC_001142.9	745323	good
ERR266437.1884387	[ERR266437.1884387;16;NC_001142.9;745325;11;119M1I26M;*;0;0]	ERR266437.1884387;133;chrXVI;16890;0;*;=;16890;0	16890	end	NC_001142.9	745325	good
ERR266437.109438	[ERR266437.109438;16;NC_001142.9;745325;11;119M1I25M;*;0;0]	ERR266437.109438;133;chrXVI;16886;0;*;=;16886;0	16886	end	NC_001142.9	745325	good
ERR266437.2929248	[ERR266437.2929248;16;NC_001142.9;745325;11;119M1I25M;*;0;0]	ERR266437.2929248;133;chrXVI;16910;0;*;=;16910;0	16910	end	NC_001142.9	745325	good
ERR266437.2461130	[ERR266437.2461130;16;NC_001142.9;745326;11;118M1I26M;*;0;0]	ERR266437.2461130;133;chrXVI;16888;0;*;=;16888;0	16888	end	NC_001142.9	745326	good
ERR266437.1167847	[ERR266437.1167847;16;NC_001142.9;745327;11;117M1I28M;*;0;0]	ERR266437.1167847;133;chrXVI;16895;0;*;=;16895;0	16895	end	NC_001142.9	745327	good
ERR266437.967405	[ERR266437.967405;16;NC_001142.9;745328;11;119M2D27M;*;0;0]	ERR266437.967405;133;chrXVI;16894;0;*;=;16894;0	16894	end	NC_001142.9	745328	good
ERR266437.1221840	[ERR266437.1221840;16;NC_001142.9;745328;11;146M;*;0;0]	ERR266437.1221840;133;chrXVI;16882;0;*;=;16882;0	16882	end	NC_001142.9	745328	good
ERR266437.2526429	[ERR266437.2526429;16;NC_001142.9;745328;11;144M;*;0;0]	ERR266437.2526429;133;chrXVI;16882;0;*;=;16882;0	16882	end	NC_001142.9	745328	good
ERR266437.3263522	[ERR266437.3263522;16;NC_001142.9;745328;11;146M;*;0;0]	ERR266437.3263522;133;chrXVI;16892;0;*;=;16892;0	16892	end	NC_001142.9	745328	good
ERR266437.322756	[ERR266437.322756;16;NC_001142.9;745328;11;146M;*;0;0]	ERR266437.322756;133;chrXVI;16890;0;*;=;16890;0	16890	end	NC_001142.9	745328	good
ERR266437.2059970	[ERR266437.2059970;16;NC_001142.9;745330;11;114M1I30M;*;0;0]	ERR266437.2059970;133;chrXVI;16871;0;*;=;16871;0	16871	end	NC_001142.9	745330	good
ERR266437.2712656	[ERR266437.2712656;16;NC_001142.9;745330;11;114M1I9M1D22M;*;0;0]	ERR266437.2712656;133;chrXVI;16905;0;*;=;16905;0	16905	end	NC_001142.9	745330	good
ERR266437.2420029	[ERR266437.2420029;16;NC_001142.9;745330;11;140M;*;0;0]	ERR266437.2420029;133;chrXVI;16914;0;*;=;16914;0	16914	end	NC_001142.9	745330	good
ERR266437.2425150	[ERR266437.2425150;16;NC_001142.9;745330;11;114M1I28M;*;0;0]	ERR266437.2425150;133;chrXVI;16895;0;*;=;16895;0	16895	end	NC_001142.9	745330	good
ERR266437.2523578	[ERR266437.2523578;16;NC_001142.9;745330;11;59M1D86M;*;0;0]	ERR266437.2523578;133;chrXVI;16886;0;*;=;16886;0	16886	end	NC_001142.9	745330	good
ERR266437.3479528	[ERR266437.3479528;16;NC_001142.9;745330;11;146M;*;0;0]	ERR266437.3479528;133;chrXVI;17002;0;*;=;17002;0	17002	end	NC_001142.9	745330	good
ERR266437.2844351	[ERR266437.2844351;16;NC_001142.9;745332;11;112M1I32M;*;0;0]	ERR266437.2844351;133;chrXVI;16896;0;*;=;16896;0	16896	end	NC_001142.9	745332	good
ERR266437.2600361	[ERR266437.2600361;16;NC_001142.9;745333;11;111M1I9M1D24M;*;0;0]	ERR266437.2600361;133;chrXVI;16905;0;*;=;16905;0	16905	end	NC_001142.9	745333	good
ERR266437.3723948	[ERR266437.3723948;16;NC_001142.9;745333;11;111M1I34M;*;0;0]	ERR266437.3723948;133;chrXVI;16875;0;*;=;16875;0	16875	end	NC_001142.9	745333	good
ERR266437.163210	[ERR266437.163210;16;NC_001142.9;745334;11;144M;*;0;0]	ERR266437.163210;133;chrXVI;16933;0;*;=;16933;0	16933	end	NC_001142.9	745334	good
ERR266437.3654379	[ERR266437.3654379;16;NC_001142.9;745334;11;144M;*;0;0]	ERR266437.3654379;133;chrXVI;16889;0;*;=;16889;0	16889	end	NC_001142.9	745334	good
ERR266437.832644	[ERR266437.832644;16;NC_001142.9;745334;11;146M;*;0;0]	ERR266437.832644;133;chrXVI;16912;0;*;=;16912;0	16912	end	NC_001142.9	745334	good
ERR266437.2293451	[ERR266437.2293451;16;NC_001142.9;745334;11;110M1I35M;*;0;0]	ERR266437.2293451;133;chrXVI;16901;0;*;=;16901;0	16901	end	NC_001142.9	745334	good
ERR266437.3386017	[ERR266437.3386017;16;NC_001142.9;745335;11;109M1I36M;*;0;0]	ERR266437.3386017;133;chrXVI;16906;0;*;=;16906;0	16906	end	NC_001142.9	745335	good
ERR266437.724386	[ERR266437.724386;16;NC_001142.9;745335;11;109M1I36M;*;0;0]	ERR266437.724386;133;chrXVI;16896;0;*;=;16896;0	16896	end	NC_001142.9	745335	good
ERR266437.2570942	[ERR266437.2570942;16;NC_001142.9;745335;11;146M;*;0;0]	ERR266437.2570942;133;chrXVI;16897;0;*;=;16897;0	16897	end	NC_001142.9	745335	good
ERR266437.3431651	[ERR266437.3431651;16;NC_001142.9;745335;11;109M1I36M;*;0;0]	ERR266437.3431651;133;chrXVI;16890;0;*;=;16890;0	16890	end	NC_001142.9	745335	good
ERR266437.906612	[ERR266437.906612;16;NC_001142.9;745336;11;2S53M1D90M;*;0;0]	ERR266437.906612;133;chrXVI;16890;0;*;=;16890;0	16890	end	NC_001142.9	745336	good
ERR266437.1024492	[ERR266437.1024492;16;NC_001142.9;745336;11;108M1I37M;*;0;0]	ERR266437.1024492;133;chrXVI;16915;0;*;=;16915;0	16915	end	NC_001142.9	745336	good
ERR266437.2670240	[ERR266437.2670240;16;NC_001142.9;745336;11;108M1I37M;*;0;0]	ERR266437.2670240;133;chrXVI;16901;0;*;=;16901;0	16901	end	NC_001142.9	745336	good
ERR266437.3681702	[ERR266437.3681702;16;NC_001142.9;745337;11;107M1I38M;*;0;0]	ERR266437.3681702;133;chrXVI;16909;0;*;=;16909;0	16909	end	NC_001142.9	745337	good
ERR266437.1029734	[ERR266437.1029734;16;NC_001142.9;745338;11;146M;*;0;0]	ERR266437.1029734;133;chrXVI;16885;0;*;=;16885;0	16885	end	NC_001142.9	745338	good
ERR266437.3334706	[ERR266437.3334706;16;NC_001142.9;745339;11;105M1I33M;*;0;0]	ERR266437.3334706;133;chrXVI;16888;0;*;=;16888;0	16888	end	NC_001142.9	745339	good
ERR266437.1079737	[ERR266437.1079737;16;NC_001142.9;745339;11;105M1I37M;*;0;0]	ERR266437.1079737;133;chrXVI;16904;0;*;=;16904;0	16904	end	NC_001142.9	745339	good
ERR266437.3034063	[ERR266437.3034063;16;NC_001142.9;745341;11;144M;*;0;0]	ERR266437.3034063;133;chrXVI;16908;0;*;=;16908;0	16908	end	NC_001142.9	745341	good
ERR266437.225728	[ERR266437.225728;16;NC_001142.9;745342;11;146M;*;0;0]	ERR266437.225728;133;chrXVI;16893;0;*;=;16893;0	16893	end	NC_001142.9	745342	good
ERR266437.268429	[ERR266437.268429;16;NC_001142.9;745342;11;102M1I43M;*;0;0]	ERR266437.268429;133;chrXVI;16901;0;*;=;16901;0	16901	end	NC_001142.9	745342	good
ERR266437.865549	[ERR266437.865549;16;NC_001142.9;745342;11;2S144M;*;0;0]	ERR266437.865549;133;chrXVI;16912;0;*;=;16912;0	16912	end	NC_001142.9	745342	good
ERR266437.1681241	[ERR266437.1681241;16;NC_001142.9;745342;11;102M1I9M1D34M;*;0;0]	ERR266437.1681241;133;chrXVI;16905;0;*;=;16905;0	16905	end	NC_001142.9	745342	good
ERR266437.2341117	[ERR266437.2341117;16;NC_001142.9;745342;11;1S145M;*;0;0]	ERR266437.2341117;133;chrXVI;16883;0;*;=;16883;0	16883	end	NC_001142.9	745342	good
ERR266437.3242372	[ERR266437.3242372;16;NC_001142.9;745342;11;3S143M;*;0;0]	ERR266437.3242372;133;chrXVI;16902;0;*;=;16902;0	16902	end	NC_001142.9	745342	good
ERR266437.1001872	[ERR266437.1001872;16;NC_001142.9;745343;11;101M1I44M;*;0;0]	ERR266437.1001872;133;chrXVI;16886;0;*;=;16886;0	16886	end	NC_001142.9	745343	good
ERR266437.2679987	[ERR266437.2679987;16;NC_001142.9;745343;11;144M;*;0;0]	ERR266437.2679987;133;chrXVI;16903;0;*;=;16903;0	16903	end	NC_001142.9	745343	good
ERR266437.3109948	[ERR266437.3109948;16;NC_001142.9;745343;11;101M2D45M;*;0;0]	ERR266437.3109948;133;chrXVI;16909;0;*;=;16909;0	16909	end	NC_001142.9	745343	good
ERR266437.261891	[ERR266437.261891;16;NC_001142.9;745344;14;146M;*;0;0]	ERR266437.261891;133;chrXVI;16918;0;*;=;16918;0	16918	end	NC_001142.9	745344	good
ERR266437.1157046	[ERR266437.1157046;16;NC_001142.9;745344;11;100M1I44M1S;*;0;0]	ERR266437.1157046;133;chrXVI;16894;0;*;=;16894;0	16894	end	NC_001142.9	745344	good
ERR266437.1698350	[ERR266437.1698350;16;NC_001142.9;745344;11;144M;*;0;0]	ERR266437.1698350;133;chrXVI;16902;0;*;=;16902;0	16902	end	NC_001142.9	745344	good
ERR266437.1522542	[ERR266437.1522542;16;NC_001142.9;745346;11;146M;*;0;0]	ERR266437.1522542;133;chrXVI;16904;0;*;=;16904;0	16904	end	NC_001142.9	745346	good
ERR266437.3568318	[ERR266437.3568318;16;NC_001142.9;745346;11;98M2D48M;*;0;0]	ERR266437.3568318;133;chrXVI;16905;0;*;=;16905;0	16905	end	NC_001142.9	745346	good
ERR266437.189824	[ERR266437.189824;16;NC_001142.9;745346;11;142M3S;*;0;0]	ERR266437.189824;133;chrXVI;16900;0;*;=;16900;0	16900	end	NC_001142.9	745346	good
ERR266437.1205300	[ERR266437.1205300;16;NC_001142.9;745346;11;145M;*;0;0]	ERR266437.1205300;133;chrXVI;16917;0;*;=;16917;0	16917	end	NC_001142.9	745346	good
ERR266437.2533495	[ERR266437.2533495;16;NC_001142.9;745347;11;145M1S;*;0;0]	ERR266437.2533495;133;chrXVI;16894;0;*;=;16894;0	16894	end	NC_001142.9	745347	good
ERR266437.51523	[ERR266437.51523;16;NC_001142.9;745351;14;146M;*;0;0]	ERR266437.51523;133;chrXVI;16910;0;*;=;16910;0	16910	end	NC_001142.9	745351	good
ERR266437.120574	[ERR266437.120574;16;NC_001142.9;745351;11;38M1D108M;*;0;0]	ERR266437.120574;133;chrXVI;16940;0;*;=;16940;0	16940	end	NC_001142.9	745351	good
ERR266437.2730324	[ERR266437.2730324;16;NC_001142.9;745352;11;92M2D53M;*;0;0]	ERR266437.2730324;133;chrXVI;16901;0;*;=;16901;0	16901	end	NC_001142.9	745352	good
ERR266437.126488	[ERR266437.126488;16;NC_001142.9;745354;11;90M2D55M;*;0;0]	ERR266437.126488;133;chrXVI;16914;0;*;=;16914;0	16914	end	NC_001142.9	745354	good
ERR266437.2967111	[ERR266437.2967111;16;NC_001142.9;745355;14;34M1D112M;*;0;0]	ERR266437.2967111;133;chrXVI;16925;0;*;=;16925;0	16925	end	NC_001142.9	745355	good
ERR266437.1439052	[ERR266437.1439052;16;NC_001142.9;745357;11;129M;*;0;0]	ERR266437.1439052;133;chrXVI;16913;0;*;=;16913;0	16913	end	NC_001142.9	745357	good
ERR266437.1797558	[ERR266437.1797558;16;NC_001142.9;745358;11;140M;*;0;0]	ERR266437.1797558;133;chrXVI;16919;0;*;=;16919;0	16919	end	NC_001142.9	745358	good
ERR266437.246270	[ERR266437.246270;16;NC_001142.9;745359;11;140M6S;*;0;0]	ERR266437.246270;133;chrXVI;16902;0;*;=;16902;0	16902	end	NC_001142.9	745359	good
ERR266437.1074029	[ERR266437.1074029;16;NC_001142.9;745362;11;2S27M1D106M;*;0;0]	ERR266437.1074029;133;chrXVI;16905;0;*;=;16905;0	16905	end	NC_001142.9	745362	good
ERR266437.2050113	[ERR266437.2050113;16;NC_001142.9;745370;11;110M;*;0;0]	ERR266437.2050113;133;chrXVI;16915;0;*;=;16915;0	16915	end	NC_001142.9	745370	good
ERR266437.1114916	[ERR266437.1114916;16;NC_001142.9;745376;11;68M2D72M;*;0;0]	ERR266437.1114916;133;chrXVI;16942;0;*;=;16942;0	16942	end	NC_001142.9	745376	good
ERR266437.126459	[ERR266437.126459;16;NC_001142.9;745381;11;63M2D55M;*;0;0]	ERR266437.126459;133;chrXVI;16914;0;*;=;16914;0	16914	end	NC_001142.9	745381	good
ERR266437.2312278	[ERR266437.2312278;16;NC_001142.9;745383;31;132M;*;0;0]	ERR266437.2312278;133;chrXVI;16921;0;*;=;16921;0	16921	end	NC_001142.9	745383	good
ERR266437.2086481	[ERR266437.2086481;16;NC_001142.9;745384;11;60M2D85M;*;0;0]	ERR266437.2086481;133;chrXVI;16984;0;*;=;16984;0	16984	end	NC_001142.9	745384	good
ERR266437.292412	[ERR266437.292412;16;NC_001142.9;745390;11;54M2D91M;*;0;0]	ERR266437.292412;133;chrXVI;16962;0;*;=;16962;0	16962	end	NC_001142.9	745390	good
ERR266437.386142	[ERR266437.386142;16;NC_001142.9;745390;14;7S137M2S;*;0;0]	ERR266437.386142;133;chrXVI;16947;0;*;=;16947;0	16947	end	NC_001142.9	745390	good
ERR266437.1434825	[ERR266437.1434825;16;NC_001142.9;745406;14;108M4I34M;*;0;0]	ERR266437.1434825;133;chrXVI;16976;0;*;=;16976;0	16976	end	NC_001142.9	745406	good
ERR266437.551267	[ERR266437.551267;16;NC_001142.9;745411;32;134M;*;0;0]	ERR266437.551267;133;chrXVI;16962;0;*;=;16962;0	16962	end	NC_001142.9	745411	good
ERR266437.2963829	[ERR266437.2963829;16;NC_001142.9;745413;32;146M;*;0;0]	ERR266437.2963829;133;chrXVI;16997;0;*;=;16997;0	16997	end	NC_001142.9	745413	good
ERR266437.1930033	[ERR266437.1930033;16;NC_001142.9;745414;11;6S85M1D1M2D53M;*;0;0]	ERR266437.1930033;133;chrXVI;16976;0;*;=;16976;0	16976	end	NC_001142.9	745414	good
ERR266437.68356	[ERR266437.68356;16;NC_001142.9;745416;31;126M;*;0;0]	ERR266437.68356;133;chrXVI;16947;0;*;=;16947;0	16947	end	NC_001142.9	745416	good
ERR266437.846745	[ERR266437.846745;16;NC_001142.9;745416;14;83M1D1M2D62M;*;0;0]	ERR266437.846745;133;chrXVI;16984;0;*;=;16984;0	16984	end	NC_001142.9	745416	good
ERR266437.1645863	[ERR266437.1645863;16;NC_001142.9;745416;14;83M1D1M2D62M;*;0;0]	ERR266437.1645863;133;chrXVI;16984;0;*;=;16984;0	16984	end	NC_001142.9	745416	good
ERR266437.1254109	[ERR266437.1254109;16;NC_001142.9;745416;11;28M1I116M;*;0;0]	ERR266437.1254109;133;chrXVI;16993;0;*;=;16993;0	16993	end	NC_001142.9	745416	good
ERR266437.3130486	[ERR266437.3130486;16;NC_001142.9;745417;14;82M1D1M2D62M;*;0;0]	ERR266437.3130486;133;chrXVI;16984;0;*;=;16984;0	16984	end	NC_001142.9	745417	good
ERR266437.3769810	[ERR266437.3769810;16;NC_001142.9;745418;18;26M2D120M;*;0;0]	ERR266437.3769810;133;chrXVI;17006;0;*;=;17006;0	17006	end	NC_001142.9	745418	good
ERR266437.1284418	[ERR266437.1284418;16;NC_001142.9;745419;14;25M1I120M;*;0;0]	ERR266437.1284418;133;chrXVI;16999;0;*;=;16999;0	16999	end	NC_001142.9	745419	good
ERR266437.1389310	[ERR266437.1389310;16;NC_001142.9;745422;18;22M1I123M;*;0;0]	ERR266437.1389310;133;chrXVI;16987;0;*;=;16987;0	16987	end	NC_001142.9	745422	good
ERR266437.1396742	[ERR266437.1396742;16;NC_001142.9;745423;14;21M1I124M;*;0;0]	ERR266437.1396742;133;chrXVI;16995;0;*;=;16995;0	16995	end	NC_001142.9	745423	good
ERR266437.3717329	[ERR266437.3717329;16;NC_001142.9;745426;25;18M2D125M;*;0;0]	ERR266437.3717329;133;chrXVI;16980;0;*;=;16980;0	16980	end	NC_001142.9	745426	good
ERR266437.2089000	[ERR266437.2089000;16;NC_001142.9;745428;11;16M1I116M;*;0;0]	ERR266437.2089000;133;chrXVI;16990;0;*;=;16990;0	16990	end	NC_001142.9	745428	good
ERR266437.1756741	[ERR266437.1756741;16;NC_001142.9;745429;32;146M;*;0;0]	ERR266437.1756741;133;chrXVI;16997;0;*;=;16997;0	16997	end	NC_001142.9	745429	good
ERR266437.3260178	[ERR266437.3260178;16;NC_001142.9;745429;14;15M1I126M4S;*;0;0]	ERR266437.3260178;133;chrXVI;16981;0;*;=;16981;0	16981	end	NC_001142.9	745429	good
ERR266437.2172255	[ERR266437.2172255;16;NC_001142.9;745432;14;67M1D1M2D75M2S;*;0;0]	ERR266437.2172255;133;chrXVI;16987;0;*;=;16987;0	16987	end	NC_001142.9	745432	good
ERR266437.254537	[ERR266437.254537;16;NC_001142.9;745435;14;11S62M1I34M1D38M;*;0;0]	ERR266437.254537;133;chrXVI;16980;0;*;=;16980;0	16980	end	NC_001142.9	745435	good
ERR266437.1317819	[ERR266437.1317819;16;NC_001142.9;745435;14;13S62M1I34M1D36M;*;0;0]	ERR266437.1317819;133;chrXVI;16980;0;*;=;16980;0	16980	end	NC_001142.9	745435	good
ERR266437.1181626	[ERR266437.1181626;16;NC_001142.9;745436;14;146M;*;0;0]	ERR266437.1181626;133;chrXVI;16993;0;*;=;16993;0	16993	end	NC_001142.9	745436	good
ERR266437.382786	[ERR266437.382786;16;NC_001142.9;745437;17;6S7M2D131M;*;0;0]	ERR266437.382786;133;chrXVI;16994;0;*;=;16994;0	16994	end	NC_001142.9	745437	good
ERR266437.2887966	[ERR266437.2887966;16;NC_001142.9;745437;14;4S7M1I134M;*;0;0]	ERR266437.2887966;133;chrXVI;16986;0;*;=;16986;0	16986	end	NC_001142.9	745437	good
ERR266437.2928421	[ERR266437.2928421;16;NC_001142.9;745437;1;16S7M1I100M3S;*;0;0]	ERR266437.2928421;133;chrXVI;16811;0;*;=;16811;0	16811	end	NC_001142.9	745437	good
ERR266437.1184139	[ERR266437.1184139;16;NC_001142.9;745440;14;57M1I34M1D54M;*;0;0]	ERR266437.1184139;133;chrXVI;17002;0;*;=;17002;0	17002	end	NC_001142.9	745440	good
ERR266437.484174	[ERR266437.484174;16;NC_001142.9;745443;17;72M4I59M1D10M;*;0;0]	ERR266437.484174;133;chrXVI;16984;0;*;=;16984;0	16984	end	NC_001142.9	745443	good
ERR266437.3471022	[ERR266437.3471022;16;NC_001142.9;745444;17;53M1I34M1D51M;*;0;0]	ERR266437.3471022;133;chrXVI;16996;0;*;=;16996;0	16996	end	NC_001142.9	745444	good
ERR266437.1452857	[ERR266437.1452857;16;NC_001142.9;745444;14;55M1D1M2D83M;*;0;0]	ERR266437.1452857;133;chrXVI;16996;0;*;=;16996;0	16996	end	NC_001142.9	745444	good
ERR266437.3054203	[ERR266437.3054203;16;NC_001142.9;745444;14;1S126M2S;*;0;0]	ERR266437.3054203;133;chrXVI;16994;0;*;=;16994;0	16994	end	NC_001142.9	745444	good
ERR266437.3505163	[ERR266437.3505163;16;NC_001142.9;745444;14;53M1I34M1D57M;*;0;0]	ERR266437.3505163;133;chrXVI;17002;0;*;=;17002;0	17002	end	NC_001142.9	745444	good
ERR266437.495688	[ERR266437.495688;16;NC_001142.9;745445;17;137M;*;0;0]	ERR266437.495688;133;chrXVI;16974;0;*;=;16974;0	16974	end	NC_001142.9	745445	good
ERR266437.2552440	[ERR266437.2552440;16;NC_001142.9;745448;14;145M1S;*;0;0]	ERR266437.2552440;133;chrXVI;16994;0;*;=;16994;0	16994	end	NC_001142.9	745448	good
ERR266437.641479	[ERR266437.641479;16;NC_001142.9;745449;17;144M;*;0;0]	ERR266437.641479;133;chrXVI;17002;0;*;=;17002;0	17002	end	NC_001142.9	745449	good
ERR266437.957862	[ERR266437.957862;16;NC_001142.9;745449;17;9S135M;*;0;0]	ERR266437.957862;133;chrXVI;16987;0;*;=;16987;0	16987	end	NC_001142.9	745449	good
ERR266437.1055702	[ERR266437.1055702;16;NC_001142.9;745449;17;7S139M;*;0;0]	ERR266437.1055702;133;chrXVI;16984;0;*;=;16984;0	16984	end	NC_001142.9	745449	good
ERR266437.3065353	[ERR266437.3065353;16;NC_001142.9;745451;14;48M1D1M2D68M;*;0;0]	ERR266437.3065353;133;chrXVI;16976;0;*;=;16976;0	16976	end	NC_001142.9	745451	good
ERR266437.2634161	[ERR266437.2634161;16;NC_001142.9;745454;18;3S125M;*;0;0]	ERR266437.2634161;133;chrXVI;16989;0;*;=;16989;0	16989	end	NC_001142.9	745454	good
ERR266437.1758379	[ERR266437.1758379;16;NC_001142.9;745454;17;3S43M1I86M;*;0;0]	ERR266437.1758379;133;chrXVI;16988;0;*;=;16988;0	16988	end	NC_001142.9	745454	good
ERR266437.1973248	[ERR266437.1973248;16;NC_001142.9;745456;37;114M;*;0;0]	ERR266437.1973248;133;chrXVI;16984;0;*;=;16984;0	16984	end	NC_001142.9	745456	good
ERR266437.2652193	[ERR266437.2652193;16;NC_001142.9;745457;14;40M1I34M1D65M6S;*;0;0]	ERR266437.2652193;133;chrXVI;17007;0;*;=;17007;0	17007	end	NC_001142.9	745457	good
ERR266437.689068	[ERR266437.689068;16;NC_001142.9;745463;11;3S36M1D1M2D30M1D47M;*;0;0]	ERR266437.689068;133;chrXVI;16984;0;*;=;16984;0	16984	end	NC_001142.9	745463	good
ERR266437.1749045	[ERR266437.1749045;16;NC_001142.9;745464;17;131M;*;0;0]	ERR266437.1749045;133;chrXVI;16994;0;*;=;16994;0	16994	end	NC_001142.9	745464	good
ERR266437.2055580	[ERR266437.2055580;16;NC_001142.9;745464;11;50M4I60M1D22M1S;*;0;0]	ERR266437.2055580;133;chrXVI;16999;0;*;=;16999;0	16999	end	NC_001142.9	745464	good
ERR266437.589071	[ERR266437.589071;16;NC_001142.9;745469;32;115M;*;0;0]	ERR266437.589071;133;chrXVI;16987;0;*;=;16987;0	16987	end	NC_001142.9	745469	good
ERR266437.3070435	[ERR266437.3070435;16;NC_001142.9;745474;14;105M;*;0;0]	ERR266437.3070435;133;chrXVI;16989;0;*;=;16989;0	16989	end	NC_001142.9	745474	good
ERR266437.2424488	[ERR266437.2424488;16;NC_001142.9;745518;9;13M1D94M3S;*;0;0]	ERR266437.2424488;133;chrXVI;17002;0;*;=;17002;0	17002	end	NC_001142.9	745518	good
ERR266437.1954898	[ERR266437.1954898;0;NC_001143.9;228;11;146M;*;0;0]	ERR266437.1954898;133;chrXVI;16867;0;*;=;16867;0	16867	end	NC_001143.9	228	low
ERR266437.1679720	[ERR266437.1679720;0;NC_001143.9;251;11;10S128M;*;0;0]	ERR266437.1679720;133;chrXVI;16871;0;*;=;16871;0	16871	end	NC_001143.9	251	low
ERR266437.2405958	[ERR266437.2405958;0;NC_001143.9;251;14;1S142M3S;*;0;0]	ERR266437.2405958;133;chrXVI;16849;0;*;=;16849;0	16849	end	NC_001143.9	251	low
ERR266437.1093785	[ERR266437.1093785;0;NC_001143.9;254;11;139M7S;*;0;0]	ERR266437.1093785;133;chrXVI;16867;0;*;=;16867;0	16867	end	NC_001143.9	254	low
ERR266437.3737068	[ERR266437.3737068;0;NC_001143.9;254;11;139M7S;*;0;0]	ERR266437.3737068;133;chrXVI;16867;0;*;=;16867;0	16867	end	NC_001143.9	254	low
ERR266437.384715	[ERR266437.384715;0;NC_001143.9;255;11;9S136M;*;0;0]	ERR266437.384715;133;chrXVI;16883;0;*;=;16883;0	16883	end	NC_001143.9	255	low
ERR266437.2909649	[ERR266437.2909649;0;NC_001143.9;258;11;135M8S;*;0;0]	ERR266437.2909649;133;chrXVI;16863;0;*;=;16863;0	16863	end	NC_001143.9	258	low
ERR266437.1530754	[ERR266437.1530754;0;NC_001143.9;260;11;6S125M15S;*;0;0]	ERR266437.1530754;133;chrXVI;16867;0;*;=;16867;0	16867	end	NC_001143.9	260	low
ERR266437.2335661	[ERR266437.2335661;0;NC_001143.9;260;11;13S121M;*;0;0]	ERR266437.2335661;133;chrXVI;16875;0;*;=;16875;0	16875	end	NC_001143.9	260	low
ERR266437.2518960	[ERR266437.2518960;0;NC_001143.9;260;11;3S125M17S;*;0;0]	ERR266437.2518960;133;chrXVI;16860;0;*;=;16860;0	16860	end	NC_001143.9	260	low
ERR266437.2335643	[ERR266437.2335643;0;NC_001143.9;260;11;13S105M;*;0;0]	ERR266437.2335643;133;chrXVI;16875;0;*;=;16875;0	16875	end	NC_001143.9	260	low
ERR266437.303342	[ERR266437.303342;0;NC_001143.9;262;14;117M;*;0;0]	ERR266437.303342;133;chrXVI;16855;0;*;=;16855;0	16855	end	NC_001143.9	262	low
ERR266437.3475043	[ERR266437.3475043;0;NC_001143.9;264;11;132M4D14M;*;0;0]	ERR266437.3475043;133;chrXVI;16846;0;*;=;16846;0	16846	end	NC_001143.9	264	low
ERR266437.2522915	[ERR266437.2522915;0;NC_001143.9;264;11;131M1I5M3S;*;0;0]	ERR266437.2522915;133;chrXVI;16866;0;*;=;16866;0	16866	end	NC_001143.9	264	low
ERR266437.2839374	[ERR266437.2839374;0;NC_001143.9;265;11;3S118M1D25M;*;0;0]	ERR266437.2839374;133;chrXVI;16856;0;*;=;16856;0	16856	end	NC_001143.9	265	low
ERR266437.1851825	[ERR266437.1851825;0;NC_001143.9;266;11;123M;*;0;0]	ERR266437.1851825;133;chrXVI;16848;0;*;=;16848;0	16848	end	NC_001143.9	266	low
ERR266437.1174672	[ERR266437.1174672;0;NC_001143.9;275;11;4S108M1D34M;*;0;0]	ERR266437.1174672;133;chrXVI;16873;0;*;=;16873;0	16873	end	NC_001143.9	275	low
ERR266437.436351	[ERR266437.436351;0;NC_001143.9;279;11;104M1D39M;*;0;0]	ERR266437.436351;133;chrXVI;16873;0;*;=;16873;0	16873	end	NC_001143.9	279	low
ERR266437.3197033	[ERR266437.3197033;0;NC_001143.9;287;11;96M1D50M;*;0;0]	ERR266437.3197033;133;chrXVI;16846;0;*;=;16846;0	16846	end	NC_001143.9	287	low
ERR266437.64716	[ERR266437.64716;16;NC_001143.9;747;14;146M;*;0;0]	ERR266437.64716;133;chrXVI;16807;0;*;=;16807;0	16807	end	NC_001143.9	747	low
ERR266437.3212498	[ERR266437.3212498;16;NC_001143.9;749;14;146M;*;0;0]	ERR266437.3212498;133;chrXVI;16807;0;*;=;16807;0	16807	end	NC_001143.9	749	low
ERR266437.1700460	[ERR266437.1700460;16;NC_001143.9;750;18;1S144M;*;0;0]	ERR266437.1700460;133;chrXVI;16807;0;*;=;16807;0	16807	end	NC_001143.9	750	low
ERR266437.937643	[ERR266437.937643;16;NC_001143.9;750;14;144M2S;*;0;0]	ERR266437.937643;133;chrXVI;16807;0;*;=;16807;0	16807	end	NC_001143.9	750	low
ERR266437.1700425	[ERR266437.1700425;16;NC_001143.9;750;18;2S144M;*;0;0]	ERR266437.1700425;133;chrXVI;16807;0;*;=;16807;0	16807	end	NC_001143.9	750	low
ERR266437.1700493	[ERR266437.1700493;16;NC_001143.9;750;21;1S144M;*;0;0]	ERR266437.1700493;133;chrXVI;16807;0;*;=;16807;0	16807	end	NC_001143.9	750	low
ERR266437.2052551	[ERR266437.2052551;16;NC_001143.9;750;18;143M;*;0;0]	ERR266437.2052551;133;chrXVI;16807;0;*;=;16807;0	16807	end	NC_001143.9	750	low
ERR266437.945745	[ERR266437.945745;16;NC_001143.9;756;14;3S143M;*;0;0]	ERR266437.945745;133;chrXVI;16807;0;*;=;16807;0	16807	end	NC_001143.9	756	low
ERR266437.352342	[ERR266437.352342;16;NC_001143.9;756;17;1S145M;*;0;0]	ERR266437.352342;133;chrXVI;16807;0;*;=;16807;0	16807	end	NC_001143.9	756	low
ERR266437.1571296	[ERR266437.1571296;16;NC_001143.9;760;32;146M;*;0;0]	ERR266437.1571296;133;chrXVI;16807;0;*;=;16807;0	16807	end	NC_001143.9	760	low
ERR266437.1571323	[ERR266437.1571323;16;NC_001143.9;760;32;146M;*;0;0]	ERR266437.1571323;133;chrXVI;16807;0;*;=;16807;0	16807	end	NC_001143.9	760	low
ERR266437.3552713	[ERR266437.3552713;16;NC_001143.9;761;17;142M3S;*;0;0]	ERR266437.3552713;133;chrXVI;16761;0;*;=;16761;0	16761	end	NC_001143.9	761	low
ERR266437.595729	[ERR266437.595729;16;NC_001143.9;763;11;119M;*;0;0]	ERR266437.595729;133;chrXVI;16807;0;*;=;16807;0	16807	end	NC_001143.9	763	low
ERR266437.1743746	[ERR266437.1743746;16;NC_001143.9;766;32;146M;*;0;0]	ERR266437.1743746;133;chrXVI;16807;0;*;=;16807;0	16807	end	NC_001143.9	766	low
ERR266437.434639	[ERR266437.434639;16;NC_001143.9;767;32;146M;*;0;0]	ERR266437.434639;133;chrXVI;16807;0;*;=;16807;0	16807	end	NC_001143.9	767	low
ERR266437.1374928	[ERR266437.1374928;16;NC_001143.9;767;11;97M1I47M;*;0;0]	ERR266437.1374928;133;chrXVI;16761;0;*;=;16761;0	16761	end	NC_001143.9	767	low
ERR266437.3340099	[ERR266437.3340099;16;NC_001143.9;767;11;11M1D2M1I129M;*;0;0]	ERR266437.3340099;133;chrXVI;16766;0;*;=;16766;0	16766	end	NC_001143.9	767	low
ERR266437.1121546	[ERR266437.1121546;16;NC_001143.9;768;32;146M;*;0;0]	ERR266437.1121546;133;chrXVI;16759;0;*;=;16759;0	16759	end	NC_001143.9	768	low
ERR266437.1364115	[ERR266437.1364115;16;NC_001143.9;768;11;96M1I49M;*;0;0]	ERR266437.1364115;133;chrXVI;16742;0;*;=;16742;0	16742	end	NC_001143.9	768	low
ERR266437.3507903	[ERR266437.3507903;16;NC_001143.9;768;35;146M;*;0;0]	ERR266437.3507903;133;chrXVI;16764;0;*;=;16764;0	16764	end	NC_001143.9	768	low
ERR266437.1364140	[ERR266437.1364140;16;NC_001143.9;768;11;96M1I49M;*;0;0]	ERR266437.1364140;133;chrXVI;16741;0;*;=;16741;0	16741	end	NC_001143.9	768	low
ERR266437.2520290	[ERR266437.2520290;16;NC_001143.9;781;18;122M24S;*;0;0]	ERR266437.2520290;133;chrXVI;16807;0;*;=;16807;0	16807	end	NC_001143.9	781	low
ERR266437.159593	[ERR266437.159593;16;NC_001143.9;782;18;121M24S;*;0;0]	ERR266437.159593;133;chrXVI;16807;0;*;=;16807;0	16807	end	NC_001143.9	782	low
ERR266437.3448670	[ERR266437.3448670;16;NC_001143.9;786;14;117M27S;*;0;0]	ERR266437.3448670;133;chrXVI;16807;0;*;=;16807;0	16807	end	NC_001143.9	786	low
ERR266437.196186	[ERR266437.196186;16;NC_001143.9;788;11;142M4S;*;0;0]	ERR266437.196186;133;chrXVI;16807;0;*;=;16807;0	16807	end	NC_001143.9	788	low
ERR266437.3156245	[ERR266437.3156245;16;NC_001143.9;789;14;146M;*;0;0]	ERR266437.3156245;133;chrXVI;16807;0;*;=;16807;0	16807	end	NC_001143.9	789	low
ERR266437.183371	[ERR266437.183371;16;NC_001143.9;793;14;145M1S;*;0;0]	ERR266437.183371;133;chrXVI;16747;0;*;=;16747;0	16747	end	NC_001143.9	793	low
ERR266437.1211618	[ERR266437.1211618;16;NC_001143.9;795;14;143M3S;*;0;0]	ERR266437.1211618;133;chrXVI;16749;0;*;=;16749;0	16749	end	NC_001143.9	795	low
ERR266437.3440411	[ERR266437.3440411;16;NC_001143.9;795;11;2S135M8S;*;0;0]	ERR266437.3440411;133;chrXVI;16747;0;*;=;16747;0	16747	end	NC_001143.9	795	low
ERR266437.3146560	[ERR266437.3146560;16;NC_001143.9;797;11;132M1I9M4S;*;0;0]	ERR266437.3146560;133;chrXVI;16807;0;*;=;16807;0	16807	end	NC_001143.9	797	low
ERR266437.3528138	[ERR266437.3528138;16;NC_001143.9;798;21;146M;*;0;0]	ERR266437.3528138;133;chrXVI;16747;0;*;=;16747;0	16747	end	NC_001143.9	798	low
ERR266437.248193	[ERR266437.248193;16;NC_001143.9;799;21;146M;*;0;0]	ERR266437.248193;133;chrXVI;16747;0;*;=;16747;0	16747	end	NC_001143.9	799	low
ERR266437.285394	[ERR266437.285394;16;NC_001143.9;799;21;146M;*;0;0]	ERR266437.285394;133;chrXVI;16747;0;*;=;16747;0	16747	end	NC_001143.9	799	low
ERR266437.3356217	[ERR266437.3356217;16;NC_001143.9;799;11;130M1I9M3S;*;0;0]	ERR266437.3356217;133;chrXVI;16807;0;*;=;16807;0	16807	end	NC_001143.9	799	low
ERR266437.2744160	[ERR266437.2744160;16;NC_001143.9;802;9;101M45S;*;0;0]	ERR266437.2744160;133;chrXVI;16737;0;*;=;16737;0	16737	end	NC_001143.9	802	low
ERR266437.3440423	[ERR266437.3440423;16;NC_001143.9;804;11;126M8S;*;0;0]	ERR266437.3440423;133;chrXVI;16747;0;*;=;16747;0	16747	end	NC_001143.9	804	low
ERR266437.1256759	[ERR266437.1256759;16;NC_001143.9;804;14;145M;*;0;0]	ERR266437.1256759;133;chrXVI;16755;0;*;=;16755;0	16755	end	NC_001143.9	804	low
ERR266437.2624396	[ERR266437.2624396;16;NC_001143.9;806;14;146M;*;0;0]	ERR266437.2624396;133;chrXVI;16734;0;*;=;16734;0	16734	end	NC_001143.9	806	low
ERR266437.1334127	[ERR266437.1334127;16;NC_001143.9;807;14;146M;*;0;0]	ERR266437.1334127;133;chrXVI;16744;0;*;=;16744;0	16744	end	NC_001143.9	807	low
ERR266437.272593	[ERR266437.272593;16;NC_001143.9;807;14;144M2S;*;0;0]	ERR266437.272593;133;chrXVI;16735;0;*;=;16735;0	16735	end	NC_001143.9	807	low
ERR266437.3524992	[ERR266437.3524992;16;NC_001143.9;811;14;132M;*;0;0]	ERR266437.3524992;133;chrXVI;16761;0;*;=;16761;0	16761	end	NC_001143.9	811	low
ERR266437.2607272	[ERR266437.2607272;16;NC_001143.9;815;2;114M1I30M1S;*;0;0]	ERR266437.2607272;133;chrXVI;16724;0;*;=;16724;0	16724	end	NC_001143.9	815	low
ERR266437.287843	[ERR266437.287843;16;NC_001143.9;833;11;146M;*;0;0]	ERR266437.287843;133;chrXVI;16729;0;*;=;16729;0	16729	end	NC_001143.9	833	low
ERR266437.568544	[ERR266437.568544;16;NC_001143.9;833;11;146M;*;0;0]	ERR266437.568544;133;chrXVI;16729;0;*;=;16729;0	16729	end	NC_001143.9	833	low
ERR266437.1963159	[ERR266437.1963159;16;NC_001143.9;833;11;16S31M1I98M;*;0;0]	ERR266437.1963159;133;chrXVI;16741;0;*;=;16741;0	16741	end	NC_001143.9	833	low
ERR266437.2641357	[ERR266437.2641357;16;NC_001143.9;833;11;14S31M1I99M;*;0;0]	ERR266437.2641357;133;chrXVI;16741;0;*;=;16741;0	16741	end	NC_001143.9	833	low
ERR266437.3701102	[ERR266437.3701102;16;NC_001143.9;833;1;29S31M1I84M;*;0;0]	ERR266437.3701102;133;chrXVI;16724;0;*;=;16724;0	16724	end	NC_001143.9	833	low
ERR266437.568586	[ERR266437.568586;16;NC_001143.9;833;11;146M;*;0;0]	ERR266437.568586;133;chrXVI;16729;0;*;=;16729;0	16729	end	NC_001143.9	833	low
ERR266437.3369022	[ERR266437.3369022;16;NC_001143.9;833;14;24S31M1I90M;*;0;0]	ERR266437.3369022;133;chrXVI;16739;0;*;=;16739;0	16739	end	NC_001143.9	833	low
ERR266437.2803316	[ERR266437.2803316;16;NC_001143.9;834;14;30M1I115M;*;0;0]	ERR266437.2803316;133;chrXVI;16724;0;*;=;16724;0	16724	end	NC_001143.9	834	low
ERR266437.985628	[ERR266437.985628;16;NC_001143.9;835;18;29M1I116M;*;0;0]	ERR266437.985628;133;chrXVI;16724;0;*;=;16724;0	16724	end	NC_001143.9	835	low
ERR266437.1256235	[ERR266437.1256235;16;NC_001143.9;852;1;146M;*;0;0]	ERR266437.1256235;133;chrXVI;16724;0;*;=;16724;0	16724	end	NC_001143.9	852	low
ERR266437.2135590	[ERR266437.2135590;16;NC_001143.9;864;11;6S139M1S;*;0;0]	ERR266437.2135590;133;chrXVI;16724;0;*;=;16724;0	16724	end	NC_001143.9	864	low
ERR266437.422930	[ERR266437.422930;16;NC_001143.9;872;18;146M;*;0;0]	ERR266437.422930;133;chrXVI;16724;0;*;=;16724;0	16724	end	NC_001143.9	872	low
ERR266437.188386	[ERR266437.188386;16;NC_001143.9;873;11;144M;*;0;0]	ERR266437.188386;133;chrXVI;16724;0;*;=;16724;0	16724	end	NC_001143.9	873	low
ERR266437.1837470	[ERR266437.1837470;16;NC_001143.9;876;18;5S141M;*;0;0]	ERR266437.1837470;133;chrXVI;16724;0;*;=;16724;0	16724	end	NC_001143.9	876	low
ERR266437.3156871	[ERR266437.3156871;16;NC_001143.9;877;11;141M;*;0;0]	ERR266437.3156871;133;chrXVI;16724;0;*;=;16724;0	16724	end	NC_001143.9	877	low
ERR266437.922221	[ERR266437.922221;16;NC_001143.9;883;21;3S143M;*;0;0]	ERR266437.922221;133;chrXVI;16724;0;*;=;16724;0	16724	end	NC_001143.9	883	low
ERR266437.422931	[ERR266437.422931;16;NC_001143.9;883;14;135M;*;0;0]	ERR266437.422931;133;chrXVI;16724;0;*;=;16724;0	16724	end	NC_001143.9	883	low
ERR266437.1552762	[ERR266437.1552762;16;NC_001143.9;887;14;146M;*;0;0]	ERR266437.1552762;133;chrXVI;16724;0;*;=;16724;0	16724	end	NC_001143.9	887	low
ERR266437.1552737	[ERR266437.1552737;16;NC_001143.9;888;18;145M;*;0;0]	ERR266437.1552737;133;chrXVI;16724;0;*;=;16724;0	16724	end	NC_001143.9	888	low
ERR266437.3257399	[ERR266437.3257399;16;NC_001143.9;898;17;146M;*;0;0]	ERR266437.3257399;133;chrXVI;16724;0;*;=;16724;0	16724	end	NC_001143.9	898	low
ERR266437.2539334	[ERR266437.2539334;16;NC_001143.9;905;25;145M;*;0;0]	ERR266437.2539334;133;chrXVI;16724;0;*;=;16724;0	16724	end	NC_001143.9	905	low
ERR266437.2209107	[ERR266437.2209107;16;NC_001143.9;907;18;146M;*;0;0]	ERR266437.2209107;133;chrXVI;16724;0;*;=;16724;0	16724	end	NC_001143.9	907	low
ERR266437.2917101	[ERR266437.2917101;16;NC_001143.9;914;37;146M;*;0;0]	ERR266437.2917101;133;chrXVI;16724;0;*;=;16724;0	16724	end	NC_001143.9	914	low
ERR266437.2917095	[ERR266437.2917095;16;NC_001143.9;915;25;145M;*;0;0]	ERR266437.2917095;133;chrXVI;16724;0;*;=;16724;0	16724	end	NC_001143.9	915	low
ERR266437.460218	[ERR266437.460218;16;NC_001143.9;917;18;144M1S;*;0;0]	ERR266437.460218;133;chrXVI;16724;0;*;=;16724;0	16724	end	NC_001143.9	917	low
ERR266437.3171064	[ERR266437.3171064;16;NC_001143.9;922;21;145M1S;*;0;0]	ERR266437.3171064;133;chrXVI;16724;0;*;=;16724;0	16724	end	NC_001143.9	922	low
ERR266437.2201351	[ERR266437.2201351;16;NC_001143.9;932;25;145M1S;*;0;0]	ERR266437.2201351;133;chrXVI;16724;0;*;=;16724;0	16724	end	NC_001143.9	932	low
ERR266437.3503506	[ERR266437.3503506;16;NC_001143.9;932;25;145M1S;*;0;0]	ERR266437.3503506;133;chrXVI;16724;0;*;=;16724;0	16724	end	NC_001143.9	932	low
ERR266437.485095	[ERR266437.485095;16;NC_001143.9;941;14;146M;*;0;0]	ERR266437.485095;133;chrXVI;16724;0;*;=;16724;0	16724	end	NC_001143.9	941	low
ERR266437.485104	[ERR266437.485104;16;NC_001143.9;943;14;144M;*;0;0]	ERR266437.485104;133;chrXVI;16724;0;*;=;16724;0	16724	end	NC_001143.9	943	low
ERR266437.1696701	[ERR266437.1696701;16;NC_001143.9;949;37;146M;*;0;0]	ERR266437.1696701;133;chrXVI;16724;0;*;=;16724;0	16724	end	NC_001143.9	949	low
ERR266437.128815	[ERR266437.128815;16;NC_001143.9;666267;11;113M1I11M1D20M1S;*;0;0]	ERR266437.128815;133;chrXVI;16834;0;*;=;16834;0	16834	end	NC_001143.9	666267	low
ERR266437.630490	[ERR266437.630490;16;NC_001143.9;666269;11;111M1I11M1D20M3S;*;0;0]	ERR266437.630490;133;chrXVI;16834;0;*;=;16834;0	16834	end	NC_001143.9	666269	low
ERR266437.1136457	[ERR266437.1136457;16;NC_001143.9;666289;11;36M1D54M1I11M1D42M;*;0;0]	ERR266437.1136457;69;chrXVI;16873;0;*;=;16873;0	16873	end	NC_001143.9	666289	low
ERR266437.43128	[ERR266437.43128;16;NC_001143.9;666326;11;6S54M1I11M1D73M;*;0;0]	ERR266437.43128;133;chrXVI;16887;0;*;=;16887;0	16887	end	NC_001143.9	666326	low
ERR266437.1579546	[ERR266437.1579546;16;NC_001143.9;666326;17;36S110M;*;0;0]	ERR266437.1579546;133;chrXVI;16873;0;*;=;16873;0	16873	end	NC_001143.9	666326	low
ERR266437.3216078	[ERR266437.3216078;16;NC_001143.9;666326;18;7S139M;*;0;0]	ERR266437.3216078;133;chrXVI;16883;0;*;=;16883;0	16883	end	NC_001143.9	666326	low
ERR266437.3606753	[ERR266437.3606753;16;NC_001143.9;666326;11;3S54M1I11M1D77M;*;0;0]	ERR266437.3606753;133;chrXVI;16928;0;*;=;16928;0	16928	end	NC_001143.9	666326	low
ERR266437.149984	[ERR266437.149984;16;NC_001143.9;666326;17;10S135M;*;0;0]	ERR266437.149984;133;chrXVI;16873;0;*;=;16873;0	16873	end	NC_001143.9	666326	low
ERR266437.510053	[ERR266437.510053;16;NC_001143.9;666326;17;14S132M;*;0;0]	ERR266437.510053;133;chrXVI;16873;0;*;=;16873;0	16873	end	NC_001143.9	666326	low
ERR266437.1032435	[ERR266437.1032435;16;NC_001143.9;666326;17;21S125M;*;0;0]	ERR266437.1032435;133;chrXVI;16892;0;*;=;16892;0	16892	end	NC_001143.9	666326	low
ERR266437.1407255	[ERR266437.1407255;16;NC_001143.9;666326;17;14S131M;*;0;0]	ERR266437.1407255;133;chrXVI;16882;0;*;=;16882;0	16882	end	NC_001143.9	666326	low
ERR266437.1579514	[ERR266437.1579514;16;NC_001143.9;666326;17;36S110M;*;0;0]	ERR266437.1579514;133;chrXVI;16873;0;*;=;16873;0	16873	end	NC_001143.9	666326	low
ERR266437.2169212	[ERR266437.2169212;16;NC_001143.9;666328;11;52M1I11M1D82M;*;0;0]	ERR266437.2169212;133;chrXVI;16888;0;*;=;16888;0	16888	end	NC_001143.9	666328	low
ERR266437.3165193	[ERR266437.3165193;16;NC_001143.9;666331;11;49M1I11M1D73M;*;0;0]	ERR266437.3165193;133;chrXVI;16882;0;*;=;16882;0	16882	end	NC_001143.9	666331	low
ERR266437.2794892	[ERR266437.2794892;16;NC_001143.9;666335;11;45M1I11M1D83M;*;0;0]	ERR266437.2794892;133;chrXVI;16882;0;*;=;16882;0	16882	end	NC_001143.9	666335	low
ERR266437.2794862	[ERR266437.2794862;16;NC_001143.9;666336;11;44M1I11M1D83M;*;0;0]	ERR266437.2794862;133;chrXVI;16882;0;*;=;16882;0	16882	end	NC_001143.9	666336	low
ERR266437.1306885	[ERR266437.1306885;16;NC_001143.9;666346;34;146M;*;0;0]	ERR266437.1306885;133;chrXVI;16962;0;*;=;16962;0	16962	end	NC_001143.9	666346	low
ERR266437.609168	[ERR266437.609168;16;NC_001143.9;666347;34;145M;*;0;0]	ERR266437.609168;133;chrXVI;16962;0;*;=;16962;0	16962	end	NC_001143.9	666347	low
ERR266437.1883718	[ERR266437.1883718;16;NC_001143.9;666347;18;146M;*;0;0]	ERR266437.1883718;133;chrXVI;16962;0;*;=;16962;0	16962	end	NC_001143.9	666347	low
ERR266437.1883701	[ERR266437.1883701;16;NC_001143.9;666347;18;146M;*;0;0]	ERR266437.1883701;133;chrXVI;16984;0;*;=;16984;0	16984	end	NC_001143.9	666347	low
ERR266437.1979105	[ERR266437.1979105;16;NC_001143.9;666347;33;140M;*;0;0]	ERR266437.1979105;133;chrXVI;16921;0;*;=;16921;0	16921	end	NC_001143.9	666347	low
ERR266437.2272412	[ERR266437.2272412;16;NC_001143.9;666349;11;6S31M1I11M1D96M;*;0;0]	ERR266437.2272412;133;chrXVI;16873;0;*;=;16873;0	16873	end	NC_001143.9	666349	low
ERR266437.2564927	[ERR266437.2564927;16;NC_001143.9;666349;17;2S31M1I11M1D101M;*;0;0]	ERR266437.2564927;133;chrXVI;16907;0;*;=;16907;0	16907	end	NC_001143.9	666349	low
ERR266437.3571393	[ERR266437.3571393;16;NC_001143.9;666351;14;29M1I11M1D105M;*;0;0]	ERR266437.3571393;133;chrXVI;16900;0;*;=;16900;0	16900	end	NC_001143.9	666351	low
ERR266437.3635319	[ERR266437.3635319;16;NC_001143.9;666356;34;145M;*;0;0]	ERR266437.3635319;133;chrXVI;16945;0;*;=;16945;0	16945	end	NC_001143.9	666356	low
ERR266437.3697192	[ERR266437.3697192;16;NC_001143.9;666362;17;18M1I11M1D116M;*;0;0]	ERR266437.3697192;133;chrXVI;16917;0;*;=;16917;0	16917	end	NC_001143.9	666362	low
ERR266437.642264	[ERR266437.642264;16;NC_001143.9;666365;11;15M1I11M1D119M;*;0;0]	ERR266437.642264;133;chrXVI;16910;0;*;=;16910;0	16910	end	NC_001143.9	666365	low
ERR266437.2005796	[ERR266437.2005796;16;NC_001143.9;666366;11;14M1I11M1D119M;*;0;0]	ERR266437.2005796;133;chrXVI;16931;0;*;=;16931;0	16931	end	NC_001143.9	666366	low
ERR266437.2187308	[ERR266437.2187308;16;NC_001143.9;666368;18;12M1I11M1D122M;*;0;0]	ERR266437.2187308;133;chrXVI;16934;0;*;=;16934;0	16934	end	NC_001143.9	666368	low
ERR266437.1489202	[ERR266437.1489202;16;NC_001143.9;666392;37;4S142M;*;0;0]	ERR266437.1489202;133;chrXVI;16940;0;*;=;16940;0	16940	end	NC_001143.9	666392	low
ERR266437.1780969	[ERR266437.1780969;16;NC_001143.9;666392;18;4S142M;*;0;0]	ERR266437.1780969;133;chrXVI;16933;0;*;=;16933;0	16933	end	NC_001143.9	666392	low
ERR266437.2653673	[ERR266437.2653673;16;NC_001143.9;666392;18;3S143M;*;0;0]	ERR266437.2653673;133;chrXVI;16962;0;*;=;16962;0	16962	end	NC_001143.9	666392	low
ERR266437.642301	[ERR266437.642301;16;NC_001143.9;666396;21;115M;*;0;0]	ERR266437.642301;133;chrXVI;16910;0;*;=;16910;0	16910	end	NC_001143.9	666396	low
ERR266437.3435121	[ERR266437.3435121;16;NC_001143.9;666401;38;146M;*;0;0]	ERR266437.3435121;133;chrXVI;16984;0;*;=;16984;0	16984	end	NC_001143.9	666401	low
ERR266437.3345761	[ERR266437.3345761;16;NC_001143.9;666401;38;146M;*;0;0]	ERR266437.3345761;133;chrXVI;16980;0;*;=;16980;0	16980	end	NC_001143.9	666401	low
ERR266437.1079186	[ERR266437.1079186;16;NC_001143.9;666405;38;146M;*;0;0]	ERR266437.1079186;133;chrXVI;16963;0;*;=;16963;0	16963	end	NC_001143.9	666405	low
ERR266437.1347619	[ERR266437.1347619;16;NC_001143.9;666405;38;144M;*;0;0]	ERR266437.1347619;133;chrXVI;16984;0;*;=;16984;0	16984	end	NC_001143.9	666405	low
ERR266437.2044466	[ERR266437.2044466;16;NC_001143.9;666405;38;140M;*;0;0]	ERR266437.2044466;133;chrXVI;16949;0;*;=;16949;0	16949	end	NC_001143.9	666405	low
ERR266437.2465018	[ERR266437.2465018;16;NC_001143.9;666405;38;1S144M;*;0;0]	ERR266437.2465018;133;chrXVI;16985;0;*;=;16985;0	16985	end	NC_001143.9	666405	low
ERR266437.2632538	[ERR266437.2632538;16;NC_001143.9;666405;38;113M;*;0;0]	ERR266437.2632538;133;chrXVI;16940;0;*;=;16940;0	16940	end	NC_001143.9	666405	low
ERR266437.2590681	[ERR266437.2590681;16;NC_001143.9;666406;39;146M;*;0;0]	ERR266437.2590681;133;chrXVI;16962;0;*;=;16962;0	16962	end	NC_001143.9	666406	low
ERR266437.2502615	[ERR266437.2502615;16;NC_001143.9;666407;38;145M;*;0;0]	ERR266437.2502615;133;chrXVI;16984;0;*;=;16984;0	16984	end	NC_001143.9	666407	low
ERR266437.1202379	[ERR266437.1202379;16;NC_001143.9;666413;38;1S144M1S;*;0;0]	ERR266437.1202379;133;chrXVI;16980;0;*;=;16980;0	16980	end	NC_001143.9	666413	low
ERR266437.1202356	[ERR266437.1202356;16;NC_001143.9;666414;38;143M1S;*;0;0]	ERR266437.1202356;133;chrXVI;16980;0;*;=;16980;0	16980	end	NC_001143.9	666414	low
ERR266437.709512	[ERR266437.709512;16;NC_001143.9;666415;38;142M1S;*;0;0]	ERR266437.709512;133;chrXVI;16980;0;*;=;16980;0	16980	end	NC_001143.9	666415	low
ERR266437.3355973	[ERR266437.3355973;16;NC_001143.9;666419;39;138M2S;*;0;0]	ERR266437.3355973;133;chrXVI;16996;0;*;=;16996;0	16996	end	NC_001143.9	666419	low
ERR266437.2095402	[ERR266437.2095402;16;NC_001143.9;666422;37;4S135M6S;*;0;0]	ERR266437.2095402;133;chrXVI;16984;0;*;=;16984;0	16984	end	NC_001143.9	666422	low
ERR266437.62616	[ERR266437.62616;16;NC_001143.9;666424;39;133M1D13M;*;0;0]	ERR266437.62616;133;chrXVI;16984;0;*;=;16984;0	16984	end	NC_001143.9	666424	low
ERR266437.1249280	[ERR266437.1249280;16;NC_001143.9;666426;39;131M1D13M2S;*;0;0]	ERR266437.1249280;133;chrXVI;16984;0;*;=;16984;0	16984	end	NC_001143.9	666426	low
ERR266437.2273707	[ERR266437.2273707;16;NC_001143.9;666429;39;128M1D13M1D4M;*;0;0]	ERR266437.2273707;133;chrXVI;16997;0;*;=;16997;0	16997	end	NC_001143.9	666429	low
ERR266437.3048737	[ERR266437.3048737;16;NC_001143.9;666430;37;127M1D18M1S;*;0;0]	ERR266437.3048737;133;chrXVI;16985;0;*;=;16985;0	16985	end	NC_001143.9	666430	low
ERR266437.1930667	[ERR266437.1930667;16;NC_001143.9;666435;38;122M1D13M1D9M1S;*;0;0]	ERR266437.1930667;133;chrXVI;16996;0;*;=;16996;0	16996	end	NC_001143.9	666435	low
ERR266437.1502641	[ERR266437.1502641;16;NC_001143.9;666436;25;121M1D18M7S;*;0;0]	ERR266437.1502641;133;chrXVI;17003;0;*;=;17003;0	17003	end	NC_001143.9	666436	low
ERR266437.1753672	[ERR266437.1753672;16;NC_001143.9;666443;37;114M1D13M1D9M10S;*;0;0]	ERR266437.1753672;133;chrXVI;17002;0;*;=;17002;0	17002	end	NC_001143.9	666443	low
ERR266437.246337	[ERR266437.246337;16;NC_001143.9;666447;37;108M;*;0;0]	ERR266437.246337;133;chrXVI;16940;0;*;=;16940;0	16940	end	NC_001143.9	666447	low
ERR266437.3165963	[ERR266437.3165963;16;NC_001143.9;666457;17;100M1D18M19S;*;0;0]	ERR266437.3165963;133;chrXVI;17013;0;*;=;17013;0	17013	end	NC_001143.9	666457	low
ERR266437.3696289	[ERR266437.3696289;0;NC_001144.5;4922;1;146M;*;0;0]	ERR266437.3696289;133;chrXVI;17194;0;*;=;17194;0	17194	end	NC_001144.5	4922	low
ERR266437.3266787	[ERR266437.3266787;0;NC_001144.5;4923;1;145M;*;0;0]	ERR266437.3266787;133;chrXVI;17186;0;*;=;17186;0	17186	end	NC_001144.5	4923	low
ERR266437.1529076	[ERR266437.1529076;0;NC_001144.5;4946;1;120M;*;0;0]	ERR266437.1529076;133;chrXVI;17162;0;*;=;17162;0	17162	end	NC_001144.5	4946	low
ERR266437.1479251	[ERR266437.1479251;0;NC_001144.5;4949;1;146M;*;0;0]	ERR266437.1479251;133;chrXVI;17180;0;*;=;17180;0	17180	end	NC_001144.5	4949	low
ERR266437.2884075	[ERR266437.2884075;0;NC_001144.5;4968;1;139M;*;0;0]	ERR266437.2884075;133;chrXVI;17147;0;*;=;17147;0	17147	end	NC_001144.5	4968	low
ERR266437.652314	[ERR266437.652314;0;NC_001144.5;4999;1;145M;*;0;0]	ERR266437.652314;133;chrXVI;17114;0;*;=;17114;0	17114	end	NC_001144.5	4999	low
ERR266437.1006170	[ERR266437.1006170;0;NC_001144.5;5016;1;146M;*;0;0]	ERR266437.1006170;133;chrXVI;17132;0;*;=;17132;0	17132	end	NC_001144.5	5016	low
ERR266437.145529	[ERR266437.145529;0;NC_001144.5;5038;1;146M;*;0;0]	ERR266437.145529;133;chrXVI;17093;0;*;=;17093;0	17093	end	NC_001144.5	5038	low
ERR266437.1954279	[ERR266437.1954279;0;NC_001144.5;5039;1;145M;*;0;0]	ERR266437.1954279;133;chrXVI;17100;0;*;=;17100;0	17100	end	NC_001144.5	5039	low
ERR266437.3198718	[ERR266437.3198718;0;NC_001144.5;5055;1;145M;*;0;0]	ERR266437.3198718;133;chrXVI;17100;0;*;=;17100;0	17100	end	NC_001144.5	5055	low
ERR266437.2099333	[ERR266437.2099333;0;NC_001144.5;5100;1;146M;*;0;0]	ERR266437.2099333;133;chrXVI;17100;0;*;=;17100;0	17100	end	NC_001144.5	5100	low
ERR266437.2646601	[ERR266437.2646601;16;NC_001144.5;5508;1;143M;*;0;0]	ERR266437.2646601;133;chrXVI;17100;0;*;=;17100;0	17100	end	NC_001144.5	5508	low
ERR266437.1187651	[ERR266437.1187651;16;NC_001144.5;5512;1;141M;*;0;0]	ERR266437.1187651;133;chrXVI;17100;0;*;=;17100;0	17100	end	NC_001144.5	5512	low
ERR266437.1745713	[ERR266437.1745713;16;NC_001144.5;5512;1;130M;*;0;0]	ERR266437.1745713;133;chrXVI;17100;0;*;=;17100;0	17100	end	NC_001144.5	5512	low
ERR266437.1261234	[ERR266437.1261234;16;NC_001144.5;5514;1;143M;*;0;0]	ERR266437.1261234;133;chrXVI;17100;0;*;=;17100;0	17100	end	NC_001144.5	5514	low
ERR266437.3203892	[ERR266437.3203892;16;NC_001144.5;5551;1;112M1D3M4D26M;*;0;0]	ERR266437.3203892;133;chrXVI;17100;0;*;=;17100;0	17100	end	NC_001144.5	5551	low
ERR266437.1200469	[ERR266437.1200469;0;NC_001144.5;10455;1;146M;*;0;0]	ERR266437.1200469;133;chrXVI;17198;0;*;=;17198;0	17198	end	NC_001144.5	10455	low
ERR266437.3534693	[ERR266437.3534693;0;NC_001144.5;10466;1;146M;*;0;0]	ERR266437.3534693;133;chrXVI;17188;0;*;=;17188;0	17188	end	NC_001144.5	10466	low
ERR266437.1529040	[ERR266437.1529040;0;NC_001144.5;10481;1;146M;*;0;0]	ERR266437.1529040;133;chrXVI;17162;0;*;=;17162;0	17162	end	NC_001144.5	10481	low
ERR266437.1071819	[ERR266437.1071819;0;NC_001144.5;10489;1;143M;*;0;0]	ERR266437.1071819;133;chrXVI;17165;0;*;=;17165;0	17165	end	NC_001144.5	10489	low
ERR266437.3374683	[ERR266437.3374683;0;NC_001144.5;10492;1;146M;*;0;0]	ERR266437.3374683;133;chrXVI;17165;0;*;=;17165;0	17165	end	NC_001144.5	10492	low
ERR266437.1297373	[ERR266437.1297373;0;NC_001144.5;10497;1;146M;*;0;0]	ERR266437.1297373;133;chrXVI;17166;0;*;=;17166;0	17166	end	NC_001144.5	10497	low
ERR266437.2733747	[ERR266437.2733747;0;NC_001144.5;10500;1;145M;*;0;0]	ERR266437.2733747;133;chrXVI;17153;0;*;=;17153;0	17153	end	NC_001144.5	10500	low
ERR266437.730341	[ERR266437.730341;0;NC_001144.5;10502;1;112M;*;0;0]	ERR266437.730341;133;chrXVI;17146;0;*;=;17146;0	17146	end	NC_001144.5	10502	low
ERR266437.664517	[ERR266437.664517;0;NC_001144.5;10502;1;146M;*;0;0]	ERR266437.664517;133;chrXVI;17152;0;*;=;17152;0	17152	end	NC_001144.5	10502	low
ERR266437.305553	[ERR266437.305553;0;NC_001144.5;10504;1;146M;*;0;0]	ERR266437.305553;133;chrXVI;17129;0;*;=;17129;0	17129	end	NC_001144.5	10504	low
ERR266437.957049	[ERR266437.957049;0;NC_001144.5;10561;1;140M;*;0;0]	ERR266437.957049;133;chrXVI;17102;0;*;=;17102;0	17102	end	NC_001144.5	10561	low
ERR266437.2851444	[ERR266437.2851444;0;NC_001144.5;10571;1;144M;*;0;0]	ERR266437.2851444;69;chrXVI;17081;0;*;=;17081;0	17081	end	NC_001144.5	10571	low
ERR266437.3288859	[ERR266437.3288859;0;NC_001144.5;10573;1;130M;*;0;0]	ERR266437.3288859;133;chrXVI;17100;0;*;=;17100;0	17100	end	NC_001144.5	10573	low
ERR266437.1101594	[ERR266437.1101594;0;NC_001144.5;10573;1;137M;*;0;0]	ERR266437.1101594;133;chrXVI;17093;0;*;=;17093;0	17093	end	NC_001144.5	10573	low
ERR266437.802406	[ERR266437.802406;0;NC_001144.5;10601;1;146M;*;0;0]	ERR266437.802406;133;chrXVI;17100;0;*;=;17100;0	17100	end	NC_001144.5	10601	low
ERR266437.2025448	[ERR266437.2025448;0;NC_001144.5;10610;1;139M;*;0;0]	ERR266437.2025448;133;chrXVI;17100;0;*;=;17100;0	17100	end	NC_001144.5	10610	low
ERR266437.2351937	[ERR266437.2351937;16;NC_001144.5;11007;1;146M;*;0;0]	ERR266437.2351937;133;chrXVI;17100;0;*;=;17100;0	17100	end	NC_001144.5	11007	low
ERR266437.1523635	[ERR266437.1523635;16;NC_001144.5;11011;1;145M;*;0;0]	ERR266437.1523635;133;chrXVI;17100;0;*;=;17100;0	17100	end	NC_001144.5	11011	low
ERR266437.1356787	[ERR266437.1356787;16;NC_001144.5;11016;1;140M;*;0;0]	ERR266437.1356787;133;chrXVI;17100;0;*;=;17100;0	17100	end	NC_001144.5	11016	low
ERR266437.528254	[ERR266437.528254;16;NC_001144.5;11026;1;145M;*;0;0]	ERR266437.528254;133;chrXVI;17100;0;*;=;17100;0	17100	end	NC_001144.5	11026	low
ERR266437.2832834	[ERR266437.2832834;16;NC_001144.5;11047;1;146M;*;0;0]	ERR266437.2832834;133;chrXVI;17100;0;*;=;17100;0	17100	end	NC_001144.5	11047	low
ERR266437.468795	[ERR266437.468795;16;NC_001144.5;11052;1;146M;*;0;0]	ERR266437.468795;133;chrXVI;17100;0;*;=;17100;0	17100	end	NC_001144.5	11052	low
ERR266437.2380919	[ERR266437.2380919;16;NC_001144.5;11077;1;124M;*;0;0]	ERR266437.2380919;133;chrXVI;17100;0;*;=;17100;0	17100	end	NC_001144.5	11077	low
ERR266437.569844	[ERR266437.569844;0;NC_001144.5;11419;11;146M;*;0;0]	ERR266437.569844;133;chrXVI;16991;0;*;=;16991;0	16991	end	NC_001144.5	11419	low
ERR266437.3338215	[ERR266437.3338215;0;NC_001144.5;11578;11;7S137M;*;0;0]	ERR266437.3338215;133;chrXVI;16834;0;*;=;16834;0	16834	end	NC_001144.5	11578	low
ERR266437.1271449	[ERR266437.1271449;0;NC_001144.5;11578;11;145M;*;0;0]	ERR266437.1271449;133;chrXVI;16834;0;*;=;16834;0	16834	end	NC_001144.5	11578	low
ERR266437.2099984	[ERR266437.2099984;0;NC_001144.5;11578;11;5S141M;*;0;0]	ERR266437.2099984;133;chrXVI;16834;0;*;=;16834;0	16834	end	NC_001144.5	11578	low
ERR266437.584017	[ERR266437.584017;0;NC_001144.5;11646;2;56S87M;*;0;0]	ERR266437.584017;133;chrXVI;16811;0;*;=;16811;0	16811	end	NC_001144.5	11646	low
ERR266437.3188739	[ERR266437.3188739;0;NC_001144.5;11646;0;54S89M2S;*;0;0]	ERR266437.3188739;133;chrXVI;16811;0;*;=;16811;0	16811	end	NC_001144.5	11646	low
ERR266437.478931	[ERR266437.478931;16;NC_001144.5;12045;1;146M;*;0;0]	ERR266437.478931;133;chrXVI;16807;0;*;=;16807;0	16807	end	NC_001144.5	12045	low
ERR266437.824550	[ERR266437.824550;16;NC_001144.5;12055;1;146M;*;0;0]	ERR266437.824550;133;chrXVI;16764;0;*;=;16764;0	16764	end	NC_001144.5	12055	low
ERR266437.2960435	[ERR266437.2960435;16;NC_001144.5;12057;1;146M;*;0;0]	ERR266437.2960435;133;chrXVI;16807;0;*;=;16807;0	16807	end	NC_001144.5	12057	low
ERR266437.1320886	[ERR266437.1320886;16;NC_001144.5;12064;1;146M;*;0;0]	ERR266437.1320886;133;chrXVI;16811;0;*;=;16811;0	16811	end	NC_001144.5	12064	low
ERR266437.110525	[ERR266437.110525;16;NC_001144.5;12088;1;146M;*;0;0]	ERR266437.110525;133;chrXVI;16764;0;*;=;16764;0	16764	end	NC_001144.5	12088	low
ERR266437.2668283	[ERR266437.2668283;16;NC_001144.5;12098;1;145M;*;0;0]	ERR266437.2668283;133;chrXVI;16733;0;*;=;16733;0	16733	end	NC_001144.5	12098	low
ERR266437.2668255	[ERR266437.2668255;16;NC_001144.5;12101;1;142M;*;0;0]	ERR266437.2668255;133;chrXVI;16764;0;*;=;16764;0	16764	end	NC_001144.5	12101	low
ERR266437.3542969	[ERR266437.3542969;16;NC_001144.5;12104;1;146M;*;0;0]	ERR266437.3542969;133;chrXVI;16722;0;*;=;16722;0	16722	end	NC_001144.5	12104	low
ERR266437.2346014	[ERR266437.2346014;16;NC_001144.5;12110;1;143M;*;0;0]	ERR266437.2346014;133;chrXVI;16726;0;*;=;16726;0	16726	end	NC_001144.5	12110	low
ERR266437.109252	[ERR266437.109252;16;NC_001144.5;12119;0;3S24M1D28M1D4M1I84M;*;0;0]	ERR266437.109252;133;chrXVI;16724;0;*;=;16724;0	16724	end	NC_001144.5	12119	low
ERR266437.1685505	[ERR266437.1685505;16;NC_001144.5;12129;0;14M1D28M1D4M1I95M2S;*;0;0]	ERR266437.1685505;133;chrXVI;16724;0;*;=;16724;0	16724	end	NC_001144.5	12129	low
ERR266437.3090146	[ERR266437.3090146;16;NC_001144.5;12130;1;146M;*;0;0]	ERR266437.3090146;133;chrXVI;16724;0;*;=;16724;0	16724	end	NC_001144.5	12130	low
ERR266437.310927	[ERR266437.310927;16;NC_001144.5;460893;1;125M;*;0;0]	ERR266437.310927;133;chrXVI;13472;0;*;=;13472;0	13472	end	NC_001144.5	460893	low
ERR266437.158888	[ERR266437.158888;0;NC_001144.5;1063997;11;144M;*;0;0]	ERR266437.158888;133;chrXVI;16724;0;*;=;16724;0	16724	end	NC_001144.5	1063997	good
ERR266437.2085911	[ERR266437.2085911;0;NC_001144.5;1063997;11;130M;*;0;0]	ERR266437.2085911;133;chrXVI;16724;0;*;=;16724;0	16724	end	NC_001144.5	1063997	good
ERR266437.1073762	[ERR266437.1073762;0;NC_001144.5;1064002;11;142M;*;0;0]	ERR266437.1073762;133;chrXVI;16724;0;*;=;16724;0	16724	end	NC_001144.5	1064002	good
ERR266437.467088	[ERR266437.467088;0;NC_001144.5;1064004;11;146M;*;0;0]	ERR266437.467088;133;chrXVI;16724;0;*;=;16724;0	16724	end	NC_001144.5	1064004	good
ERR266437.3281221	[ERR266437.3281221;0;NC_001144.5;1064006;14;146M;*;0;0]	ERR266437.3281221;133;chrXVI;16724;0;*;=;16724;0	16724	end	NC_001144.5	1064006	good
ERR266437.3278843	[ERR266437.3278843;0;NC_001144.5;1064013;11;143M1S;*;0;0]	ERR266437.3278843;133;chrXVI;16724;0;*;=;16724;0	16724	end	NC_001144.5	1064013	good
ERR266437.3656182	[ERR266437.3656182;0;NC_001144.5;1064015;11;146M;*;0;0]	ERR266437.3656182;133;chrXVI;16724;0;*;=;16724;0	16724	end	NC_001144.5	1064015	good
ERR266437.3088939	[ERR266437.3088939;0;NC_001144.5;1064021;17;135M1D10M;*;0;0]	ERR266437.3088939;133;chrXVI;16724;0;*;=;16724;0	16724	end	NC_001144.5	1064021	good
ERR266437.1303294	[ERR266437.1303294;0;NC_001144.5;1064027;11;139M;*;0;0]	ERR266437.1303294;133;chrXVI;16724;0;*;=;16724;0	16724	end	NC_001144.5	1064027	good
ERR266437.1750069	[ERR266437.1750069;0;NC_001144.5;1064036;14;142M;*;0;0]	ERR266437.1750069;133;chrXVI;16722;0;*;=;16722;0	16722	end	NC_001144.5	1064036	good
ERR266437.2516649	[ERR266437.2516649;0;NC_001144.5;1064036;11;120M1D25M1S;*;0;0]	ERR266437.2516649;133;chrXVI;16724;0;*;=;16724;0	16724	end	NC_001144.5	1064036	good
ERR266437.2968310	[ERR266437.2968310;0;NC_001144.5;1064040;11;4S142M;*;0;0]	ERR266437.2968310;133;chrXVI;16724;0;*;=;16724;0	16724	end	NC_001144.5	1064040	good
ERR266437.148701	[ERR266437.148701;0;NC_001144.5;1064047;11;2S115M2S;*;0;0]	ERR266437.148701;133;chrXVI;16724;0;*;=;16724;0	16724	end	NC_001144.5	1064047	good
ERR266437.545257	[ERR266437.545257;0;NC_001144.5;1064049;1;145M;*;0;0]	ERR266437.545257;133;chrXVI;16724;0;*;=;16724;0	16724	end	NC_001144.5	1064049	good
ERR266437.874178	[ERR266437.874178;0;NC_001144.5;1064051;18;146M;*;0;0]	ERR266437.874178;133;chrXVI;16722;0;*;=;16722;0	16722	end	NC_001144.5	1064051	good
ERR266437.1862919	[ERR266437.1862919;0;NC_001144.5;1064051;14;115M;*;0;0]	ERR266437.1862919;133;chrXVI;16722;0;*;=;16722;0	16722	end	NC_001144.5	1064051	good
ERR266437.3290676	[ERR266437.3290676;0;NC_001144.5;1064055;14;144M2S;*;0;0]	ERR266437.3290676;133;chrXVI;16722;0;*;=;16722;0	16722	end	NC_001144.5	1064055	good
ERR266437.693089	[ERR266437.693089;0;NC_001144.5;1064057;11;1S142M3S;*;0;0]	ERR266437.693089;133;chrXVI;16724;0;*;=;16724;0	16724	end	NC_001144.5	1064057	good
ERR266437.2562257	[ERR266437.2562257;0;NC_001144.5;1064059;14;97M1D47M1S;*;0;0]	ERR266437.2562257;133;chrXVI;16724;0;*;=;16724;0	16724	end	NC_001144.5	1064059	good
ERR266437.460510	[ERR266437.460510;0;NC_001144.5;1064060;11;122M2S;*;0;0]	ERR266437.460510;133;chrXVI;16724;0;*;=;16724;0	16724	end	NC_001144.5	1064060	good
ERR266437.762059	[ERR266437.762059;0;NC_001144.5;1064063;14;145M;*;0;0]	ERR266437.762059;133;chrXVI;16722;0;*;=;16722;0	16722	end	NC_001144.5	1064063	good
ERR266437.1794005	[ERR266437.1794005;0;NC_001144.5;1064063;14;145M;*;0;0]	ERR266437.1794005;133;chrXVI;16722;0;*;=;16722;0	16722	end	NC_001144.5	1064063	good
ERR266437.762030	[ERR266437.762030;0;NC_001144.5;1064063;14;146M;*;0;0]	ERR266437.762030;133;chrXVI;16722;0;*;=;16722;0	16722	end	NC_001144.5	1064063	good
ERR266437.2698980	[ERR266437.2698980;0;NC_001144.5;1064065;14;139M;*;0;0]	ERR266437.2698980;133;chrXVI;16724;0;*;=;16724;0	16724	end	NC_001144.5	1064065	good
ERR266437.2731043	[ERR266437.2731043;0;NC_001144.5;1064069;14;146M;*;0;0]	ERR266437.2731043;133;chrXVI;16722;0;*;=;16722;0	16722	end	NC_001144.5	1064069	good
ERR266437.842807	[ERR266437.842807;0;NC_001144.5;1064072;17;146M;*;0;0]	ERR266437.842807;133;chrXVI;16724;0;*;=;16724;0	16724	end	NC_001144.5	1064072	good
ERR266437.1179376	[ERR266437.1179376;0;NC_001144.5;1064072;17;146M;*;0;0]	ERR266437.1179376;133;chrXVI;16722;0;*;=;16722;0	16722	end	NC_001144.5	1064072	good
ERR266437.2570464	[ERR266437.2570464;0;NC_001144.5;1064074;18;146M;*;0;0]	ERR266437.2570464;133;chrXVI;16722;0;*;=;16722;0	16722	end	NC_001144.5	1064074	good
ERR266437.521313	[ERR266437.521313;0;NC_001144.5;1064079;17;3S143M;*;0;0]	ERR266437.521313;133;chrXVI;16724;0;*;=;16724;0	16724	end	NC_001144.5	1064079	good
ERR266437.1257971	[ERR266437.1257971;0;NC_001144.5;1064079;17;3S143M;*;0;0]	ERR266437.1257971;133;chrXVI;16724;0;*;=;16724;0	16724	end	NC_001144.5	1064079	good
ERR266437.2741335	[ERR266437.2741335;0;NC_001144.5;1064079;14;1S144M;*;0;0]	ERR266437.2741335;133;chrXVI;16724;0;*;=;16724;0	16724	end	NC_001144.5	1064079	good
ERR266437.3052421	[ERR266437.3052421;0;NC_001144.5;1064079;14;1S144M1S;*;0;0]	ERR266437.3052421;133;chrXVI;16722;0;*;=;16722;0	16722	end	NC_001144.5	1064079	good
ERR266437.3465971	[ERR266437.3465971;0;NC_001144.5;1064079;11;11S135M;*;0;0]	ERR266437.3465971;133;chrXVI;16724;0;*;=;16724;0	16724	end	NC_001144.5	1064079	good
ERR266437.916593	[ERR266437.916593;0;NC_001144.5;1064079;17;3S141M;*;0;0]	ERR266437.916593;133;chrXVI;16722;0;*;=;16722;0	16722	end	NC_001144.5	1064079	good
ERR266437.1042295	[ERR266437.1042295;0;NC_001144.5;1064079;17;1S144M1S;*;0;0]	ERR266437.1042295;133;chrXVI;16722;0;*;=;16722;0	16722	end	NC_001144.5	1064079	good
ERR266437.864221	[ERR266437.864221;0;NC_001144.5;1064080;17;143M3S;*;0;0]	ERR266437.864221;133;chrXVI;16722;0;*;=;16722;0	16722	end	NC_001144.5	1064080	good
ERR266437.3474237	[ERR266437.3474237;0;NC_001144.5;1064080;17;144M2S;*;0;0]	ERR266437.3474237;133;chrXVI;16724;0;*;=;16724;0	16724	end	NC_001144.5	1064080	good
ERR266437.3497189	[ERR266437.3497189;0;NC_001144.5;1064081;17;142M2S;*;0;0]	ERR266437.3497189;133;chrXVI;16724;0;*;=;16724;0	16724	end	NC_001144.5	1064081	good
ERR266437.2046500	[ERR266437.2046500;0;NC_001144.5;1064082;18;142M3S;*;0;0]	ERR266437.2046500;133;chrXVI;16724;0;*;=;16724;0	16724	end	NC_001144.5	1064082	good
ERR266437.2389263	[ERR266437.2389263;0;NC_001144.5;1064082;18;74M1D51M;*;0;0]	ERR266437.2389263;133;chrXVI;16724;0;*;=;16724;0	16724	end	NC_001144.5	1064082	good
ERR266437.1953891	[ERR266437.1953891;0;NC_001144.5;1064083;14;73M1D57M;*;0;0]	ERR266437.1953891;133;chrXVI;16724;0;*;=;16724;0	16724	end	NC_001144.5	1064083	good
ERR266437.2728583	[ERR266437.2728583;0;NC_001144.5;1064083;21;141M2S;*;0;0]	ERR266437.2728583;133;chrXVI;16724;0;*;=;16724;0	16724	end	NC_001144.5	1064083	good
ERR266437.2309887	[ERR266437.2309887;0;NC_001144.5;1064083;14;125M;*;0;0]	ERR266437.2309887;133;chrXVI;16724;0;*;=;16724;0	16724	end	NC_001144.5	1064083	good
ERR266437.1815850	[ERR266437.1815850;0;NC_001144.5;1064084;17;146M;*;0;0]	ERR266437.1815850;133;chrXVI;16724;0;*;=;16724;0	16724	end	NC_001144.5	1064084	good
ERR266437.1951711	[ERR266437.1951711;0;NC_001144.5;1064084;17;146M;*;0;0]	ERR266437.1951711;133;chrXVI;16724;0;*;=;16724;0	16724	end	NC_001144.5	1064084	good
ERR266437.1020547	[ERR266437.1020547;0;NC_001144.5;1064086;17;137M9S;*;0;0]	ERR266437.1020547;133;chrXVI;16724;0;*;=;16724;0	16724	end	NC_001144.5	1064086	good
ERR266437.3227039	[ERR266437.3227039;0;NC_001144.5;1064088;14;146M;*;0;0]	ERR266437.3227039;133;chrXVI;16724;0;*;=;16724;0	16724	end	NC_001144.5	1064088	good
ERR266437.3442688	[ERR266437.3442688;0;NC_001144.5;1064088;14;146M;*;0;0]	ERR266437.3442688;133;chrXVI;16724;0;*;=;16724;0	16724	end	NC_001144.5	1064088	good
ERR266437.992423	[ERR266437.992423;0;NC_001144.5;1064094;11;129M2D1M1I15M;*;0;0]	ERR266437.992423;133;chrXVI;16724;0;*;=;16724;0	16724	end	NC_001144.5	1064094	good
ERR266437.3295940	[ERR266437.3295940;0;NC_001144.5;1064096;14;60M1D64M1D22M;*;0;0]	ERR266437.3295940;133;chrXVI;16724;0;*;=;16724;0	16724	end	NC_001144.5	1064096	good
ERR266437.3689388	[ERR266437.3689388;0;NC_001144.5;1064099;14;137M;*;0;0]	ERR266437.3689388;133;chrXVI;16729;0;*;=;16729;0	16729	end	NC_001144.5	1064099	good
ERR266437.3625504	[ERR266437.3625504;0;NC_001144.5;1064105;11;118M2D1M1I26M;*;0;0]	ERR266437.3625504;133;chrXVI;16724;0;*;=;16724;0	16724	end	NC_001144.5	1064105	good
ERR266437.3752957	[ERR266437.3752957;0;NC_001144.5;1064105;11;146M;*;0;0]	ERR266437.3752957;133;chrXVI;16724;0;*;=;16724;0	16724	end	NC_001144.5	1064105	good
ERR266437.826872	[ERR266437.826872;0;NC_001144.5;1064106;11;117M2D1M1I27M;*;0;0]	ERR266437.826872;133;chrXVI;16722;0;*;=;16722;0	16722	end	NC_001144.5	1064106	good
ERR266437.3528670	[ERR266437.3528670;0;NC_001144.5;1064108;11;115M2D1M1I29M;*;0;0]	ERR266437.3528670;133;chrXVI;16722;0;*;=;16722;0	16722	end	NC_001144.5	1064108	good
ERR266437.314361	[ERR266437.314361;0;NC_001144.5;1064113;11;43M1D66M2D1M1I33M;*;0;0]	ERR266437.314361;133;chrXVI;16724;0;*;=;16724;0	16724	end	NC_001144.5	1064113	good
ERR266437.1538682	[ERR266437.1538682;0;NC_001144.5;1064159;11;146M;*;0;0]	ERR266437.1538682;133;chrXVI;16764;0;*;=;16764;0	16764	end	NC_001144.5	1064159	good
ERR266437.2534357	[ERR266437.2534357;0;NC_001144.5;1064168;11;146M;*;0;0]	ERR266437.2534357;133;chrXVI;16734;0;*;=;16734;0	16734	end	NC_001144.5	1064168	good
ERR266437.2903698	[ERR266437.2903698;0;NC_001144.5;1064173;11;146M;*;0;0]	ERR266437.2903698;133;chrXVI;16764;0;*;=;16764;0	16764	end	NC_001144.5	1064173	good
ERR266437.791269	[ERR266437.791269;0;NC_001144.5;1064185;11;146M;*;0;0]	ERR266437.791269;133;chrXVI;16807;0;*;=;16807;0	16807	end	NC_001144.5	1064185	good
ERR266437.509037	[ERR266437.509037;0;NC_001144.5;1064191;11;1S145M;*;0;0]	ERR266437.509037;133;chrXVI;16807;0;*;=;16807;0	16807	end	NC_001144.5	1064191	good
ERR266437.3275994	[ERR266437.3275994;0;NC_001144.5;1064191;11;2S143M;*;0;0]	ERR266437.3275994;133;chrXVI;16807;0;*;=;16807;0	16807	end	NC_001144.5	1064191	good
ERR266437.2016109	[ERR266437.2016109;0;NC_001144.5;1064200;11;3S143M;*;0;0]	ERR266437.2016109;69;chrXVI;16807;0;*;=;16807;0	16807	end	NC_001144.5	1064200	good
ERR266437.2159025	[ERR266437.2159025;0;NC_001144.5;1064200;11;3S143M;*;0;0]	ERR266437.2159025;69;chrXVI;16811;0;*;=;16811;0	16811	end	NC_001144.5	1064200	good
ERR266437.2189742	[ERR266437.2189742;0;NC_001144.5;1064201;11;142M;*;0;0]	ERR266437.2189742;133;chrXVI;16807;0;*;=;16807;0	16807	end	NC_001144.5	1064201	good
ERR266437.673530	[ERR266437.673530;0;NC_001144.5;1064209;11;146M;*;0;0]	ERR266437.673530;133;chrXVI;16807;0;*;=;16807;0	16807	end	NC_001144.5	1064209	good
ERR266437.641351	[ERR266437.641351;0;NC_001144.5;1064210;11;93M1I6M1D46M;*;0;0]	ERR266437.641351;133;chrXVI;16807;0;*;=;16807;0	16807	end	NC_001144.5	1064210	good
ERR266437.641304	[ERR266437.641304;0;NC_001144.5;1064210;11;93M1I6M1D46M;*;0;0]	ERR266437.641304;133;chrXVI;16807;0;*;=;16807;0	16807	end	NC_001144.5	1064210	good
ERR266437.3422278	[ERR266437.3422278;0;NC_001144.5;1064212;11;146M;*;0;0]	ERR266437.3422278;133;chrXVI;16807;0;*;=;16807;0	16807	end	NC_001144.5	1064212	good
ERR266437.629889	[ERR266437.629889;0;NC_001144.5;1064215;11;146M;*;0;0]	ERR266437.629889;133;chrXVI;16811;0;*;=;16811;0	16811	end	NC_001144.5	1064215	good
ERR266437.3227491	[ERR266437.3227491;0;NC_001144.5;1064225;11;8S138M;*;0;0]	ERR266437.3227491;133;chrXVI;16807;0;*;=;16807;0	16807	end	NC_001144.5	1064225	good
ERR266437.606315	[ERR266437.606315;0;NC_001144.5;1065144;14;19S127M;*;0;0]	ERR266437.606315;133;chrXVI;17100;0;*;=;17100;0	17100	end	NC_001144.5	1065144	good
ERR266437.1764143	[ERR266437.1764143;0;NC_001144.5;1065144;14;4S141M;*;0;0]	ERR266437.1764143;133;chrXVI;17100;0;*;=;17100;0	17100	end	NC_001144.5	1065144	good
ERR266437.2346101	[ERR266437.2346101;0;NC_001144.5;1065144;14;5S141M;*;0;0]	ERR266437.2346101;133;chrXVI;17100;0;*;=;17100;0	17100	end	NC_001144.5	1065144	good
ERR266437.3631327	[ERR266437.3631327;0;NC_001144.5;1065144;14;6S139M;*;0;0]	ERR266437.3631327;133;chrXVI;17100;0;*;=;17100;0	17100	end	NC_001144.5	1065144	good
ERR266437.3154861	[ERR266437.3154861;0;NC_001144.5;1065145;14;143M1S;*;0;0]	ERR266437.3154861;133;chrXVI;17100;0;*;=;17100;0	17100	end	NC_001144.5	1065145	good
ERR266437.46731	[ERR266437.46731;0;NC_001144.5;1065150;11;146M;*;0;0]	ERR266437.46731;133;chrXVI;17100;0;*;=;17100;0	17100	end	NC_001144.5	1065150	good
ERR266437.1104964	[ERR266437.1104964;0;NC_001144.5;1065152;11;145M;*;0;0]	ERR266437.1104964;133;chrXVI;17100;0;*;=;17100;0	17100	end	NC_001144.5	1065152	good
ERR266437.1514010	[ERR266437.1514010;0;NC_001144.5;1065152;11;146M;*;0;0]	ERR266437.1514010;133;chrXVI;17100;0;*;=;17100;0	17100	end	NC_001144.5	1065152	good
ERR266437.2565146	[ERR266437.2565146;0;NC_001144.5;1065152;11;146M;*;0;0]	ERR266437.2565146;133;chrXVI;17100;0;*;=;17100;0	17100	end	NC_001144.5	1065152	good
ERR266437.2943419	[ERR266437.2943419;0;NC_001144.5;1065154;11;138M;*;0;0]	ERR266437.2943419;133;chrXVI;17100;0;*;=;17100;0	17100	end	NC_001144.5	1065154	good
ERR266437.555175	[ERR266437.555175;0;NC_001144.5;1065156;11;146M;*;0;0]	ERR266437.555175;133;chrXVI;17100;0;*;=;17100;0	17100	end	NC_001144.5	1065156	good
ERR266437.2928878	[ERR266437.2928878;0;NC_001144.5;1065156;11;145M;*;0;0]	ERR266437.2928878;133;chrXVI;17100;0;*;=;17100;0	17100	end	NC_001144.5	1065156	good
ERR266437.555150	[ERR266437.555150;0;NC_001144.5;1065156;11;135M;*;0;0]	ERR266437.555150;133;chrXVI;17100;0;*;=;17100;0	17100	end	NC_001144.5	1065156	good
ERR266437.2281880	[ERR266437.2281880;0;NC_001144.5;1065163;11;146M;*;0;0]	ERR266437.2281880;133;chrXVI;17100;0;*;=;17100;0	17100	end	NC_001144.5	1065163	good
ERR266437.1152704	[ERR266437.1152704;0;NC_001144.5;1065175;11;145M;*;0;0]	ERR266437.1152704;133;chrXVI;17100;0;*;=;17100;0	17100	end	NC_001144.5	1065175	good
ERR266437.1598892	[ERR266437.1598892;0;NC_001144.5;1065175;11;146M;*;0;0]	ERR266437.1598892;133;chrXVI;17100;0;*;=;17100;0	17100	end	NC_001144.5	1065175	good
ERR266437.731201	[ERR266437.731201;0;NC_001144.5;1065192;11;145M;*;0;0]	ERR266437.731201;133;chrXVI;17100;0;*;=;17100;0	17100	end	NC_001144.5	1065192	good
ERR266437.1210312	[ERR266437.1210312;0;NC_001144.5;1065197;11;146M;*;0;0]	ERR266437.1210312;133;chrXVI;17100;0;*;=;17100;0	17100	end	NC_001144.5	1065197	good
ERR266437.678038	[ERR266437.678038;0;NC_001144.5;1065218;11;145M;*;0;0]	ERR266437.678038;133;chrXVI;17100;0;*;=;17100;0	17100	end	NC_001144.5	1065218	good
ERR266437.1738818	[ERR266437.1738818;0;NC_001144.5;1065221;11;144M;*;0;0]	ERR266437.1738818;133;chrXVI;17100;0;*;=;17100;0	17100	end	NC_001144.5	1065221	good
ERR266437.514690	[ERR266437.514690;0;NC_001144.5;1065256;11;118M;*;0;0]	ERR266437.514690;133;chrXVI;17135;0;*;=;17135;0	17135	end	NC_001144.5	1065256	good
ERR266437.2293813	[ERR266437.2293813;16;NC_001144.5;1065330;11;4S60M1D82M;*;0;0]	ERR266437.2293813;133;chrXVI;16724;0;*;=;16724;0	16724	end	NC_001144.5	1065330	good
ERR266437.3382293	[ERR266437.3382293;0;NC_001144.5;1065330;11;1S60M1D71M;*;0;0]	ERR266437.3382293;133;chrXVI;17193;0;*;=;17193;0	17193	end	NC_001144.5	1065330	good
ERR266437.390765	[ERR266437.390765;16;NC_001144.5;1065336;11;54M1D78M1S;*;0;0]	ERR266437.390765;133;chrXVI;16724;0;*;=;16724;0	16724	end	NC_001144.5	1065336	good
ERR266437.2997289	[ERR266437.2997289;16;NC_001144.5;1065545;1;146M;*;0;0]	ERR266437.2997289;133;chrXVI;17100;0;*;=;17100;0	17100	end	NC_001144.5	1065545	good
ERR266437.2733313	[ERR266437.2733313;16;NC_001144.5;1065565;1;146M;*;0;0]	ERR266437.2733313;133;chrXVI;17100;0;*;=;17100;0	17100	end	NC_001144.5	1065565	good
ERR266437.2092164	[ERR266437.2092164;16;NC_001144.5;1065569;1;141M;*;0;0]	ERR266437.2092164;133;chrXVI;17100;0;*;=;17100;0	17100	end	NC_001144.5	1065569	good
ERR266437.1560745	[ERR266437.1560745;16;NC_001144.5;1065577;1;115M;*;0;0]	ERR266437.1560745;133;chrXVI;17100;0;*;=;17100;0	17100	end	NC_001144.5	1065577	good
ERR266437.2597062	[ERR266437.2597062;16;NC_001144.5;1065579;1;145M;*;0;0]	ERR266437.2597062;133;chrXVI;17100;0;*;=;17100;0	17100	end	NC_001144.5	1065579	good
ERR266437.986343	[ERR266437.986343;16;NC_001144.5;1065603;1;63M1D83M;*;0;0]	ERR266437.986343;133;chrXVI;17100;0;*;=;17100;0	17100	end	NC_001144.5	1065603	good
ERR266437.1441675	[ERR266437.1441675;16;NC_001144.5;1065698;1;146M;*;0;0]	ERR266437.1441675;133;chrXVI;17178;0;*;=;17178;0	17178	end	NC_001144.5	1065698	good
ERR266437.1437194	[ERR266437.1437194;16;NC_001144.5;1065712;1;146M;*;0;0]	ERR266437.1437194;133;chrXVI;17184;0;*;=;17184;0	17184	end	NC_001144.5	1065712	good
ERR266437.3282662	[ERR266437.3282662;16;NC_001144.5;1065723;11;146M;*;0;0]	ERR266437.3282662;133;chrXVI;17195;0;*;=;17195;0	17195	end	NC_001144.5	1065723	good
ERR266437.2130527	[ERR266437.2130527;16;NC_001144.5;1065729;11;138M;*;0;0]	ERR266437.2130527;133;chrXVI;17195;0;*;=;17195;0	17195	end	NC_001144.5	1065729	good
ERR266437.2235864	[ERR266437.2235864;0;NC_001144.5;1071648;1;146M;*;0;0]	ERR266437.2235864;133;chrXVI;17100;0;*;=;17100;0	17100	end	NC_001144.5	1071648	good
ERR266437.1781682	[ERR266437.1781682;0;NC_001144.5;1071651;1;117M;*;0;0]	ERR266437.1781682;133;chrXVI;17100;0;*;=;17100;0	17100	end	NC_001144.5	1071651	good
ERR266437.296246	[ERR266437.296246;0;NC_001144.5;1071653;1;114M;*;0;0]	ERR266437.296246;133;chrXVI;17100;0;*;=;17100;0	17100	end	NC_001144.5	1071653	good
ERR266437.2728473	[ERR266437.2728473;0;NC_001144.5;1071660;1;146M;*;0;0]	ERR266437.2728473;133;chrXVI;17100;0;*;=;17100;0	17100	end	NC_001144.5	1071660	good
ERR266437.3411436	[ERR266437.3411436;0;NC_001144.5;1071722;1;146M;*;0;0]	ERR266437.3411436;133;chrXVI;17100;0;*;=;17100;0	17100	end	NC_001144.5	1071722	good
ERR266437.3200740	[ERR266437.3200740;0;NC_001144.5;1071725;1;144M;*;0;0]	ERR266437.3200740;133;chrXVI;17100;0;*;=;17100;0	17100	end	NC_001144.5	1071725	good
ERR266437.2140726	[ERR266437.2140726;0;NC_001144.5;1071737;1;146M;*;0;0]	ERR266437.2140726;133;chrXVI;17100;0;*;=;17100;0	17100	end	NC_001144.5	1071737	good
ERR266437.2656492	[ERR266437.2656492;0;NC_001144.5;1071758;1;146M;*;0;0]	ERR266437.2656492;133;chrXVI;17113;0;*;=;17113;0	17113	end	NC_001144.5	1071758	good
ERR266437.2356493	[ERR266437.2356493;0;NC_001144.5;1071780;1;146M;*;0;0]	ERR266437.2356493;133;chrXVI;17133;0;*;=;17133;0	17133	end	NC_001144.5	1071780	good
ERR266437.3382032	[ERR266437.3382032;0;NC_001144.5;1071780;1;129M;*;0;0]	ERR266437.3382032;133;chrXVI;17146;0;*;=;17146;0	17146	end	NC_001144.5	1071780	good
ERR266437.1943883	[ERR266437.1943883;0;NC_001144.5;1071788;1;135M;*;0;0]	ERR266437.1943883;133;chrXVI;17149;0;*;=;17149;0	17149	end	NC_001144.5	1071788	good
ERR266437.2170913	[ERR266437.2170913;0;NC_001144.5;1071791;1;2S143M;*;0;0]	ERR266437.2170913;133;chrXVI;17143;0;*;=;17143;0	17143	end	NC_001144.5	1071791	good
ERR266437.2751837	[ERR266437.2751837;0;NC_001144.5;1071791;1;130M;*;0;0]	ERR266437.2751837;133;chrXVI;17143;0;*;=;17143;0	17143	end	NC_001144.5	1071791	good
ERR266437.1010134	[ERR266437.1010134;0;NC_001144.5;1071807;1;129M;*;0;0]	ERR266437.1010134;133;chrXVI;17180;0;*;=;17180;0	17180	end	NC_001144.5	1071807	good
ERR266437.3762155	[ERR266437.3762155;0;NC_001144.5;1071828;1;146M;*;0;0]	ERR266437.3762155;133;chrXVI;17183;0;*;=;17183;0	17183	end	NC_001144.5	1071828	good
ERR266437.1758502	[ERR266437.1758502;0;NC_001144.5;1071830;1;146M;*;0;0]	ERR266437.1758502;133;chrXVI;17182;0;*;=;17182;0	17182	end	NC_001144.5	1071830	good
ERR266437.1638508	[ERR266437.1638508;16;NC_001144.5;1072058;1;144M;*;0;0]	ERR266437.1638508;133;chrXVI;17100;0;*;=;17100;0	17100	end	NC_001144.5	1072058	good
ERR266437.963279	[ERR266437.963279;16;NC_001144.5;1072060;1;146M;*;0;0]	ERR266437.963279;133;chrXVI;17100;0;*;=;17100;0	17100	end	NC_001144.5	1072060	good
ERR266437.2274159	[ERR266437.2274159;16;NC_001144.5;1072067;1;146M;*;0;0]	ERR266437.2274159;133;chrXVI;17100;0;*;=;17100;0	17100	end	NC_001144.5	1072067	good
ERR266437.46223	[ERR266437.46223;16;NC_001144.5;1072069;1;146M;*;0;0]	ERR266437.46223;133;chrXVI;17100;0;*;=;17100;0	17100	end	NC_001144.5	1072069	good
ERR266437.2947976	[ERR266437.2947976;16;NC_001144.5;1072077;1;146M;*;0;0]	ERR266437.2947976;133;chrXVI;17100;0;*;=;17100;0	17100	end	NC_001144.5	1072077	good
ERR266437.3163635	[ERR266437.3163635;16;NC_001144.5;1072081;1;145M;*;0;0]	ERR266437.3163635;133;chrXVI;17100;0;*;=;17100;0	17100	end	NC_001144.5	1072081	good
ERR266437.1447189	[ERR266437.1447189;16;NC_001144.5;1072108;1;146M;*;0;0]	ERR266437.1447189;133;chrXVI;17100;0;*;=;17100;0	17100	end	NC_001144.5	1072108	good
ERR266437.1009237	[ERR266437.1009237;16;NC_001144.5;1072125;1;121M;*;0;0]	ERR266437.1009237;133;chrXVI;17100;0;*;=;17100;0	17100	end	NC_001144.5	1072125	good
ERR266437.1383609	[ERR266437.1383609;16;NC_001144.5;1072129;1;140M;*;0;0]	ERR266437.1383609;133;chrXVI;17100;0;*;=;17100;0	17100	end	NC_001144.5	1072129	good
ERR266437.3538411	[ERR266437.3538411;16;NC_001144.5;1072129;1;145M;*;0;0]	ERR266437.3538411;133;chrXVI;17100;0;*;=;17100;0	17100	end	NC_001144.5	1072129	good
ERR266437.47879	[ERR266437.47879;16;NC_001144.5;1072136;1;146M;*;0;0]	ERR266437.47879;133;chrXVI;17100;0;*;=;17100;0	17100	end	NC_001144.5	1072136	good
ERR266437.2905964	[ERR266437.2905964;16;NC_001144.5;1072136;1;146M;*;0;0]	ERR266437.2905964;133;chrXVI;17100;0;*;=;17100;0	17100	end	NC_001144.5	1072136	good
ERR266437.3447539	[ERR266437.3447539;16;NC_001144.5;1072138;1;145M;*;0;0]	ERR266437.3447539;133;chrXVI;17134;0;*;=;17134;0	17134	end	NC_001144.5	1072138	good
ERR266437.1245040	[ERR266437.1245040;16;NC_001144.5;1072141;1;146M;*;0;0]	ERR266437.1245040;133;chrXVI;17124;0;*;=;17124;0	17124	end	NC_001144.5	1072141	good
ERR266437.2871754	[ERR266437.2871754;16;NC_001144.5;1072142;1;144M;*;0;0]	ERR266437.2871754;133;chrXVI;17100;0;*;=;17100;0	17100	end	NC_001144.5	1072142	good
ERR266437.3618675	[ERR266437.3618675;16;NC_001144.5;1072154;1;145M;*;0;0]	ERR266437.3618675;133;chrXVI;17102;0;*;=;17102;0	17102	end	NC_001144.5	1072154	good
ERR266437.2420969	[ERR266437.2420969;16;NC_001144.5;1072157;1;146M;*;0;0]	ERR266437.2420969;133;chrXVI;17113;0;*;=;17113;0	17113	end	NC_001144.5	1072157	good
ERR266437.1012345	[ERR266437.1012345;16;NC_001144.5;1072158;1;146M;*;0;0]	ERR266437.1012345;133;chrXVI;17123;0;*;=;17123;0	17123	end	NC_001144.5	1072158	good
ERR266437.1244196	[ERR266437.1244196;16;NC_001144.5;1072164;1;146M;*;0;0]	ERR266437.1244196;133;chrXVI;17100;0;*;=;17100;0	17100	end	NC_001144.5	1072164	good
ERR266437.1508984	[ERR266437.1508984;16;NC_001144.5;1072177;1;126M;*;0;0]	ERR266437.1508984;133;chrXVI;17108;0;*;=;17108;0	17108	end	NC_001144.5	1072177	good
ERR266437.649556	[ERR266437.649556;16;NC_001144.5;1072187;1;146M;*;0;0]	ERR266437.649556;133;chrXVI;17156;0;*;=;17156;0	17156	end	NC_001144.5	1072187	good
ERR266437.3034758	[ERR266437.3034758;16;NC_001144.5;1072203;1;145M;*;0;0]	ERR266437.3034758;133;chrXVI;17162;0;*;=;17162;0	17162	end	NC_001144.5	1072203	good
ERR266437.3180401	[ERR266437.3180401;16;NC_001144.5;1072220;1;146M;*;0;0]	ERR266437.3180401;133;chrXVI;17171;0;*;=;17171;0	17171	end	NC_001144.5	1072220	good
ERR266437.2546020	[ERR266437.2546020;16;NC_001144.5;1072227;1;144M;*;0;0]	ERR266437.2546020;133;chrXVI;17164;0;*;=;17164;0	17164	end	NC_001144.5	1072227	good
ERR266437.2714586	[ERR266437.2714586;16;NC_001144.5;1072227;1;146M;*;0;0]	ERR266437.2714586;133;chrXVI;17169;0;*;=;17169;0	17169	end	NC_001144.5	1072227	good
ERR266437.1815208	[ERR266437.1815208;16;NC_001144.5;1072228;1;146M;*;0;0]	ERR266437.1815208;133;chrXVI;17186;0;*;=;17186;0	17186	end	NC_001144.5	1072228	good
ERR266437.3301703	[ERR266437.3301703;16;NC_001144.5;1072229;1;145M;*;0;0]	ERR266437.3301703;133;chrXVI;17175;0;*;=;17175;0	17175	end	NC_001144.5	1072229	good
ERR266437.1297024	[ERR266437.1297024;16;NC_001144.5;1072229;1;145M;*;0;0]	ERR266437.1297024;133;chrXVI;17186;0;*;=;17186;0	17186	end	NC_001144.5	1072229	good
ERR266437.3267303	[ERR266437.3267303;16;NC_001144.5;1072232;1;146M;*;0;0]	ERR266437.3267303;133;chrXVI;17168;0;*;=;17168;0	17168	end	NC_001144.5	1072232	good
ERR266437.2455873	[ERR266437.2455873;16;NC_001144.5;1072233;1;120M;*;0;0]	ERR266437.2455873;133;chrXVI;17162;0;*;=;17162;0	17162	end	NC_001144.5	1072233	good
ERR266437.2546009	[ERR266437.2546009;16;NC_001144.5;1072236;1;135M;*;0;0]	ERR266437.2546009;133;chrXVI;17164;0;*;=;17164;0	17164	end	NC_001144.5	1072236	good
ERR266437.447166	[ERR266437.447166;16;NC_001144.5;1072239;1;146M;*;0;0]	ERR266437.447166;133;chrXVI;17186;0;*;=;17186;0	17186	end	NC_001144.5	1072239	good
ERR266437.1665403	[ERR266437.1665403;0;NC_001145.3;923308;11;145M;*;0;0]	ERR266437.1665403;133;chrXVI;1;0;*;=;1;0	1	begin	NC_001145.3	923308	low
ERR266437.2341024	[ERR266437.2341024;0;NC_001145.3;4803;1;140M;*;0;0]	ERR266437.2341024;133;chrXVI;17188;0;*;=;17188;0	17188	end	NC_001145.3	4803	low
ERR266437.2251959	[ERR266437.2251959;0;NC_001145.3;4804;1;137M;*;0;0]	ERR266437.2251959;133;chrXVI;17193;0;*;=;17193;0	17193	end	NC_001145.3	4804	low
ERR266437.1221710	[ERR266437.1221710;0;NC_001145.3;4805;1;146M;*;0;0]	ERR266437.1221710;133;chrXVI;17185;0;*;=;17185;0	17185	end	NC_001145.3	4805	low
ERR266437.1630207	[ERR266437.1630207;0;NC_001145.3;4820;1;146M;*;0;0]	ERR266437.1630207;133;chrXVI;17155;0;*;=;17155;0	17155	end	NC_001145.3	4820	low
ERR266437.2425240	[ERR266437.2425240;0;NC_001145.3;4826;1;136M;*;0;0]	ERR266437.2425240;133;chrXVI;17175;0;*;=;17175;0	17175	end	NC_001145.3	4826	low
ERR266437.3353721	[ERR266437.3353721;0;NC_001145.3;4828;1;146M;*;0;0]	ERR266437.3353721;133;chrXVI;17183;0;*;=;17183;0	17183	end	NC_001145.3	4828	low
ERR266437.1789373	[ERR266437.1789373;0;NC_001145.3;4830;1;145M;*;0;0]	ERR266437.1789373;133;chrXVI;17167;0;*;=;17167;0	17167	end	NC_001145.3	4830	low
ERR266437.2068929	[ERR266437.2068929;0;NC_001145.3;4859;1;140M;*;0;0]	ERR266437.2068929;133;chrXVI;17118;0;*;=;17118;0	17118	end	NC_001145.3	4859	low
ERR266437.2832611	[ERR266437.2832611;0;NC_001145.3;4862;1;146M;*;0;0]	ERR266437.2832611;133;chrXVI;17162;0;*;=;17162;0	17162	end	NC_001145.3	4862	low
ERR266437.2604563	[ERR266437.2604563;0;NC_001145.3;4880;1;140M;*;0;0]	ERR266437.2604563;133;chrXVI;17115;0;*;=;17115;0	17115	end	NC_001145.3	4880	low
ERR266437.1586016	[ERR266437.1586016;0;NC_001145.3;4889;1;146M;*;0;0]	ERR266437.1586016;133;chrXVI;17132;0;*;=;17132;0	17132	end	NC_001145.3	4889	low
ERR266437.2520101	[ERR266437.2520101;0;NC_001145.3;4904;1;146M;*;0;0]	ERR266437.2520101;133;chrXVI;17095;0;*;=;17095;0	17095	end	NC_001145.3	4904	low
ERR266437.2623412	[ERR266437.2623412;0;NC_001145.3;4904;1;146M;*;0;0]	ERR266437.2623412;133;chrXVI;17108;0;*;=;17108;0	17108	end	NC_001145.3	4904	low
ERR266437.2850384	[ERR266437.2850384;0;NC_001145.3;4908;1;138M;*;0;0]	ERR266437.2850384;133;chrXVI;17084;0;*;=;17084;0	17084	end	NC_001145.3	4908	low
ERR266437.2885018	[ERR266437.2885018;0;NC_001145.3;4912;1;143M;*;0;0]	ERR266437.2885018;133;chrXVI;17103;0;*;=;17103;0	17103	end	NC_001145.3	4912	low
ERR266437.2293472	[ERR266437.2293472;0;NC_001145.3;4919;1;146M;*;0;0]	ERR266437.2293472;133;chrXVI;17071;0;*;=;17071;0	17071	end	NC_001145.3	4919	low
ERR266437.996856	[ERR266437.996856;0;NC_001145.3;4965;1;146M;*;0;0]	ERR266437.996856;133;chrXVI;17100;0;*;=;17100;0	17100	end	NC_001145.3	4965	low
ERR266437.3145791	[ERR266437.3145791;0;NC_001145.3;4978;1;146M;*;0;0]	ERR266437.3145791;133;chrXVI;17100;0;*;=;17100;0	17100	end	NC_001145.3	4978	low
ERR266437.2994571	[ERR266437.2994571;0;NC_001145.3;4997;1;82M1I58M;*;0;0]	ERR266437.2994571;133;chrXVI;17100;0;*;=;17100;0	17100	end	NC_001145.3	4997	low
ERR266437.3188279	[ERR266437.3188279;16;NC_001145.3;5311;1;146M;*;0;0]	ERR266437.3188279;133;chrXVI;17100;0;*;=;17100;0	17100	end	NC_001145.3	5311	low
ERR266437.2623713	[ERR266437.2623713;16;NC_001145.3;5322;1;139M;*;0;0]	ERR266437.2623713;133;chrXVI;17100;0;*;=;17100;0	17100	end	NC_001145.3	5322	low
ERR266437.685027	[ERR266437.685027;16;NC_001145.3;5331;1;146M;*;0;0]	ERR266437.685027;133;chrXVI;17100;0;*;=;17100;0	17100	end	NC_001145.3	5331	low
ERR266437.884094	[ERR266437.884094;16;NC_001145.3;5355;1;146M;*;0;0]	ERR266437.884094;133;chrXVI;17100;0;*;=;17100;0	17100	end	NC_001145.3	5355	low
ERR266437.2333872	[ERR266437.2333872;16;NC_001145.3;5359;1;145M;*;0;0]	ERR266437.2333872;133;chrXVI;17100;0;*;=;17100;0	17100	end	NC_001145.3	5359	low
ERR266437.1226978	[ERR266437.1226978;16;NC_001145.3;5369;1;144M;*;0;0]	ERR266437.1226978;133;chrXVI;17100;0;*;=;17100;0	17100	end	NC_001145.3	5369	low
ERR266437.1525789	[ERR266437.1525789;16;NC_001145.3;5378;1;134M;*;0;0]	ERR266437.1525789;133;chrXVI;17100;0;*;=;17100;0	17100	end	NC_001145.3	5378	low
ERR266437.2289402	[ERR266437.2289402;16;NC_001145.3;5381;1;146M;*;0;0]	ERR266437.2289402;133;chrXVI;17100;0;*;=;17100;0	17100	end	NC_001145.3	5381	low
ERR266437.1580663	[ERR266437.1580663;16;NC_001145.3;5397;11;146M;*;0;0]	ERR266437.1580663;133;chrXVI;17100;0;*;=;17100;0	17100	end	NC_001145.3	5397	low
ERR266437.418919	[ERR266437.418919;16;NC_001145.3;5401;1;139M;*;0;0]	ERR266437.418919;133;chrXVI;17100;0;*;=;17100;0	17100	end	NC_001145.3	5401	low
ERR266437.578449	[ERR266437.578449;16;NC_001145.3;5403;11;144M1S;*;0;0]	ERR266437.578449;133;chrXVI;17100;0;*;=;17100;0	17100	end	NC_001145.3	5403	low
ERR266437.2025207	[ERR266437.2025207;16;NC_001145.3;5405;11;142M4S;*;0;0]	ERR266437.2025207;133;chrXVI;17100;0;*;=;17100;0	17100	end	NC_001145.3	5405	low
ERR266437.2078935	[ERR266437.2078935;16;NC_001145.3;5409;11;138M1I6M;*;0;0]	ERR266437.2078935;133;chrXVI;17100;0;*;=;17100;0	17100	end	NC_001145.3	5409	low
ERR266437.194025	[ERR266437.194025;16;NC_001145.3;5410;11;134M;*;0;0]	ERR266437.194025;133;chrXVI;17100;0;*;=;17100;0	17100	end	NC_001145.3	5410	low
ERR266437.706706	[ERR266437.706706;16;NC_001145.3;5416;11;131M4S;*;0;0]	ERR266437.706706;133;chrXVI;17100;0;*;=;17100;0	17100	end	NC_001145.3	5416	low
ERR266437.2380920	[ERR266437.2380920;16;NC_001145.3;5422;1;120M;*;0;0]	ERR266437.2380920;133;chrXVI;17100;0;*;=;17100;0	17100	end	NC_001145.3	5422	low
ERR266437.2607105	[ERR266437.2607105;16;NC_001145.3;5422;11;135M;*;0;0]	ERR266437.2607105;133;chrXVI;17100;0;*;=;17100;0	17100	end	NC_001145.3	5422	low
ERR266437.3238385	[ERR266437.3238385;16;NC_001145.3;5424;11;123M1I6M;*;0;0]	ERR266437.3238385;133;chrXVI;17100;0;*;=;17100;0	17100	end	NC_001145.3	5424	low
ERR266437.784969	[ERR266437.784969;16;NC_001145.3;5426;11;121M1I6M2S;*;0;0]	ERR266437.784969;133;chrXVI;17100;0;*;=;17100;0	17100	end	NC_001145.3	5426	low
ERR266437.2316891	[ERR266437.2316891;0;NC_001145.3;5661;1;52M3D94M;*;0;0]	ERR266437.2316891;133;chrXVI;16984;0;*;=;16984;0	16984	end	NC_001145.3	5661	low
ERR266437.292844	[ERR266437.292844;0;NC_001145.3;5672;1;41M3D105M;*;0;0]	ERR266437.292844;133;chrXVI;16980;0;*;=;16980;0	16980	end	NC_001145.3	5672	low
ERR266437.1720272	[ERR266437.1720272;0;NC_001145.3;5679;1;34M3D111M;*;0;0]	ERR266437.1720272;133;chrXVI;16980;0;*;=;16980;0	16980	end	NC_001145.3	5679	low
ERR266437.1634748	[ERR266437.1634748;0;NC_001145.3;5742;1;145M;*;0;0]	ERR266437.1634748;133;chrXVI;16909;0;*;=;16909;0	16909	end	NC_001145.3	5742	low
ERR266437.1634769	[ERR266437.1634769;0;NC_001145.3;5742;1;146M;*;0;0]	ERR266437.1634769;133;chrXVI;16909;0;*;=;16909;0	16909	end	NC_001145.3	5742	low
ERR266437.2259951	[ERR266437.2259951;0;NC_001145.3;5742;1;145M;*;0;0]	ERR266437.2259951;133;chrXVI;16917;0;*;=;16917;0	16917	end	NC_001145.3	5742	low
ERR266437.76856	[ERR266437.76856;0;NC_001145.3;5745;1;146M;*;0;0]	ERR266437.76856;133;chrXVI;16874;0;*;=;16874;0	16874	end	NC_001145.3	5745	low
ERR266437.2844289	[ERR266437.2844289;0;NC_001145.3;5746;1;145M1S;*;0;0]	ERR266437.2844289;133;chrXVI;16906;0;*;=;16906;0	16906	end	NC_001145.3	5746	low
ERR266437.2000909	[ERR266437.2000909;0;NC_001145.3;5748;1;4S135M;*;0;0]	ERR266437.2000909;133;chrXVI;16901;0;*;=;16901;0	16901	end	NC_001145.3	5748	low
ERR266437.2450854	[ERR266437.2450854;0;NC_001145.3;5748;1;4S142M;*;0;0]	ERR266437.2450854;133;chrXVI;16893;0;*;=;16893;0	16893	end	NC_001145.3	5748	low
ERR266437.354833	[ERR266437.354833;0;NC_001145.3;5748;1;2S127M1S;*;0;0]	ERR266437.354833;133;chrXVI;16907;0;*;=;16907;0	16907	end	NC_001145.3	5748	low
ERR266437.1382644	[ERR266437.1382644;0;NC_001145.3;5749;1;104M;*;0;0]	ERR266437.1382644;133;chrXVI;16902;0;*;=;16902;0	16902	end	NC_001145.3	5749	low
ERR266437.3614059	[ERR266437.3614059;0;NC_001145.3;5810;0;110M36S;*;0;0]	ERR266437.3614059;133;chrXVI;16834;0;*;=;16834;0	16834	end	NC_001145.3	5810	low
ERR266437.3520828	[ERR266437.3520828;0;NC_001145.3;5826;0;2S94M50S;*;0;0]	ERR266437.3520828;133;chrXVI;16846;0;*;=;16846;0	16846	end	NC_001145.3	5826	low
ERR266437.3457608	[ERR266437.3457608;16;NC_001145.3;6299;1;135M;*;0;0]	ERR266437.3457608;133;chrXVI;16810;0;*;=;16810;0	16810	end	NC_001145.3	6299	low
ERR266437.1661431	[ERR266437.1661431;16;NC_001145.3;6343;1;2S45M;*;0;0]	ERR266437.1661431;133;chrXVI;16873;0;*;=;16873;0	16873	end	NC_001145.3	6343	low
ERR266437.3393935	[ERR266437.3393935;16;NC_001145.3;6487;1;143M;*;0;0]	ERR266437.3393935;133;chrXVI;16724;0;*;=;16724;0	16724	end	NC_001145.3	6487	low
ERR266437.1157606	[ERR266437.1157606;0;NC_001145.3;923311;11;144M;*;0;0]	ERR266437.1157606;133;chrXVI;16724;0;*;=;16724;0	16724	end	NC_001145.3	923311	low
ERR266437.1503308	[ERR266437.1503308;0;NC_001145.3;923315;11;145M;*;0;0]	ERR266437.1503308;133;chrXVI;16724;0;*;=;16724;0	16724	end	NC_001145.3	923315	low
ERR266437.1430762	[ERR266437.1430762;0;NC_001145.3;923321;11;145M;*;0;0]	ERR266437.1430762;133;chrXVI;16724;0;*;=;16724;0	16724	end	NC_001145.3	923321	low
ERR266437.3048196	[ERR266437.3048196;0;NC_001145.3;923421;11;145M;*;0;0]	ERR266437.3048196;133;chrXVI;16764;0;*;=;16764;0	16764	end	NC_001145.3	923421	low
ERR266437.3048224	[ERR266437.3048224;0;NC_001145.3;923421;11;146M;*;0;0]	ERR266437.3048224;133;chrXVI;16764;0;*;=;16764;0	16764	end	NC_001145.3	923421	low
ERR266437.2403786	[ERR266437.2403786;0;NC_001145.3;923424;11;146M;*;0;0]	ERR266437.2403786;133;chrXVI;16764;0;*;=;16764;0	16764	end	NC_001145.3	923424	low
ERR266437.983276	[ERR266437.983276;16;NC_001145.3;923905;11;57M5I57M;*;0;0]	ERR266437.983276;133;chrXVI;16812;0;*;=;16812;0	16812	end	NC_001145.3	923905	low
ERR266437.1859329	[ERR266437.1859329;16;NC_001145.3;923909;14;53M5I83M3S;*;0;0]	ERR266437.1859329;133;chrXVI;16812;0;*;=;16812;0	16812	end	NC_001145.3	923909	low
ERR266437.2843621	[ERR266437.2843621;0;NC_001146.8;5878;1;146M;*;0;0]	ERR266437.2843621;133;chrXVI;17200;0;*;=;17200;0	17200	end	NC_001146.8	5878	low
ERR266437.473883	[ERR266437.473883;0;NC_001146.8;5883;1;145M;*;0;0]	ERR266437.473883;133;chrXVI;17186;0;*;=;17186;0	17186	end	NC_001146.8	5883	low
ERR266437.1044427	[ERR266437.1044427;0;NC_001146.8;5892;1;146M;*;0;0]	ERR266437.1044427;133;chrXVI;17166;0;*;=;17166;0	17166	end	NC_001146.8	5892	low
ERR266437.150754	[ERR266437.150754;0;NC_001146.8;5893;1;146M;*;0;0]	ERR266437.150754;133;chrXVI;17189;0;*;=;17189;0	17189	end	NC_001146.8	5893	low
ERR266437.2202140	[ERR266437.2202140;0;NC_001146.8;5894;1;146M;*;0;0]	ERR266437.2202140;133;chrXVI;17162;0;*;=;17162;0	17162	end	NC_001146.8	5894	low
ERR266437.480996	[ERR266437.480996;0;NC_001146.8;5895;1;146M;*;0;0]	ERR266437.480996;133;chrXVI;17181;0;*;=;17181;0	17181	end	NC_001146.8	5895	low
ERR266437.3589427	[ERR266437.3589427;0;NC_001146.8;5896;1;145M;*;0;0]	ERR266437.3589427;133;chrXVI;17193;0;*;=;17193;0	17193	end	NC_001146.8	5896	low
ERR266437.1307313	[ERR266437.1307313;0;NC_001146.8;5898;1;118M;*;0;0]	ERR266437.1307313;133;chrXVI;17148;0;*;=;17148;0	17148	end	NC_001146.8	5898	low
ERR266437.3758267	[ERR266437.3758267;0;NC_001146.8;5900;1;146M;*;0;0]	ERR266437.3758267;133;chrXVI;17174;0;*;=;17174;0	17174	end	NC_001146.8	5900	low
ERR266437.2509769	[ERR266437.2509769;0;NC_001146.8;5902;1;146M;*;0;0]	ERR266437.2509769;133;chrXVI;17173;0;*;=;17173;0	17173	end	NC_001146.8	5902	low
ERR266437.1643247	[ERR266437.1643247;0;NC_001146.8;5905;1;127M;*;0;0]	ERR266437.1643247;133;chrXVI;17174;0;*;=;17174;0	17174	end	NC_001146.8	5905	low
ERR266437.2852593	[ERR266437.2852593;0;NC_001146.8;5905;1;145M;*;0;0]	ERR266437.2852593;133;chrXVI;17171;0;*;=;17171;0	17171	end	NC_001146.8	5905	low
ERR266437.3641673	[ERR266437.3641673;0;NC_001146.8;5907;1;146M;*;0;0]	ERR266437.3641673;133;chrXVI;17142;0;*;=;17142;0	17142	end	NC_001146.8	5907	low
ERR266437.2523574	[ERR266437.2523574;0;NC_001146.8;5913;1;145M;*;0;0]	ERR266437.2523574;133;chrXVI;17162;0;*;=;17162;0	17162	end	NC_001146.8	5913	low
ERR266437.2201083	[ERR266437.2201083;0;NC_001146.8;5913;1;140M;*;0;0]	ERR266437.2201083;133;chrXVI;17175;0;*;=;17175;0	17175	end	NC_001146.8	5913	low
ERR266437.553914	[ERR266437.553914;0;NC_001146.8;5915;1;145M;*;0;0]	ERR266437.553914;133;chrXVI;17163;0;*;=;17163;0	17163	end	NC_001146.8	5915	low
ERR266437.2264337	[ERR266437.2264337;0;NC_001146.8;5916;1;146M;*;0;0]	ERR266437.2264337;133;chrXVI;17155;0;*;=;17155;0	17155	end	NC_001146.8	5916	low
ERR266437.155360	[ERR266437.155360;0;NC_001146.8;5919;1;130M;*;0;0]	ERR266437.155360;133;chrXVI;17147;0;*;=;17147;0	17147	end	NC_001146.8	5919	low
ERR266437.89145	[ERR266437.89145;0;NC_001146.8;5919;1;111M;*;0;0]	ERR266437.89145;133;chrXVI;17137;0;*;=;17137;0	17137	end	NC_001146.8	5919	low
ERR266437.2531722	[ERR266437.2531722;0;NC_001146.8;5928;1;130M;*;0;0]	ERR266437.2531722;133;chrXVI;17130;0;*;=;17130;0	17130	end	NC_001146.8	5928	low
ERR266437.1801120	[ERR266437.1801120;0;NC_001146.8;5934;1;134M;*;0;0]	ERR266437.1801120;133;chrXVI;17139;0;*;=;17139;0	17139	end	NC_001146.8	5934	low
ERR266437.217205	[ERR266437.217205;0;NC_001146.8;5937;1;146M;*;0;0]	ERR266437.217205;133;chrXVI;17159;0;*;=;17159;0	17159	end	NC_001146.8	5937	low
ERR266437.521869	[ERR266437.521869;0;NC_001146.8;5939;1;146M;*;0;0]	ERR266437.521869;133;chrXVI;17143;0;*;=;17143;0	17143	end	NC_001146.8	5939	low
ERR266437.50950	[ERR266437.50950;0;NC_001146.8;5946;1;146M;*;0;0]	ERR266437.50950;133;chrXVI;17131;0;*;=;17131;0	17131	end	NC_001146.8	5946	low
ERR266437.1007310	[ERR266437.1007310;0;NC_001146.8;5947;1;142M;*;0;0]	ERR266437.1007310;133;chrXVI;17130;0;*;=;17130;0	17130	end	NC_001146.8	5947	low
ERR266437.2243847	[ERR266437.2243847;0;NC_001146.8;5948;1;141M;*;0;0]	ERR266437.2243847;133;chrXVI;17121;0;*;=;17121;0	17121	end	NC_001146.8	5948	low
ERR266437.1323140	[ERR266437.1323140;0;NC_001146.8;5955;1;144M;*;0;0]	ERR266437.1323140;133;chrXVI;17107;0;*;=;17107;0	17107	end	NC_001146.8	5955	low
ERR266437.1033873	[ERR266437.1033873;0;NC_001146.8;5956;1;145M;*;0;0]	ERR266437.1033873;133;chrXVI;17126;0;*;=;17126;0	17126	end	NC_001146.8	5956	low
ERR266437.2466090	[ERR266437.2466090;0;NC_001146.8;5957;1;146M;*;0;0]	ERR266437.2466090;133;chrXVI;17121;0;*;=;17121;0	17121	end	NC_001146.8	5957	low
ERR266437.1737837	[ERR266437.1737837;0;NC_001146.8;5962;1;146M;*;0;0]	ERR266437.1737837;133;chrXVI;17122;0;*;=;17122;0	17122	end	NC_001146.8	5962	low
ERR266437.3401849	[ERR266437.3401849;0;NC_001146.8;5963;1;146M;*;0;0]	ERR266437.3401849;133;chrXVI;17115;0;*;=;17115;0	17115	end	NC_001146.8	5963	low
ERR266437.2406364	[ERR266437.2406364;0;NC_001146.8;5964;1;129M;*;0;0]	ERR266437.2406364;133;chrXVI;17121;0;*;=;17121;0	17121	end	NC_001146.8	5964	low
ERR266437.1978260	[ERR266437.1978260;0;NC_001146.8;5965;1;146M;*;0;0]	ERR266437.1978260;133;chrXVI;17108;0;*;=;17108;0	17108	end	NC_001146.8	5965	low
ERR266437.2787654	[ERR266437.2787654;0;NC_001146.8;5968;1;135M;*;0;0]	ERR266437.2787654;133;chrXVI;17094;0;*;=;17094;0	17094	end	NC_001146.8	5968	low
ERR266437.406634	[ERR266437.406634;0;NC_001146.8;5983;1;146M;*;0;0]	ERR266437.406634;133;chrXVI;17122;0;*;=;17122;0	17122	end	NC_001146.8	5983	low
ERR266437.2483153	[ERR266437.2483153;0;NC_001146.8;5983;1;143M;*;0;0]	ERR266437.2483153;133;chrXVI;17084;0;*;=;17084;0	17084	end	NC_001146.8	5983	low
ERR266437.3680746	[ERR266437.3680746;0;NC_001146.8;5983;1;146M;*;0;0]	ERR266437.3680746;133;chrXVI;17084;0;*;=;17084;0	17084	end	NC_001146.8	5983	low
ERR266437.2483178	[ERR266437.2483178;0;NC_001146.8;5983;1;145M;*;0;0]	ERR266437.2483178;133;chrXVI;17084;0;*;=;17084;0	17084	end	NC_001146.8	5983	low
ERR266437.1735001	[ERR266437.1735001;0;NC_001146.8;6013;1;114M;*;0;0]	ERR266437.1735001;133;chrXVI;17108;0;*;=;17108;0	17108	end	NC_001146.8	6013	low
ERR266437.1239858	[ERR266437.1239858;0;NC_001146.8;6034;1;146M;*;0;0]	ERR266437.1239858;133;chrXVI;17100;0;*;=;17100;0	17100	end	NC_001146.8	6034	low
ERR266437.3414802	[ERR266437.3414802;0;NC_001146.8;6042;1;124M;*;0;0]	ERR266437.3414802;133;chrXVI;17100;0;*;=;17100;0	17100	end	NC_001146.8	6042	low
ERR266437.2911922	[ERR266437.2911922;0;NC_001146.8;6058;1;135M;*;0;0]	ERR266437.2911922;133;chrXVI;17100;0;*;=;17100;0	17100	end	NC_001146.8	6058	low
ERR266437.9578	[ERR266437.9578;16;NC_001146.8;6311;1;146M;*;0;0]	ERR266437.9578;133;chrXVI;17150;0;*;=;17150;0	17150	end	NC_001146.8	6311	low
ERR266437.3748107	[ERR266437.3748107;16;NC_001146.8;6325;1;146M;*;0;0]	ERR266437.3748107;133;chrXVI;17180;0;*;=;17180;0	17180	end	NC_001146.8	6325	low
ERR266437.2866447	[ERR266437.2866447;16;NC_001146.8;6337;1;146M;*;0;0]	ERR266437.2866447;133;chrXVI;17147;0;*;=;17147;0	17147	end	NC_001146.8	6337	low
ERR266437.2865088	[ERR266437.2865088;16;NC_001146.8;6342;1;139M;*;0;0]	ERR266437.2865088;133;chrXVI;17143;0;*;=;17143;0	17143	end	NC_001146.8	6342	low
ERR266437.1920192	[ERR266437.1920192;16;NC_001146.8;6359;1;146M;*;0;0]	ERR266437.1920192;133;chrXVI;17109;0;*;=;17109;0	17109	end	NC_001146.8	6359	low
ERR266437.1267140	[ERR266437.1267140;16;NC_001146.8;6363;1;146M;*;0;0]	ERR266437.1267140;133;chrXVI;17121;0;*;=;17121;0	17121	end	NC_001146.8	6363	low
ERR266437.2321460	[ERR266437.2321460;16;NC_001146.8;6398;1;145M;*;0;0]	ERR266437.2321460;133;chrXVI;17100;0;*;=;17100;0	17100	end	NC_001146.8	6398	low
ERR266437.2105024	[ERR266437.2105024;16;NC_001146.8;6418;1;130M;*;0;0]	ERR266437.2105024;133;chrXVI;17100;0;*;=;17100;0	17100	end	NC_001146.8	6418	low
ERR266437.2808128	[ERR266437.2808128;16;NC_001146.8;6445;1;146M;*;0;0]	ERR266437.2808128;133;chrXVI;17100;0;*;=;17100;0	17100	end	NC_001146.8	6445	low
ERR266437.3110940	[ERR266437.3110940;16;NC_001146.8;6463;1;146M;*;0;0]	ERR266437.3110940;133;chrXVI;17100;0;*;=;17100;0	17100	end	NC_001146.8	6463	low
ERR266437.499490	[ERR266437.499490;16;NC_001146.8;6466;1;136M;*;0;0]	ERR266437.499490;133;chrXVI;17100;0;*;=;17100;0	17100	end	NC_001146.8	6466	low
ERR266437.318814	[ERR266437.318814;16;NC_001146.8;6470;1;145M;*;0;0]	ERR266437.318814;133;chrXVI;17100;0;*;=;17100;0	17100	end	NC_001146.8	6470	low
ERR266437.3374601	[ERR266437.3374601;16;NC_001146.8;6473;1;146M;*;0;0]	ERR266437.3374601;133;chrXVI;17100;0;*;=;17100;0	17100	end	NC_001146.8	6473	low
ERR266437.1618906	[ERR266437.1618906;0;NC_001146.8;6793;11;2S11M1D31M1I101M;*;0;0]	ERR266437.1618906;133;chrXVI;16950;0;*;=;16950;0	16950	end	NC_001146.8	6793	low
ERR266437.2871229	[ERR266437.2871229;0;NC_001146.8;6793;11;4S11M1D31M1I99M;*;0;0]	ERR266437.2871229;133;chrXVI;16962;0;*;=;16962;0	16962	end	NC_001146.8	6793	low
ERR266437.1234688	[ERR266437.1234688;0;NC_001146.8;6793;11;1S11M1D31M1I96M3S;*;0;0]	ERR266437.1234688;133;chrXVI;16962;0;*;=;16962;0	16962	end	NC_001146.8	6793	low
ERR266437.1618928	[ERR266437.1618928;0;NC_001146.8;6793;11;2S11M1D31M1I100M;*;0;0]	ERR266437.1618928;133;chrXVI;16950;0;*;=;16950;0	16950	end	NC_001146.8	6793	low
ERR266437.3534234	[ERR266437.3534234;0;NC_001146.8;6799;11;1S5M1D33M1I102M4S;*;0;0]	ERR266437.3534234;133;chrXVI;16945;0;*;=;16945;0	16945	end	NC_001146.8	6799	low
ERR266437.1834001	[ERR266437.1834001;0;NC_001146.8;6808;11;28M1I104M9S;*;0;0]	ERR266437.1834001;133;chrXVI;16944;0;*;=;16944;0	16944	end	NC_001146.8	6808	low
ERR266437.3676401	[ERR266437.3676401;0;NC_001146.8;6812;11;24M1I121M;*;0;0]	ERR266437.3676401;133;chrXVI;16928;0;*;=;16928;0	16928	end	NC_001146.8	6812	low
ERR266437.921359	[ERR266437.921359;0;NC_001146.8;6814;11;22M1I123M;*;0;0]	ERR266437.921359;133;chrXVI;16942;0;*;=;16942;0	16942	end	NC_001146.8	6814	low
ERR266437.90136	[ERR266437.90136;0;NC_001146.8;6849;17;22S123M;*;0;0]	ERR266437.90136;133;chrXVI;16940;0;*;=;16940;0	16940	end	NC_001146.8	6849	low
ERR266437.458959	[ERR266437.458959;0;NC_001146.8;6849;17;9S137M;*;0;0]	ERR266437.458959;133;chrXVI;16905;0;*;=;16905;0	16905	end	NC_001146.8	6849	low
ERR266437.28312	[ERR266437.28312;0;NC_001146.8;6849;18;6S139M;*;0;0]	ERR266437.28312;133;chrXVI;16917;0;*;=;16917;0	16917	end	NC_001146.8	6849	low
ERR266437.90083	[ERR266437.90083;0;NC_001146.8;6849;17;22S123M;*;0;0]	ERR266437.90083;133;chrXVI;16942;0;*;=;16942;0	16942	end	NC_001146.8	6849	low
ERR266437.833874	[ERR266437.833874;0;NC_001146.8;6849;17;4S142M;*;0;0]	ERR266437.833874;133;chrXVI;16917;0;*;=;16917;0	16917	end	NC_001146.8	6849	low
ERR266437.1557459	[ERR266437.1557459;0;NC_001146.8;6849;14;14S131M1S;*;0;0]	ERR266437.1557459;133;chrXVI;16909;0;*;=;16909;0	16909	end	NC_001146.8	6849	low
ERR266437.1993445	[ERR266437.1993445;0;NC_001146.8;6849;14;23S123M;*;0;0]	ERR266437.1993445;133;chrXVI;16916;0;*;=;16916;0	16916	end	NC_001146.8	6849	low
ERR266437.2285323	[ERR266437.2285323;0;NC_001146.8;6849;14;23S91M11S;*;0;0]	ERR266437.2285323;133;chrXVI;16916;0;*;=;16916;0	16916	end	NC_001146.8	6849	low
ERR266437.2373969	[ERR266437.2373969;0;NC_001146.8;6849;14;4S142M;*;0;0]	ERR266437.2373969;133;chrXVI;16917;0;*;=;16917;0	16917	end	NC_001146.8	6849	low
ERR266437.3018866	[ERR266437.3018866;0;NC_001146.8;6849;17;19S127M;*;0;0]	ERR266437.3018866;133;chrXVI;16923;0;*;=;16923;0	16923	end	NC_001146.8	6849	low
ERR266437.2812576	[ERR266437.2812576;0;NC_001146.8;6879;14;124M22S;*;0;0]	ERR266437.2812576;133;chrXVI;16905;0;*;=;16905;0	16905	end	NC_001146.8	6879	low
ERR266437.3565969	[ERR266437.3565969;0;NC_001146.8;6879;14;124M22S;*;0;0]	ERR266437.3565969;133;chrXVI;16853;0;*;=;16853;0	16853	end	NC_001146.8	6879	low
ERR266437.2366327	[ERR266437.2366327;0;NC_001146.8;6885;11;118M5S;*;0;0]	ERR266437.2366327;133;chrXVI;16855;0;*;=;16855;0	16855	end	NC_001146.8	6885	low
ERR266437.399600	[ERR266437.399600;0;NC_001146.8;6887;11;116M23S;*;0;0]	ERR266437.399600;133;chrXVI;16856;0;*;=;16856;0	16856	end	NC_001146.8	6887	low
ERR266437.2652410	[ERR266437.2652410;0;NC_001146.8;6888;11;115M14S;*;0;0]	ERR266437.2652410;133;chrXVI;16849;0;*;=;16849;0	16849	end	NC_001146.8	6888	low
ERR266437.446885	[ERR266437.446885;0;NC_001146.8;6892;11;145M1S;*;0;0]	ERR266437.446885;133;chrXVI;16902;0;*;=;16902;0	16902	end	NC_001146.8	6892	low
ERR266437.3062342	[ERR266437.3062342;0;NC_001146.8;6892;11;1S144M;*;0;0]	ERR266437.3062342;133;chrXVI;16852;0;*;=;16852;0	16852	end	NC_001146.8	6892	low
ERR266437.1352907	[ERR266437.1352907;0;NC_001146.8;6893;11;144M2S;*;0;0]	ERR266437.1352907;133;chrXVI;16848;0;*;=;16848;0	16848	end	NC_001146.8	6893	low
ERR266437.1613793	[ERR266437.1613793;0;NC_001146.8;6899;11;143M3S;*;0;0]	ERR266437.1613793;133;chrXVI;16844;0;*;=;16844;0	16844	end	NC_001146.8	6899	low
ERR266437.656249	[ERR266437.656249;0;NC_001146.8;6903;0;100M10I32M;*;0;0]	ERR266437.656249;133;chrXVI;16846;0;*;=;16846;0	16846	end	NC_001146.8	6903	low
ERR266437.656260	[ERR266437.656260;0;NC_001146.8;6903;2;90M10I45M;*;0;0]	ERR266437.656260;133;chrXVI;16846;0;*;=;16846;0	16846	end	NC_001146.8	6903	low
ERR266437.2336754	[ERR266437.2336754;0;NC_001146.8;6909;11;132M;*;0;0]	ERR266437.2336754;133;chrXVI;16813;0;*;=;16813;0	16813	end	NC_001146.8	6909	low
ERR266437.582050	[ERR266437.582050;0;NC_001146.8;6910;11;26M1D119M;*;0;0]	ERR266437.582050;133;chrXVI;16834;0;*;=;16834;0	16834	end	NC_001146.8	6910	low
ERR266437.2815301	[ERR266437.2815301;0;NC_001146.8;6915;11;21M1D124M;*;0;0]	ERR266437.2815301;133;chrXVI;16834;0;*;=;16834;0	16834	end	NC_001146.8	6915	low
ERR266437.219001	[ERR266437.219001;0;NC_001146.8;6934;11;113M6S;*;0;0]	ERR266437.219001;133;chrXVI;16812;0;*;=;16812;0	16812	end	NC_001146.8	6934	low
ERR266437.3115439	[ERR266437.3115439;16;NC_001146.8;7481;1;146M;*;0;0]	ERR266437.3115439;133;chrXVI;16724;0;*;=;16724;0	16724	end	NC_001146.8	7481	low
ERR266437.2242187	[ERR266437.2242187;16;NC_001146.8;7498;1;145M;*;0;0]	ERR266437.2242187;133;chrXVI;16724;0;*;=;16724;0	16724	end	NC_001146.8	7498	low
ERR266437.3345538	[ERR266437.3345538;16;NC_001146.8;7498;1;145M;*;0;0]	ERR266437.3345538;133;chrXVI;16724;0;*;=;16724;0	16724	end	NC_001146.8	7498	low
ERR266437.3312492	[ERR266437.3312492;16;NC_001146.8;7508;1;146M;*;0;0]	ERR266437.3312492;133;chrXVI;16724;0;*;=;16724;0	16724	end	NC_001146.8	7508	low
ERR266437.3437546	[ERR266437.3437546;16;NC_001146.8;7518;1;146M;*;0;0]	ERR266437.3437546;133;chrXVI;16724;0;*;=;16724;0	16724	end	NC_001146.8	7518	low
ERR266437.1964898	[ERR266437.1964898;16;NC_001146.8;7519;1;146M;*;0;0]	ERR266437.1964898;133;chrXVI;16724;0;*;=;16724;0	16724	end	NC_001146.8	7519	low
ERR266437.2199901	[ERR266437.2199901;16;NC_001146.8;7530;1;145M;*;0;0]	ERR266437.2199901;133;chrXVI;16724;0;*;=;16724;0	16724	end	NC_001146.8	7530	low
ERR266437.3225135	[ERR266437.3225135;16;NC_001146.8;7533;1;146M;*;0;0]	ERR266437.3225135;133;chrXVI;16724;0;*;=;16724;0	16724	end	NC_001146.8	7533	low
ERR266437.346739	[ERR266437.346739;16;NC_001146.8;7535;1;146M;*;0;0]	ERR266437.346739;133;chrXVI;16724;0;*;=;16724;0	16724	end	NC_001146.8	7535	low
ERR266437.1582293	[ERR266437.1582293;16;NC_001146.8;7542;1;146M;*;0;0]	ERR266437.1582293;133;chrXVI;16724;0;*;=;16724;0	16724	end	NC_001146.8	7542	low
ERR266437.3572516	[ERR266437.3572516;0;NC_001146.8;783002;11;145M;*;0;0]	ERR266437.3572516;133;chrXVI;16722;0;*;=;16722;0	16722	end	NC_001146.8	783002	low
ERR266437.241683	[ERR266437.241683;0;NC_001146.8;783003;11;146M;*;0;0]	ERR266437.241683;133;chrXVI;16722;0;*;=;16722;0	16722	end	NC_001146.8	783003	low
ERR266437.2459486	[ERR266437.2459486;0;NC_001146.8;783021;11;146M;*;0;0]	ERR266437.2459486;133;chrXVI;16722;0;*;=;16722;0	16722	end	NC_001146.8	783021	low
ERR266437.3245146	[ERR266437.3245146;0;NC_001146.8;783027;11;120M;*;0;0]	ERR266437.3245146;133;chrXVI;16722;0;*;=;16722;0	16722	end	NC_001146.8	783027	low
ERR266437.3154958	[ERR266437.3154958;0;NC_001146.8;783030;11;146M;*;0;0]	ERR266437.3154958;133;chrXVI;16722;0;*;=;16722;0	16722	end	NC_001146.8	783030	low
ERR266437.2519518	[ERR266437.2519518;0;NC_001146.8;783033;11;146M;*;0;0]	ERR266437.2519518;133;chrXVI;16722;0;*;=;16722;0	16722	end	NC_001146.8	783033	low
ERR266437.2146969	[ERR266437.2146969;0;NC_001146.8;783039;11;146M;*;0;0]	ERR266437.2146969;133;chrXVI;16722;0;*;=;16722;0	16722	end	NC_001146.8	783039	low
ERR266437.2147006	[ERR266437.2147006;0;NC_001146.8;783039;11;146M;*;0;0]	ERR266437.2147006;133;chrXVI;16722;0;*;=;16722;0	16722	end	NC_001146.8	783039	low
ERR266437.1442665	[ERR266437.1442665;0;NC_001146.8;783048;11;127M;*;0;0]	ERR266437.1442665;133;chrXVI;16722;0;*;=;16722;0	16722	end	NC_001146.8	783048	low
ERR266437.702082	[ERR266437.702082;0;NC_001146.8;783049;11;146M;*;0;0]	ERR266437.702082;133;chrXVI;16722;0;*;=;16722;0	16722	end	NC_001146.8	783049	low
ERR266437.2760416	[ERR266437.2760416;0;NC_001146.8;783076;11;145M;*;0;0]	ERR266437.2760416;133;chrXVI;16722;0;*;=;16722;0	16722	end	NC_001146.8	783076	low
ERR266437.2023039	[ERR266437.2023039;0;NC_001146.8;783089;1;146M;*;0;0]	ERR266437.2023039;133;chrXVI;16722;0;*;=;16722;0	16722	end	NC_001146.8	783089	low
ERR266437.1685486	[ERR266437.1685486;0;NC_001146.8;783092;0;2S93M1D4M1I28M1D18M;*;0;0]	ERR266437.1685486;133;chrXVI;16724;0;*;=;16724;0	16724	end	NC_001146.8	783092	low
ERR266437.2153278	[ERR266437.2153278;0;NC_001146.8;783092;0;5S95M1I2M1D28M1D15M;*;0;0]	ERR266437.2153278;133;chrXVI;16724;0;*;=;16724;0	16724	end	NC_001146.8	783092	low
ERR266437.1436139	[ERR266437.1436139;0;NC_001146.8;783092;0;5S93M1D4M1I28M1D15M;*;0;0]	ERR266437.1436139;133;chrXVI;16724;0;*;=;16724;0	16724	end	NC_001146.8	783092	low
ERR266437.1865888	[ERR266437.1865888;0;NC_001146.8;783112;0;73M1D4M1I28M1D40M;*;0;0]	ERR266437.1865888;133;chrXVI;16724;0;*;=;16724;0	16724	end	NC_001146.8	783112	low
ERR266437.1927385	[ERR266437.1927385;0;NC_001146.8;783112;0;73M1D4M1I28M1D40M;*;0;0]	ERR266437.1927385;133;chrXVI;16724;0;*;=;16724;0	16724	end	NC_001146.8	783112	low
ERR266437.3542940	[ERR266437.3542940;0;NC_001146.8;783114;1;146M;*;0;0]	ERR266437.3542940;133;chrXVI;16764;0;*;=;16764;0	16764	end	NC_001146.8	783114	low
ERR266437.2555151	[ERR266437.2555151;0;NC_001146.8;783138;1;143M3S;*;0;0]	ERR266437.2555151;133;chrXVI;16764;0;*;=;16764;0	16764	end	NC_001146.8	783138	low
ERR266437.2593342	[ERR266437.2593342;0;NC_001146.8;783173;1;146M;*;0;0]	ERR266437.2593342;133;chrXVI;16807;0;*;=;16807;0	16807	end	NC_001146.8	783173	low
ERR266437.3329418	[ERR266437.3329418;0;NC_001146.8;783179;1;146M;*;0;0]	ERR266437.3329418;133;chrXVI;16807;0;*;=;16807;0	16807	end	NC_001146.8	783179	low
ERR266437.884253	[ERR266437.884253;0;NC_001146.8;783186;1;146M;*;0;0]	ERR266437.884253;133;chrXVI;16807;0;*;=;16807;0	16807	end	NC_001146.8	783186	low
ERR266437.452738	[ERR266437.452738;0;NC_001146.8;783192;1;144M1S;*;0;0]	ERR266437.452738;69;chrXVI;16807;0;*;=;16807;0	16807	end	NC_001146.8	783192	low
ERR266437.499237	[ERR266437.499237;16;NC_001146.8;783648;11;120M1I21M4S;*;0;0]	ERR266437.499237;133;chrXVI;16810;0;*;=;16810;0	16810	end	NC_001146.8	783648	low
ERR266437.2075170	[ERR266437.2075170;16;NC_001146.8;783648;11;120M1I21M4S;*;0;0]	ERR266437.2075170;133;chrXVI;16838;0;*;=;16838;0	16838	end	NC_001146.8	783648	low
ERR266437.795839	[ERR266437.795839;16;NC_001146.8;783650;11;118M1I21M6S;*;0;0]	ERR266437.795839;133;chrXVI;16847;0;*;=;16847;0	16847	end	NC_001146.8	783650	low
ERR266437.1789504	[ERR266437.1789504;16;NC_001146.8;783650;14;118M1I27M;*;0;0]	ERR266437.1789504;133;chrXVI;16843;0;*;=;16843;0	16843	end	NC_001146.8	783650	low
ERR266437.3447072	[ERR266437.3447072;16;NC_001146.8;783664;14;145M;*;0;0]	ERR266437.3447072;133;chrXVI;16873;0;*;=;16873;0	16873	end	NC_001146.8	783664	low
ERR266437.3500579	[ERR266437.3500579;16;NC_001146.8;783664;11;5S141M;*;0;0]	ERR266437.3500579;133;chrXVI;16844;0;*;=;16844;0	16844	end	NC_001146.8	783664	low
ERR266437.580703	[ERR266437.580703;16;NC_001146.8;783664;11;4S141M;*;0;0]	ERR266437.580703;133;chrXVI;16848;0;*;=;16848;0	16848	end	NC_001146.8	783664	low
ERR266437.853688	[ERR266437.853688;16;NC_001146.8;783664;11;7S139M;*;0;0]	ERR266437.853688;133;chrXVI;16835;0;*;=;16835;0	16835	end	NC_001146.8	783664	low
ERR266437.3285891	[ERR266437.3285891;16;NC_001146.8;783664;14;146M;*;0;0]	ERR266437.3285891;133;chrXVI;16843;0;*;=;16843;0	16843	end	NC_001146.8	783664	low
ERR266437.1817167	[ERR266437.1817167;16;NC_001146.8;783668;14;1S145M;*;0;0]	ERR266437.1817167;133;chrXVI;16843;0;*;=;16843;0	16843	end	NC_001146.8	783668	low
ERR266437.520616	[ERR266437.520616;16;NC_001146.8;783668;14;1S145M;*;0;0]	ERR266437.520616;133;chrXVI;16843;0;*;=;16843;0	16843	end	NC_001146.8	783668	low
ERR266437.1980983	[ERR266437.1980983;16;NC_001146.8;783669;14;144M;*;0;0]	ERR266437.1980983;133;chrXVI;16848;0;*;=;16848;0	16848	end	NC_001146.8	783669	low
ERR266437.3759442	[ERR266437.3759442;16;NC_001146.8;783669;14;145M;*;0;0]	ERR266437.3759442;133;chrXVI;16843;0;*;=;16843;0	16843	end	NC_001146.8	783669	low
ERR266437.152864	[ERR266437.152864;16;NC_001146.8;783675;11;1S129M;*;0;0]	ERR266437.152864;133;chrXVI;16834;0;*;=;16834;0	16834	end	NC_001146.8	783675	low
ERR266437.364383	[ERR266437.364383;16;NC_001146.8;783675;14;146M;*;0;0]	ERR266437.364383;133;chrXVI;16843;0;*;=;16843;0	16843	end	NC_001146.8	783675	low
ERR266437.1090901	[ERR266437.1090901;16;NC_001146.8;783676;14;5S126M;*;0;0]	ERR266437.1090901;133;chrXVI;16834;0;*;=;16834;0	16834	end	NC_001146.8	783676	low
ERR266437.2436550	[ERR266437.2436550;16;NC_001146.8;783676;14;7S139M;*;0;0]	ERR266437.2436550;133;chrXVI;16852;0;*;=;16852;0	16852	end	NC_001146.8	783676	low
ERR266437.2200160	[ERR266437.2200160;16;NC_001146.8;783680;14;1S145M;*;0;0]	ERR266437.2200160;133;chrXVI;16856;0;*;=;16856;0	16856	end	NC_001146.8	783680	low
ERR266437.1305534	[ERR266437.1305534;16;NC_001146.8;783685;14;142M3S;*;0;0]	ERR266437.1305534;133;chrXVI;16855;0;*;=;16855;0	16855	end	NC_001146.8	783685	low
ERR266437.3423258	[ERR266437.3423258;16;NC_001146.8;783685;14;142M3S;*;0;0]	ERR266437.3423258;133;chrXVI;16853;0;*;=;16853;0	16853	end	NC_001146.8	783685	low
ERR266437.2923293	[ERR266437.2923293;16;NC_001146.8;783687;11;14M1D125M6S;*;0;0]	ERR266437.2923293;69;chrXVI;16850;0;*;=;16850;0	16850	end	NC_001146.8	783687	low
ERR266437.2413676	[ERR266437.2413676;16;NC_001146.8;783689;14;135M;*;0;0]	ERR266437.2413676;133;chrXVI;16882;0;*;=;16882;0	16882	end	NC_001146.8	783689	low
ERR266437.1576107	[ERR266437.1576107;16;NC_001146.8;783690;11;137M9S;*;0;0]	ERR266437.1576107;133;chrXVI;16873;0;*;=;16873;0	16873	end	NC_001146.8	783690	low
ERR266437.159620	[ERR266437.159620;16;NC_001146.8;783691;14;136M7S;*;0;0]	ERR266437.159620;133;chrXVI;16852;0;*;=;16852;0	16852	end	NC_001146.8	783691	low
[truncated: 353 more rows]

## Sheet: SGU90
read_pair_id	sam_index_of_unmapped_read_vs_S288C_genome	sam_index_of_mapped_read_vs_ARR_operon	coordinate_of_ARR_operon_mapping	location_of_ARR_operon_mapping	chromosome_targeted_by_unmapped_read	coordinate_in_targeted_chromosome	region_coverage
ERR266434.2265053	[ERR266434.2265053;16;NC_001133.9;849;14;1S145M;*;0;0]	ERR266434.2265053;133;chrXVI;16724;0;*;=;16724;0	16724	end	NC_001133.9	849	low
ERR266434.806606	[ERR266434.806606;16;NC_001133.9;887;2;125M21S;*;0;0]	ERR266434.806606;133;chrXVI;16724;0;*;=;16724;0	16724	end	NC_001133.9	887	low
ERR266434.443973	[ERR266434.443973;16;NC_001133.9;893;11;2S114M;*;0;0]	ERR266434.443973;133;chrXVI;16724;0;*;=;16724;0	16724	end	NC_001133.9	893	low
ERR266434.1427497	[ERR266434.1427497;16;NC_001133.9;895;2;117M27S;*;0;0]	ERR266434.1427497;133;chrXVI;16724;0;*;=;16724;0	16724	end	NC_001133.9	895	low
ERR266434.88562	[ERR266434.88562;16;NC_001133.9;901;9;2S111M32S;*;0;0]	ERR266434.88562;133;chrXVI;16724;0;*;=;16724;0	16724	end	NC_001133.9	901	low
ERR266434.2637998	[ERR266434.2637998;16;NC_001133.9;913;24;99M47S;*;0;0]	ERR266434.2637998;133;chrXVI;16724;0;*;=;16724;0	16724	end	NC_001133.9	913	low
ERR266434.298721	[ERR266434.298721;16;NC_001133.9;931;9;81M65S;*;0;0]	ERR266434.298721;133;chrXVI;16724;0;*;=;16724;0	16724	end	NC_001133.9	931	low
ERR266434.526815	[ERR266434.526815;16;NC_001133.9;933;2;79M53S;*;0;0]	ERR266434.526815;133;chrXVI;16724;0;*;=;16724;0	16724	end	NC_001133.9	933	low
ERR266434.1621402	[ERR266434.1621402;16;NC_001133.9;933;9;79M66S;*;0;0]	ERR266434.1621402;133;chrXVI;16724;0;*;=;16724;0	16724	end	NC_001133.9	933	low
ERR266434.2653752	[ERR266434.2653752;16;NC_001133.9;933;22;79M67S;*;0;0]	ERR266434.2653752;133;chrXVI;16724;0;*;=;16724;0	16724	end	NC_001133.9	933	low
ERR266434.1320690	[ERR266434.1320690;16;NC_001133.9;942;9;70M76S;*;0;0]	ERR266434.1320690;133;chrXVI;16724;0;*;=;16724;0	16724	end	NC_001133.9	942	low
ERR266434.167011	[ERR266434.167011;16;NC_001133.9;945;2;67M52S;*;0;0]	ERR266434.167011;133;chrXVI;16724;0;*;=;16724;0	16724	end	NC_001133.9	945	low
ERR266434.1633698	[ERR266434.1633698;0;NC_001134.8;801371;44;130M;*;0;0]	ERR266434.1633698;133;chrXVI;6790;0;*;=;6790;0	6790	begin	NC_001134.8	801371	good
ERR266434.980371	[ERR266434.980371;0;NC_001134.8;801384;44;138M;*;0;0]	ERR266434.980371;133;chrXVI;6790;0;*;=;6790;0	6790	begin	NC_001134.8	801384	good
ERR266434.10216	[ERR266434.10216;0;NC_001134.8;801387;44;145M;*;0;0]	ERR266434.10216;133;chrXVI;6790;0;*;=;6790;0	6790	begin	NC_001134.8	801387	good
ERR266434.925869	[ERR266434.925869;0;NC_001134.8;801408;44;132M;*;0;0]	ERR266434.925869;133;chrXVI;6817;0;*;=;6817;0	6817	begin	NC_001134.8	801408	good
ERR266434.753792	[ERR266434.753792;0;NC_001134.8;801416;44;127M;*;0;0]	ERR266434.753792;133;chrXVI;6790;0;*;=;6790;0	6790	begin	NC_001134.8	801416	good
ERR266434.341559	[ERR266434.341559;0;NC_001134.8;801417;44;130M;*;0;0]	ERR266434.341559;133;chrXVI;6790;0;*;=;6790;0	6790	begin	NC_001134.8	801417	good
ERR266434.2213071	[ERR266434.2213071;0;NC_001134.8;801422;44;121M;*;0;0]	ERR266434.2213071;133;chrXVI;6829;0;*;=;6829;0	6829	begin	NC_001134.8	801422	good
ERR266434.3252715	[ERR266434.3252715;0;NC_001134.8;801427;44;116M;*;0;0]	ERR266434.3252715;133;chrXVI;6808;0;*;=;6808;0	6808	begin	NC_001134.8	801427	good
ERR266434.1226118	[ERR266434.1226118;0;NC_001134.8;801450;44;137M;*;0;0]	ERR266434.1226118;133;chrXVI;6847;0;*;=;6847;0	6847	begin	NC_001134.8	801450	good
ERR266434.1543904	[ERR266434.1543904;0;NC_001134.8;801458;44;146M;*;0;0]	ERR266434.1543904;133;chrXVI;6847;0;*;=;6847;0	6847	begin	NC_001134.8	801458	good
ERR266434.465691	[ERR266434.465691;0;NC_001134.8;801460;44;146M;*;0;0]	ERR266434.465691;133;chrXVI;6847;0;*;=;6847;0	6847	begin	NC_001134.8	801460	good
ERR266434.2556260	[ERR266434.2556260;0;NC_001134.8;801463;44;132M;*;0;0]	ERR266434.2556260;133;chrXVI;6847;0;*;=;6847;0	6847	begin	NC_001134.8	801463	good
ERR266434.1090635	[ERR266434.1090635;0;NC_001134.8;801474;44;146M;*;0;0]	ERR266434.1090635;133;chrXVI;6847;0;*;=;6847;0	6847	begin	NC_001134.8	801474	good
ERR266434.644022	[ERR266434.644022;0;NC_001134.8;801475;44;146M;*;0;0]	ERR266434.644022;133;chrXVI;6857;0;*;=;6857;0	6857	begin	NC_001134.8	801475	good
ERR266434.101948	[ERR266434.101948;0;NC_001134.8;801498;44;141M;*;0;0]	ERR266434.101948;133;chrXVI;6874;0;*;=;6874;0	6874	begin	NC_001134.8	801498	good
ERR266434.1618582	[ERR266434.1618582;0;NC_001134.8;801501;44;1S145M;*;0;0]	ERR266434.1618582;133;chrXVI;6873;0;*;=;6873;0	6873	begin	NC_001134.8	801501	good
ERR266434.2481044	[ERR266434.2481044;0;NC_001134.8;801507;44;142M;*;0;0]	ERR266434.2481044;69;chrXVI;6903;0;*;=;6903;0	6903	begin	NC_001134.8	801507	good
ERR266434.456470	[ERR266434.456470;0;NC_001134.8;801512;44;145M;*;0;0]	ERR266434.456470;69;chrXVI;6892;0;*;=;6892;0	6892	begin	NC_001134.8	801512	good
ERR266434.2282113	[ERR266434.2282113;0;NC_001134.8;801514;44;141M;*;0;0]	ERR266434.2282113;133;chrXVI;6887;0;*;=;6887;0	6887	begin	NC_001134.8	801514	good
ERR266434.125135	[ERR266434.125135;0;NC_001134.8;801517;44;145M;*;0;0]	ERR266434.125135;69;chrXVI;6887;0;*;=;6887;0	6887	begin	NC_001134.8	801517	good
ERR266434.1030816	[ERR266434.1030816;0;NC_001134.8;801517;44;145M;*;0;0]	ERR266434.1030816;69;chrXVI;6889;0;*;=;6889;0	6889	begin	NC_001134.8	801517	good
ERR266434.1030857	[ERR266434.1030857;0;NC_001134.8;801517;44;140M;*;0;0]	ERR266434.1030857;69;chrXVI;6889;0;*;=;6889;0	6889	begin	NC_001134.8	801517	good
ERR266434.1030835	[ERR266434.1030835;0;NC_001134.8;801517;44;146M;*;0;0]	ERR266434.1030835;69;chrXVI;6891;0;*;=;6891;0	6891	begin	NC_001134.8	801517	good
ERR266434.1745807	[ERR266434.1745807;0;NC_001134.8;801532;44;117M;*;0;0]	ERR266434.1745807;69;chrXVI;6909;0;*;=;6909;0	6909	begin	NC_001134.8	801532	good
ERR266434.1745783	[ERR266434.1745783;0;NC_001134.8;801532;44;146M;*;0;0]	ERR266434.1745783;69;chrXVI;6909;0;*;=;6909;0	6909	begin	NC_001134.8	801532	good
ERR266434.2899621	[ERR266434.2899621;0;NC_001134.8;801535;44;146M;*;0;0]	ERR266434.2899621;133;chrXVI;6909;0;*;=;6909;0	6909	begin	NC_001134.8	801535	good
ERR266434.2899654	[ERR266434.2899654;0;NC_001134.8;801535;44;125M;*;0;0]	ERR266434.2899654;133;chrXVI;6909;0;*;=;6909;0	6909	begin	NC_001134.8	801535	good
ERR266434.1870356	[ERR266434.1870356;0;NC_001134.8;801639;24;61S67M;*;0;0]	ERR266434.1870356;133;chrXVI;6958;0;*;=;6958;0	6958	begin	NC_001134.8	801639	good
ERR266434.2825488	[ERR266434.2825488;16;NC_001134.8;801894;44;146M;*;0;0]	ERR266434.2825488;133;chrXVI;6851;0;*;=;6851;0	6851	begin	NC_001134.8	801894	good
ERR266434.2407	[ERR266434.2407;16;NC_001134.8;801900;44;145M;*;0;0]	ERR266434.2407;133;chrXVI;6817;0;*;=;6817;0	6817	begin	NC_001134.8	801900	good
ERR266434.1209942	[ERR266434.1209942;16;NC_001134.8;801908;44;146M;*;0;0]	ERR266434.1209942;133;chrXVI;6847;0;*;=;6847;0	6847	begin	NC_001134.8	801908	good
ERR266434.1849587	[ERR266434.1849587;16;NC_001134.8;801910;44;145M;*;0;0]	ERR266434.1849587;133;chrXVI;6851;0;*;=;6851;0	6851	begin	NC_001134.8	801910	good
ERR266434.151038	[ERR266434.151038;16;NC_001134.8;801911;44;146M;*;0;0]	ERR266434.151038;133;chrXVI;6879;0;*;=;6879;0	6879	begin	NC_001134.8	801911	good
ERR266434.2120723	[ERR266434.2120723;16;NC_001134.8;801913;44;146M;*;0;0]	ERR266434.2120723;69;chrXVI;6904;0;*;=;6904;0	6904	begin	NC_001134.8	801913	good
ERR266434.3248251	[ERR266434.3248251;16;NC_001134.8;801913;44;146M;*;0;0]	ERR266434.3248251;133;chrXVI;6873;0;*;=;6873;0	6873	begin	NC_001134.8	801913	good
ERR266434.3318212	[ERR266434.3318212;16;NC_001134.8;801918;44;135M;*;0;0]	ERR266434.3318212;133;chrXVI;6851;0;*;=;6851;0	6851	begin	NC_001134.8	801918	good
ERR266434.3256316	[ERR266434.3256316;16;NC_001134.8;801919;44;2S101M;*;0;0]	ERR266434.3256316;133;chrXVI;6853;0;*;=;6853;0	6853	begin	NC_001134.8	801919	good
ERR266434.929907	[ERR266434.929907;16;NC_001134.8;801931;44;146M;*;0;0]	ERR266434.929907;133;chrXVI;6872;0;*;=;6872;0	6872	begin	NC_001134.8	801931	good
ERR266434.1668972	[ERR266434.1668972;16;NC_001134.8;801931;44;146M;*;0;0]	ERR266434.1668972;133;chrXVI;6860;0;*;=;6860;0	6860	begin	NC_001134.8	801931	good
ERR266434.2120220	[ERR266434.2120220;16;NC_001134.8;801931;44;146M;*;0;0]	ERR266434.2120220;133;chrXVI;6884;0;*;=;6884;0	6884	begin	NC_001134.8	801931	good
ERR266434.415642	[ERR266434.415642;16;NC_001134.8;801934;44;145M;*;0;0]	ERR266434.415642;69;chrXVI;6881;0;*;=;6881;0	6881	begin	NC_001134.8	801934	good
ERR266434.427566	[ERR266434.427566;16;NC_001134.8;801939;44;146M;*;0;0]	ERR266434.427566;133;chrXVI;6882;0;*;=;6882;0	6882	begin	NC_001134.8	801939	good
ERR266434.548014	[ERR266434.548014;16;NC_001134.8;801939;44;146M;*;0;0]	ERR266434.548014;133;chrXVI;6872;0;*;=;6872;0	6872	begin	NC_001134.8	801939	good
ERR266434.1353071	[ERR266434.1353071;16;NC_001134.8;801941;44;135M;*;0;0]	ERR266434.1353071;133;chrXVI;6863;0;*;=;6863;0	6863	begin	NC_001134.8	801941	good
ERR266434.2060724	[ERR266434.2060724;16;NC_001134.8;801947;44;146M;*;0;0]	ERR266434.2060724;133;chrXVI;6851;0;*;=;6851;0	6851	begin	NC_001134.8	801947	good
ERR266434.3312420	[ERR266434.3312420;16;NC_001134.8;801951;44;146M;*;0;0]	ERR266434.3312420;133;chrXVI;6882;0;*;=;6882;0	6882	begin	NC_001134.8	801951	good
ERR266434.1255308	[ERR266434.1255308;16;NC_001134.8;801952;44;145M;*;0;0]	ERR266434.1255308;133;chrXVI;6896;0;*;=;6896;0	6896	begin	NC_001134.8	801952	good
ERR266434.3289989	[ERR266434.3289989;16;NC_001134.8;801954;44;129M;*;0;0]	ERR266434.3289989;133;chrXVI;6853;0;*;=;6853;0	6853	begin	NC_001134.8	801954	good
ERR266434.562123	[ERR266434.562123;16;NC_001134.8;801956;44;126M;*;0;0]	ERR266434.562123;69;chrXVI;6880;0;*;=;6880;0	6880	begin	NC_001134.8	801956	good
ERR266434.3239800	[ERR266434.3239800;16;NC_001134.8;801956;44;145M;*;0;0]	ERR266434.3239800;69;chrXVI;6888;0;*;=;6888;0	6888	begin	NC_001134.8	801956	good
ERR266434.361041	[ERR266434.361041;16;NC_001134.8;801957;44;129M;*;0;0]	ERR266434.361041;133;chrXVI;6892;0;*;=;6892;0	6892	begin	NC_001134.8	801957	good
ERR266434.1215554	[ERR266434.1215554;16;NC_001134.8;801957;44;146M;*;0;0]	ERR266434.1215554;133;chrXVI;6886;0;*;=;6886;0	6886	begin	NC_001134.8	801957	good
ERR266434.2975414	[ERR266434.2975414;16;NC_001134.8;801957;44;146M;*;0;0]	ERR266434.2975414;69;chrXVI;6893;0;*;=;6893;0	6893	begin	NC_001134.8	801957	good
ERR266434.1143303	[ERR266434.1143303;16;NC_001134.8;801959;44;146M;*;0;0]	ERR266434.1143303;133;chrXVI;6872;0;*;=;6872;0	6872	begin	NC_001134.8	801959	good
ERR266434.964523	[ERR266434.964523;16;NC_001134.8;801960;44;146M;*;0;0]	ERR266434.964523;69;chrXVI;6879;0;*;=;6879;0	6879	begin	NC_001134.8	801960	good
ERR266434.1287496	[ERR266434.1287496;16;NC_001134.8;801960;44;145M;*;0;0]	ERR266434.1287496;133;chrXVI;6872;0;*;=;6872;0	6872	begin	NC_001134.8	801960	good
ERR266434.3090400	[ERR266434.3090400;16;NC_001134.8;801961;44;145M;*;0;0]	ERR266434.3090400;69;chrXVI;6879;0;*;=;6879;0	6879	begin	NC_001134.8	801961	good
ERR266434.796927	[ERR266434.796927;16;NC_001134.8;801963;44;146M;*;0;0]	ERR266434.796927;69;chrXVI;6889;0;*;=;6889;0	6889	begin	NC_001134.8	801963	good
ERR266434.633140	[ERR266434.633140;16;NC_001134.8;801964;44;125M;*;0;0]	ERR266434.633140;133;chrXVI;6872;0;*;=;6872;0	6872	begin	NC_001134.8	801964	good
ERR266434.616469	[ERR266434.616469;16;NC_001134.8;801965;44;146M;*;0;0]	ERR266434.616469;69;chrXVI;6898;0;*;=;6898;0	6898	begin	NC_001134.8	801965	good
ERR266434.2740721	[ERR266434.2740721;16;NC_001134.8;801965;44;145M;*;0;0]	ERR266434.2740721;69;chrXVI;6891;0;*;=;6891;0	6891	begin	NC_001134.8	801965	good
ERR266434.3306862	[ERR266434.3306862;16;NC_001134.8;801966;44;145M;*;0;0]	ERR266434.3306862;133;chrXVI;6896;0;*;=;6896;0	6896	begin	NC_001134.8	801966	good
ERR266434.1975288	[ERR266434.1975288;16;NC_001134.8;801969;44;146M;*;0;0]	ERR266434.1975288;69;chrXVI;6902;0;*;=;6902;0	6902	begin	NC_001134.8	801969	good
ERR266434.950928	[ERR266434.950928;16;NC_001134.8;801970;44;145M;*;0;0]	ERR266434.950928;133;chrXVI;6899;0;*;=;6899;0	6899	begin	NC_001134.8	801970	good
ERR266434.2663800	[ERR266434.2663800;16;NC_001134.8;801971;44;146M;*;0;0]	ERR266434.2663800;133;chrXVI;6901;0;*;=;6901;0	6901	begin	NC_001134.8	801971	good
ERR266434.3294238	[ERR266434.3294238;16;NC_001134.8;801971;44;144M;*;0;0]	ERR266434.3294238;133;chrXVI;6907;0;*;=;6907;0	6907	begin	NC_001134.8	801971	good
ERR266434.2179154	[ERR266434.2179154;16;NC_001134.8;801972;44;146M;*;0;0]	ERR266434.2179154;133;chrXVI;6915;0;*;=;6915;0	6915	begin	NC_001134.8	801972	good
ERR266434.1548294	[ERR266434.1548294;16;NC_001134.8;801979;44;145M;*;0;0]	ERR266434.1548294;69;chrXVI;6906;0;*;=;6906;0	6906	begin	NC_001134.8	801979	good
ERR266434.1732982	[ERR266434.1732982;16;NC_001134.8;801979;44;145M;*;0;0]	ERR266434.1732982;69;chrXVI;6909;0;*;=;6909;0	6909	begin	NC_001134.8	801979	good
ERR266434.2079945	[ERR266434.2079945;16;NC_001134.8;801981;44;145M;*;0;0]	ERR266434.2079945;69;chrXVI;6918;0;*;=;6918;0	6918	begin	NC_001134.8	801981	good
ERR266434.200079	[ERR266434.200079;16;NC_001134.8;801983;44;146M;*;0;0]	ERR266434.200079;69;chrXVI;6893;0;*;=;6893;0	6893	begin	NC_001134.8	801983	good
ERR266434.810200	[ERR266434.810200;16;NC_001134.8;801984;44;146M;*;0;0]	ERR266434.810200;133;chrXVI;6925;0;*;=;6925;0	6925	begin	NC_001134.8	801984	good
ERR266434.3105653	[ERR266434.3105653;16;NC_001134.8;801984;44;145M;*;0;0]	ERR266434.3105653;133;chrXVI;6918;0;*;=;6918;0	6918	begin	NC_001134.8	801984	good
ERR266434.245894	[ERR266434.245894;16;NC_001134.8;801987;44;146M;*;0;0]	ERR266434.245894;133;chrXVI;6910;0;*;=;6910;0	6910	begin	NC_001134.8	801987	good
ERR266434.1699224	[ERR266434.1699224;16;NC_001134.8;801987;44;146M;*;0;0]	ERR266434.1699224;69;chrXVI;6916;0;*;=;6916;0	6916	begin	NC_001134.8	801987	good
ERR266434.3176855	[ERR266434.3176855;16;NC_001134.8;801989;44;139M;*;0;0]	ERR266434.3176855;133;chrXVI;6923;0;*;=;6923;0	6923	begin	NC_001134.8	801989	good
ERR266434.1630043	[ERR266434.1630043;16;NC_001134.8;801990;44;141M;*;0;0]	ERR266434.1630043;133;chrXVI;6908;0;*;=;6908;0	6908	begin	NC_001134.8	801990	good
ERR266434.2862844	[ERR266434.2862844;16;NC_001134.8;801990;44;146M;*;0;0]	ERR266434.2862844;133;chrXVI;6907;0;*;=;6907;0	6907	begin	NC_001134.8	801990	good
ERR266434.1063806	[ERR266434.1063806;16;NC_001134.8;801995;44;146M;*;0;0]	ERR266434.1063806;133;chrXVI;6925;0;*;=;6925;0	6925	begin	NC_001134.8	801995	good
ERR266434.695199	[ERR266434.695199;16;NC_001134.8;802001;44;143M;*;0;0]	ERR266434.695199;133;chrXVI;6923;0;*;=;6923;0	6923	begin	NC_001134.8	802001	good
ERR266434.1037328	[ERR266434.1037328;16;NC_001134.8;802002;44;145M;*;0;0]	ERR266434.1037328;133;chrXVI;6932;0;*;=;6932;0	6932	begin	NC_001134.8	802002	good
ERR266434.2752041	[ERR266434.2752041;16;NC_001134.8;802004;44;146M;*;0;0]	ERR266434.2752041;133;chrXVI;6950;0;*;=;6950;0	6950	begin	NC_001134.8	802004	good
ERR266434.1760101	[ERR266434.1760101;16;NC_001134.8;802005;44;146M;*;0;0]	ERR266434.1760101;69;chrXVI;6904;0;*;=;6904;0	6904	begin	NC_001134.8	802005	good
ERR266434.2459624	[ERR266434.2459624;16;NC_001134.8;802006;44;146M;*;0;0]	ERR266434.2459624;133;chrXVI;6930;0;*;=;6930;0	6930	begin	NC_001134.8	802006	good
ERR266434.515847	[ERR266434.515847;16;NC_001134.8;802012;44;146M;*;0;0]	ERR266434.515847;133;chrXVI;6938;0;*;=;6938;0	6938	begin	NC_001134.8	802012	good
ERR266434.3166973	[ERR266434.3166973;16;NC_001134.8;802019;44;146M;*;0;0]	ERR266434.3166973;133;chrXVI;6954;0;*;=;6954;0	6954	begin	NC_001134.8	802019	good
ERR266434.2836311	[ERR266434.2836311;16;NC_001134.8;802021;44;146M;*;0;0]	ERR266434.2836311;133;chrXVI;6943;0;*;=;6943;0	6943	begin	NC_001134.8	802021	good
ERR266434.3248696	[ERR266434.3248696;16;NC_001134.8;802021;44;146M;*;0;0]	ERR266434.3248696;133;chrXVI;6948;0;*;=;6948;0	6948	begin	NC_001134.8	802021	good
ERR266434.2270179	[ERR266434.2270179;16;NC_001134.8;802022;44;125M;*;0;0]	ERR266434.2270179;133;chrXVI;6929;0;*;=;6929;0	6929	begin	NC_001134.8	802022	good
ERR266434.1199542	[ERR266434.1199542;16;NC_001134.8;802032;44;146M;*;0;0]	ERR266434.1199542;133;chrXVI;6974;0;*;=;6974;0	6974	begin	NC_001134.8	802032	good
ERR266434.2843909	[ERR266434.2843909;16;NC_001134.8;802032;44;145M;*;0;0]	ERR266434.2843909;133;chrXVI;6953;0;*;=;6953;0	6953	begin	NC_001134.8	802032	good
ERR266434.118910	[ERR266434.118910;16;NC_001134.8;802038;44;146M;*;0;0]	ERR266434.118910;133;chrXVI;6967;0;*;=;6967;0	6967	begin	NC_001134.8	802038	good
ERR266434.500023	[ERR266434.500023;16;NC_001134.8;802038;44;146M;*;0;0]	ERR266434.500023;133;chrXVI;6960;0;*;=;6960;0	6960	begin	NC_001134.8	802038	good
ERR266434.2801914	[ERR266434.2801914;16;NC_001134.8;802038;44;146M;*;0;0]	ERR266434.2801914;133;chrXVI;6966;0;*;=;6966;0	6966	begin	NC_001134.8	802038	good
ERR266434.124674	[ERR266434.124674;16;NC_001134.8;802039;44;146M;*;0;0]	ERR266434.124674;133;chrXVI;6971;0;*;=;6971;0	6971	begin	NC_001134.8	802039	good
ERR266434.3061868	[ERR266434.3061868;16;NC_001134.8;802042;44;146M;*;0;0]	ERR266434.3061868;133;chrXVI;6965;0;*;=;6965;0	6965	begin	NC_001134.8	802042	good
ERR266434.545706	[ERR266434.545706;16;NC_001134.8;802047;44;145M;*;0;0]	ERR266434.545706;133;chrXVI;6966;0;*;=;6966;0	6966	begin	NC_001134.8	802047	good
ERR266434.1366155	[ERR266434.1366155;16;NC_001134.8;802049;44;145M;*;0;0]	ERR266434.1366155;133;chrXVI;6951;0;*;=;6951;0	6951	begin	NC_001134.8	802049	good
ERR266434.2020650	[ERR266434.2020650;16;NC_001134.8;802050;44;146M;*;0;0]	ERR266434.2020650;133;chrXVI;6991;0;*;=;6991;0	6991	begin	NC_001134.8	802050	good
ERR266434.469423	[ERR266434.469423;16;NC_001134.8;802054;44;145M;*;0;0]	ERR266434.469423;133;chrXVI;6988;0;*;=;6988;0	6988	begin	NC_001134.8	802054	good
ERR266434.2870067	[ERR266434.2870067;16;NC_001134.8;802055;44;146M;*;0;0]	ERR266434.2870067;133;chrXVI;6970;0;*;=;6970;0	6970	begin	NC_001134.8	802055	good
ERR266434.65648	[ERR266434.65648;16;NC_001134.8;802058;44;146M;*;0;0]	ERR266434.65648;133;chrXVI;6989;0;*;=;6989;0	6989	begin	NC_001134.8	802058	good
ERR266434.2956341	[ERR266434.2956341;16;NC_001134.8;802062;44;143M;*;0;0]	ERR266434.2956341;133;chrXVI;6971;0;*;=;6971;0	6971	begin	NC_001134.8	802062	good
ERR266434.1530743	[ERR266434.1530743;16;NC_001134.8;802064;44;146M;*;0;0]	ERR266434.1530743;133;chrXVI;7012;0;*;=;7012;0	7012	begin	NC_001134.8	802064	good
ERR266434.2628693	[ERR266434.2628693;16;NC_001134.8;802065;44;146M;*;0;0]	ERR266434.2628693;133;chrXVI;6990;0;*;=;6990;0	6990	begin	NC_001134.8	802065	good
ERR266434.3124909	[ERR266434.3124909;16;NC_001134.8;802065;44;145M;*;0;0]	ERR266434.3124909;133;chrXVI;6994;0;*;=;6994;0	6994	begin	NC_001134.8	802065	good
ERR266434.1637165	[ERR266434.1637165;16;NC_001134.8;802073;44;146M;*;0;0]	ERR266434.1637165;133;chrXVI;6999;0;*;=;6999;0	6999	begin	NC_001134.8	802073	good
ERR266434.1502405	[ERR266434.1502405;16;NC_001134.8;802075;44;145M;*;0;0]	ERR266434.1502405;133;chrXVI;7005;0;*;=;7005;0	7005	begin	NC_001134.8	802075	good
ERR266434.2727266	[ERR266434.2727266;16;NC_001134.8;802078;44;144M;*;0;0]	ERR266434.2727266;133;chrXVI;7012;0;*;=;7012;0	7012	begin	NC_001134.8	802078	good
ERR266434.1406313	[ERR266434.1406313;16;NC_001134.8;802084;44;146M;*;0;0]	ERR266434.1406313;133;chrXVI;7023;0;*;=;7023;0	7023	begin	NC_001134.8	802084	good
ERR266434.2869467	[ERR266434.2869467;16;NC_001134.8;802091;44;146M;*;0;0]	ERR266434.2869467;133;chrXVI;6997;0;*;=;6997;0	6997	begin	NC_001134.8	802091	good
ERR266434.1593392	[ERR266434.1593392;16;NC_001134.8;802091;44;146M;*;0;0]	ERR266434.1593392;133;chrXVI;7027;0;*;=;7027;0	7027	begin	NC_001134.8	802091	good
ERR266434.1593430	[ERR266434.1593430;16;NC_001134.8;802092;44;145M;*;0;0]	ERR266434.1593430;133;chrXVI;7027;0;*;=;7027;0	7027	begin	NC_001134.8	802092	good
ERR266434.113449	[ERR266434.113449;16;NC_001134.8;802101;44;146M;*;0;0]	ERR266434.113449;133;chrXVI;7026;0;*;=;7026;0	7026	begin	NC_001134.8	802101	good
ERR266434.3027563	[ERR266434.3027563;16;NC_001134.8;802113;44;144M2S;*;0;0]	ERR266434.3027563;133;chrXVI;7034;0;*;=;7034;0	7034	begin	NC_001134.8	802113	good
ERR266434.2306349	[ERR266434.2306349;0;NC_001134.8;5117;1;146M;*;0;0]	ERR266434.2306349;133;chrXVI;17164;0;*;=;17164;0	17164	end	NC_001134.8	5117	low
ERR266434.1832883	[ERR266434.1832883;0;NC_001134.8;5121;1;145M;*;0;0]	ERR266434.1832883;133;chrXVI;17152;0;*;=;17152;0	17152	end	NC_001134.8	5121	low
ERR266434.3053411	[ERR266434.3053411;0;NC_001134.8;5126;1;146M;*;0;0]	ERR266434.3053411;133;chrXVI;17164;0;*;=;17164;0	17164	end	NC_001134.8	5126	low
ERR266434.811049	[ERR266434.811049;0;NC_001134.8;5128;1;142M;*;0;0]	ERR266434.811049;133;chrXVI;17145;0;*;=;17145;0	17145	end	NC_001134.8	5128	low
ERR266434.1707107	[ERR266434.1707107;0;NC_001134.8;5153;1;146M;*;0;0]	ERR266434.1707107;133;chrXVI;17140;0;*;=;17140;0	17140	end	NC_001134.8	5153	low
ERR266434.2845927	[ERR266434.2845927;0;NC_001134.8;5199;1;128M1D18M;*;0;0]	ERR266434.2845927;133;chrXVI;17100;0;*;=;17100;0	17100	end	NC_001134.8	5199	low
ERR266434.1614815	[ERR266434.1614815;0;NC_001134.8;5204;1;123M1D23M;*;0;0]	ERR266434.1614815;133;chrXVI;17100;0;*;=;17100;0	17100	end	NC_001134.8	5204	low
ERR266434.1731214	[ERR266434.1731214;0;NC_001134.8;5211;1;116M1D17M;*;0;0]	ERR266434.1731214;133;chrXVI;17100;0;*;=;17100;0	17100	end	NC_001134.8	5211	low
ERR266434.2885298	[ERR266434.2885298;0;NC_001134.8;5213;1;114M1D32M;*;0;0]	ERR266434.2885298;133;chrXVI;17100;0;*;=;17100;0	17100	end	NC_001134.8	5213	low
ERR266434.247007	[ERR266434.247007;0;NC_001134.8;5265;1;145M;*;0;0]	ERR266434.247007;133;chrXVI;17100;0;*;=;17100;0	17100	end	NC_001134.8	5265	low
ERR266434.2361714	[ERR266434.2361714;0;NC_001134.8;5284;1;43M1D101M;*;0;0]	ERR266434.2361714;133;chrXVI;17100;0;*;=;17100;0	17100	end	NC_001134.8	5284	low
ERR266434.2814558	[ERR266434.2814558;0;NC_001134.8;5287;1;123M;*;0;0]	ERR266434.2814558;133;chrXVI;17100;0;*;=;17100;0	17100	end	NC_001134.8	5287	low
ERR266434.1115620	[ERR266434.1115620;0;NC_001134.8;5292;1;146M;*;0;0]	ERR266434.1115620;133;chrXVI;17100;0;*;=;17100;0	17100	end	NC_001134.8	5292	low
ERR266434.1112413	[ERR266434.1112413;0;NC_001134.8;5306;1;143M;*;0;0]	ERR266434.1112413;133;chrXVI;17100;0;*;=;17100;0	17100	end	NC_001134.8	5306	low
ERR266434.2723807	[ERR266434.2723807;16;NC_001134.8;5528;1;143M;*;0;0]	ERR266434.2723807;133;chrXVI;17195;0;*;=;17195;0	17195	end	NC_001134.8	5528	low
ERR266434.1766861	[ERR266434.1766861;16;NC_001134.8;5560;1;116M;*;0;0]	ERR266434.1766861;133;chrXVI;17186;0;*;=;17186;0	17186	end	NC_001134.8	5560	low
ERR266434.1439310	[ERR266434.1439310;16;NC_001134.8;5604;1;146M;*;0;0]	ERR266434.1439310;133;chrXVI;17121;0;*;=;17121;0	17121	end	NC_001134.8	5604	low
ERR266434.1670295	[ERR266434.1670295;16;NC_001134.8;5616;1;139M;*;0;0]	ERR266434.1670295;133;chrXVI;17126;0;*;=;17126;0	17126	end	NC_001134.8	5616	low
ERR266434.1821781	[ERR266434.1821781;16;NC_001134.8;5628;1;127M;*;0;0]	ERR266434.1821781;133;chrXVI;17100;0;*;=;17100;0	17100	end	NC_001134.8	5628	low
ERR266434.381293	[ERR266434.381293;16;NC_001134.8;5654;1;146M;*;0;0]	ERR266434.381293;133;chrXVI;17100;0;*;=;17100;0	17100	end	NC_001134.8	5654	low
ERR266434.1362134	[ERR266434.1362134;16;NC_001134.8;5655;1;146M;*;0;0]	ERR266434.1362134;133;chrXVI;17100;0;*;=;17100;0	17100	end	NC_001134.8	5655	low
ERR266434.2956424	[ERR266434.2956424;16;NC_001134.8;5663;1;144M;*;0;0]	ERR266434.2956424;133;chrXVI;17100;0;*;=;17100;0	17100	end	NC_001134.8	5663	low
ERR266434.110184	[ERR266434.110184;16;NC_001134.8;5697;1;134M;*;0;0]	ERR266434.110184;133;chrXVI;17100;0;*;=;17100;0	17100	end	NC_001134.8	5697	low
ERR266434.1804157	[ERR266434.1804157;16;NC_001134.8;5701;1;138M;*;0;0]	ERR266434.1804157;133;chrXVI;17100;0;*;=;17100;0	17100	end	NC_001134.8	5701	low
ERR266434.262441	[ERR266434.262441;0;NC_001134.8;6086;11;36M1D63M1I46M;*;0;0]	ERR266434.262441;133;chrXVI;16821;0;*;=;16821;0	16821	end	NC_001134.8	6086	low
ERR266434.2913210	[ERR266434.2913210;0;NC_001134.8;6093;11;29M1D63M1I52M;*;0;0]	ERR266434.2913210;133;chrXVI;16883;0;*;=;16883;0	16883	end	NC_001134.8	6093	low
ERR266434.1706133	[ERR266434.1706133;16;NC_001134.8;6551;17;114M1D32M;*;0;0]	ERR266434.1706133;133;chrXVI;16807;0;*;=;16807;0	16807	end	NC_001134.8	6551	low
ERR266434.1282749	[ERR266434.1282749;16;NC_001134.8;6563;14;105M1D29M12S;*;0;0]	ERR266434.1282749;133;chrXVI;16807;0;*;=;16807;0	16807	end	NC_001134.8	6563	low
ERR266434.1421855	[ERR266434.1421855;16;NC_001134.8;6631;11;2S143M;*;0;0]	ERR266434.1421855;133;chrXVI;16737;0;*;=;16737;0	16737	end	NC_001134.8	6631	low
ERR266434.1632575	[ERR266434.1632575;16;NC_001134.8;6640;11;146M;*;0;0]	ERR266434.1632575;133;chrXVI;16733;0;*;=;16733;0	16733	end	NC_001134.8	6640	low
ERR266434.3314427	[ERR266434.3314427;16;NC_001134.8;6643;11;146M;*;0;0]	ERR266434.3314427;133;chrXVI;16724;0;*;=;16724;0	16724	end	NC_001134.8	6643	low
ERR266434.3431391	[ERR266434.3431391;16;NC_001134.8;6658;11;146M;*;0;0]	ERR266434.3431391;133;chrXVI;16724;0;*;=;16724;0	16724	end	NC_001134.8	6658	low
ERR266434.2118069	[ERR266434.2118069;16;NC_001134.8;6681;11;2S144M;*;0;0]	ERR266434.2118069;133;chrXVI;16724;0;*;=;16724;0	16724	end	NC_001134.8	6681	low
ERR266434.2710389	[ERR266434.2710389;16;NC_001134.8;6697;11;143M;*;0;0]	ERR266434.2710389;133;chrXVI;16722;0;*;=;16722;0	16722	end	NC_001134.8	6697	low
ERR266434.741239	[ERR266434.741239;16;NC_001134.8;6699;11;145M;*;0;0]	ERR266434.741239;133;chrXVI;16722;0;*;=;16722;0	16722	end	NC_001134.8	6699	low
ERR266434.2553704	[ERR266434.2553704;16;NC_001134.8;6715;2;40S106M;*;0;0]	ERR266434.2553704;133;chrXVI;16724;0;*;=;16724;0	16724	end	NC_001134.8	6715	low
ERR266434.439030	[ERR266434.439030;16;NC_001134.8;6715;11;8S128M9S;*;0;0]	ERR266434.439030;133;chrXVI;16724;0;*;=;16724;0	16724	end	NC_001134.8	6715	low
ERR266434.1256433	[ERR266434.1256433;16;NC_001134.8;6715;1;8S120M;*;0;0]	ERR266434.1256433;133;chrXVI;16724;0;*;=;16724;0	16724	end	NC_001134.8	6715	low
ERR266434.3391324	[ERR266434.3391324;16;NC_001134.8;6715;2;40S106M;*;0;0]	ERR266434.3391324;133;chrXVI;16724;0;*;=;16724;0	16724	end	NC_001134.8	6715	low
ERR266434.1381475	[ERR266434.1381475;16;NC_001134.8;6735;11;146M;*;0;0]	ERR266434.1381475;133;chrXVI;16724;0;*;=;16724;0	16724	end	NC_001134.8	6735	low
ERR266434.65083	[ERR266434.65083;16;NC_001134.8;6735;14;146M;*;0;0]	ERR266434.65083;133;chrXVI;16722;0;*;=;16722;0	16722	end	NC_001134.8	6735	low
ERR266434.218983	[ERR266434.218983;16;NC_001134.8;6737;31;145M;*;0;0]	ERR266434.218983;133;chrXVI;16722;0;*;=;16722;0	16722	end	NC_001134.8	6737	low
ERR266434.1164505	[ERR266434.1164505;16;NC_001134.8;6744;1;2S144M;*;0;0]	ERR266434.1164505;133;chrXVI;16724;0;*;=;16724;0	16724	end	NC_001134.8	6744	low
ERR266434.218939	[ERR266434.218939;16;NC_001134.8;6754;34;128M;*;0;0]	ERR266434.218939;133;chrXVI;16722;0;*;=;16722;0	16722	end	NC_001134.8	6754	low
ERR266434.210748	[ERR266434.210748;16;NC_001134.8;6758;11;2S94M1I48M;*;0;0]	ERR266434.210748;133;chrXVI;16724;0;*;=;16724;0	16724	end	NC_001134.8	6758	low
ERR266434.726425	[ERR266434.726425;0;NC_001134.8;812089;1;146M;*;0;0]	ERR266434.726425;133;chrXVI;16724;0;*;=;16724;0	16724	end	NC_001134.8	812089	good
ERR266434.3109726	[ERR266434.3109726;0;NC_001134.8;812263;1;144M;*;0;0]	ERR266434.3109726;133;chrXVI;16807;0;*;=;16807;0	16807	end	NC_001134.8	812263	good
ERR266434.3020253	[ERR266434.3020253;16;NC_001134.8;812804;0;42S102M1S;*;0;0]	ERR266434.3020253;133;chrXVI;16817;0;*;=;16817;0	16817	end	NC_001134.8	812804	good
ERR266434.3386171	[ERR266434.3386171;16;NC_001134.8;812835;1;145M1S;*;0;0]	ERR266434.3386171;133;chrXVI;16887;0;*;=;16887;0	16887	end	NC_001134.8	812835	good
ERR266434.181966	[ERR266434.181966;16;NC_001134.8;812845;1;146M;*;0;0]	ERR266434.181966;133;chrXVI;16882;0;*;=;16882;0	16882	end	NC_001134.8	812845	good
ERR266434.2907003	[ERR266434.2907003;16;NC_001134.8;812849;1;135M;*;0;0]	ERR266434.2907003;133;chrXVI;16891;0;*;=;16891;0	16891	end	NC_001134.8	812849	good
ERR266434.920918	[ERR266434.920918;16;NC_001134.8;812851;1;80M1D64M;*;0;0]	ERR266434.920918;133;chrXVI;16905;0;*;=;16905;0	16905	end	NC_001134.8	812851	good
ERR266434.2487625	[ERR266434.2487625;16;NC_001134.8;812852;1;146M;*;0;0]	ERR266434.2487625;133;chrXVI;16902;0;*;=;16902;0	16902	end	NC_001134.8	812852	good
ERR266434.1660645	[ERR266434.1660645;16;NC_001134.8;812853;1;146M;*;0;0]	ERR266434.1660645;133;chrXVI;16920;0;*;=;16920;0	16920	end	NC_001134.8	812853	good
ERR266434.1823654	[ERR266434.1823654;16;NC_001134.8;812853;1;140M;*;0;0]	ERR266434.1823654;133;chrXVI;16902;0;*;=;16902;0	16902	end	NC_001134.8	812853	good
ERR266434.3004133	[ERR266434.3004133;16;NC_001134.8;812863;1;68M1D76M;*;0;0]	ERR266434.3004133;133;chrXVI;16918;0;*;=;16918;0	16918	end	NC_001134.8	812863	good
ERR266434.1729218	[ERR266434.1729218;16;NC_001134.8;812863;1;68M1D74M;*;0;0]	ERR266434.1729218;133;chrXVI;16916;0;*;=;16916;0	16916	end	NC_001134.8	812863	good
ERR266434.2487581	[ERR266434.2487581;16;NC_001134.8;812890;1;108M;*;0;0]	ERR266434.2487581;133;chrXVI;16902;0;*;=;16902;0	16902	end	NC_001134.8	812890	good
ERR266434.2965463	[ERR266434.2965463;16;NC_001134.8;812894;1;110M3D35M;*;0;0]	ERR266434.2965463;133;chrXVI;16967;0;*;=;16967;0	16967	end	NC_001134.8	812894	good
ERR266434.2965428	[ERR266434.2965428;16;NC_001134.8;812894;1;110M3D35M;*;0;0]	ERR266434.2965428;133;chrXVI;16967;0;*;=;16967;0	16967	end	NC_001134.8	812894	good
ERR266434.958328	[ERR266434.958328;16;NC_001134.8;812901;1;5S30M1D75M;*;0;0]	ERR266434.958328;133;chrXVI;16907;0;*;=;16907;0	16907	end	NC_001134.8	812901	good
ERR266434.1241246	[ERR266434.1241246;16;NC_001134.8;812944;1;60M3D80M;*;0;0]	ERR266434.1241246;133;chrXVI;16980;0;*;=;16980;0	16980	end	NC_001134.8	812944	good
ERR266434.2665024	[ERR266434.2665024;0;NC_001135.5;373;14;10S10M1I125M;*;0;0]	ERR266434.2665024;133;chrXVI;16911;0;*;=;16911;0	16911	end	NC_001135.5	373	low
ERR266434.2303002	[ERR266434.2303002;0;NC_001135.5;398;11;113M1D32M1S;*;0;0]	ERR266434.2303002;133;chrXVI;16886;0;*;=;16886;0	16886	end	NC_001135.5	398	low
ERR266434.3266384	[ERR266434.3266384;0;NC_001135.5;401;11;110M1D36M;*;0;0]	ERR266434.3266384;133;chrXVI;16882;0;*;=;16882;0	16882	end	NC_001135.5	401	low
ERR266434.325827	[ERR266434.325827;0;NC_001135.5;409;11;19S120M;*;0;0]	ERR266434.325827;133;chrXVI;16996;0;*;=;16996;0	16996	end	NC_001135.5	409	low
ERR266434.1239429	[ERR266434.1239429;0;NC_001135.5;410;11;26M1D120M;*;0;0]	ERR266434.1239429;133;chrXVI;16985;0;*;=;16985;0	16985	end	NC_001135.5	410	low
ERR266434.3103430	[ERR266434.3103430;0;NC_001135.5;413;1;98M1D26M;*;0;0]	ERR266434.3103430;133;chrXVI;16871;0;*;=;16871;0	16871	end	NC_001135.5	413	low
ERR266434.1028093	[ERR266434.1028093;0;NC_001135.5;414;11;143M3S;*;0;0]	ERR266434.1028093;133;chrXVI;17005;0;*;=;17005;0	17005	end	NC_001135.5	414	low
ERR266434.1983084	[ERR266434.1983084;0;NC_001135.5;414;11;4S134M;*;0;0]	ERR266434.1983084;133;chrXVI;16984;0;*;=;16984;0	16984	end	NC_001135.5	414	low
ERR266434.1087028	[ERR266434.1087028;0;NC_001135.5;418;11;132M10S;*;0;0]	ERR266434.1087028;133;chrXVI;16984;0;*;=;16984;0	16984	end	NC_001135.5	418	low
ERR266434.1087001	[ERR266434.1087001;0;NC_001135.5;418;11;123M;*;0;0]	ERR266434.1087001;133;chrXVI;16984;0;*;=;16984;0	16984	end	NC_001135.5	418	low
ERR266434.695658	[ERR266434.695658;0;NC_001135.5;424;14;125M;*;0;0]	ERR266434.695658;133;chrXVI;16963;0;*;=;16963;0	16963	end	NC_001135.5	424	low
ERR266434.1151797	[ERR266434.1151797;0;NC_001135.5;430;14;6M1D127M;*;0;0]	ERR266434.1151797;133;chrXVI;16967;0;*;=;16967;0	16967	end	NC_001135.5	430	low
ERR266434.2054103	[ERR266434.2054103;0;NC_001135.5;437;11;122M4S;*;0;0]	ERR266434.2054103;133;chrXVI;16967;0;*;=;16967;0	16967	end	NC_001135.5	437	low
ERR266434.3429693	[ERR266434.3429693;0;NC_001135.5;442;11;3S115M21S;*;0;0]	ERR266434.3429693;133;chrXVI;16962;0;*;=;16962;0	16962	end	NC_001135.5	442	low
ERR266434.1113302	[ERR266434.1113302;0;NC_001135.5;442;11;7S114M19S;*;0;0]	ERR266434.1113302;133;chrXVI;16984;0;*;=;16984;0	16984	end	NC_001135.5	442	low
ERR266434.3429744	[ERR266434.3429744;0;NC_001135.5;442;11;3S115M28S;*;0;0]	ERR266434.3429744;133;chrXVI;16962;0;*;=;16962;0	16962	end	NC_001135.5	442	low
ERR266434.2316401	[ERR266434.2316401;0;NC_001135.5;445;17;117M;*;0;0]	ERR266434.2316401;133;chrXVI;16975;0;*;=;16975;0	16975	end	NC_001135.5	445	low
ERR266434.393534	[ERR266434.393534;0;NC_001135.5;446;11;113M1D6M3D4M2D5M4D16M;*;0;0]	ERR266434.393534;133;chrXVI;16940;0;*;=;16940;0	16940	end	NC_001135.5	446	low
ERR266434.3161573	[ERR266434.3161573;0;NC_001135.5;446;14;121M;*;0;0]	ERR266434.3161573;133;chrXVI;16967;0;*;=;16967;0	16967	end	NC_001135.5	446	low
ERR266434.2830639	[ERR266434.2830639;0;NC_001135.5;462;17;8S102M;*;0;0]	ERR266434.2830639;133;chrXVI;16967;0;*;=;16967;0	16967	end	NC_001135.5	462	low
ERR266434.1856638	[ERR266434.1856638;0;NC_001135.5;469;37;1S145M;*;0;0]	ERR266434.1856638;133;chrXVI;16903;0;*;=;16903;0	16903	end	NC_001135.5	469	low
ERR266434.2288902	[ERR266434.2288902;0;NC_001135.5;479;14;2S80M1D6M3D4M2D5M4D29M1I19M;*;0;0]	ERR266434.2288902;133;chrXVI;16898;0;*;=;16898;0	16898	end	NC_001135.5	479	low
ERR266434.2098256	[ERR266434.2098256;0;NC_001135.5;485;34;145M;*;0;0]	ERR266434.2098256;133;chrXVI;16915;0;*;=;16915;0	16915	end	NC_001135.5	485	low
ERR266434.1110228	[ERR266434.1110228;0;NC_001135.5;495;12;64M1D6M3D4M2D5M4D29M1I35M;*;0;0]	ERR266434.1110228;133;chrXVI;16900;0;*;=;16900;0	16900	end	NC_001135.5	495	low
ERR266434.823735	[ERR266434.823735;0;NC_001135.5;498;21;146M;*;0;0]	ERR266434.823735;133;chrXVI;16913;0;*;=;16913;0	16913	end	NC_001135.5	498	low
ERR266434.2320205	[ERR266434.2320205;0;NC_001135.5;510;35;120M;*;0;0]	ERR266434.2320205;133;chrXVI;16890;0;*;=;16890;0	16890	end	NC_001135.5	510	low
ERR266434.2390362	[ERR266434.2390362;0;NC_001135.5;514;34;119M;*;0;0]	ERR266434.2390362;133;chrXVI;16873;0;*;=;16873;0	16873	end	NC_001135.5	514	low
ERR266434.2001801	[ERR266434.2001801;0;NC_001135.5;522;34;109M;*;0;0]	ERR266434.2001801;133;chrXVI;16873;0;*;=;16873;0	16873	end	NC_001135.5	522	low
ERR266434.429821	[ERR266434.429821;0;NC_001135.5;523;34;125M;*;0;0]	ERR266434.429821;133;chrXVI;16882;0;*;=;16882;0	16882	end	NC_001135.5	523	low
ERR266434.1444533	[ERR266434.1444533;0;NC_001135.5;534;35;111M;*;0;0]	ERR266434.1444533;133;chrXVI;16866;0;*;=;16866;0	16866	end	NC_001135.5	534	low
ERR266434.2264459	[ERR266434.2264459;0;NC_001135.5;539;11;146M;*;0;0]	ERR266434.2264459;133;chrXVI;16857;0;*;=;16857;0	16857	end	NC_001135.5	539	low
ERR266434.3390989	[ERR266434.3390989;0;NC_001135.5;544;11;146M;*;0;0]	ERR266434.3390989;133;chrXVI;16843;0;*;=;16843;0	16843	end	NC_001135.5	544	low
ERR266434.987483	[ERR266434.987483;0;NC_001135.5;550;11;115M;*;0;0]	ERR266434.987483;133;chrXVI;16843;0;*;=;16843;0	16843	end	NC_001135.5	550	low
ERR266434.1821936	[ERR266434.1821936;0;NC_001135.5;551;11;122M;*;0;0]	ERR266434.1821936;133;chrXVI;16846;0;*;=;16846;0	16846	end	NC_001135.5	551	low
ERR266434.1228733	[ERR266434.1228733;0;NC_001135.5;570;11;114M;*;0;0]	ERR266434.1228733;133;chrXVI;16838;0;*;=;16838;0	16838	end	NC_001135.5	570	low
ERR266434.1391561	[ERR266434.1391561;0;NC_001135.5;570;11;2S144M;*;0;0]	ERR266434.1391561;133;chrXVI;16843;0;*;=;16843;0	16843	end	NC_001135.5	570	low
ERR266434.2496522	[ERR266434.2496522;0;NC_001135.5;570;11;4S142M;*;0;0]	ERR266434.2496522;133;chrXVI;16838;0;*;=;16838;0	16838	end	NC_001135.5	570	low
ERR266434.404455	[ERR266434.404455;0;NC_001135.5;570;11;4S142M;*;0;0]	ERR266434.404455;133;chrXVI;16834;0;*;=;16834;0	16834	end	NC_001135.5	570	low
ERR266434.502150	[ERR266434.502150;0;NC_001135.5;570;11;8S137M;*;0;0]	ERR266434.502150;133;chrXVI;16838;0;*;=;16838;0	16838	end	NC_001135.5	570	low
ERR266434.818208	[ERR266434.818208;0;NC_001135.5;571;14;146M;*;0;0]	ERR266434.818208;133;chrXVI;16861;0;*;=;16861;0	16861	end	NC_001135.5	571	low
ERR266434.2421656	[ERR266434.2421656;0;NC_001135.5;576;11;146M;*;0;0]	ERR266434.2421656;133;chrXVI;16811;0;*;=;16811;0	16811	end	NC_001135.5	576	low
ERR266434.827417	[ERR266434.827417;0;NC_001135.5;577;14;142M;*;0;0]	ERR266434.827417;133;chrXVI;16838;0;*;=;16838;0	16838	end	NC_001135.5	577	low
ERR266434.2961500	[ERR266434.2961500;0;NC_001135.5;578;11;146M;*;0;0]	ERR266434.2961500;133;chrXVI;16866;0;*;=;16866;0	16866	end	NC_001135.5	578	low
ERR266434.1494017	[ERR266434.1494017;0;NC_001135.5;579;14;146M;*;0;0]	ERR266434.1494017;133;chrXVI;16818;0;*;=;16818;0	16818	end	NC_001135.5	579	low
ERR266434.1596147	[ERR266434.1596147;0;NC_001135.5;583;21;146M;*;0;0]	ERR266434.1596147;133;chrXVI;16807;0;*;=;16807;0	16807	end	NC_001135.5	583	low
ERR266434.1335591	[ERR266434.1335591;0;NC_001135.5;589;14;145M;*;0;0]	ERR266434.1335591;133;chrXVI;16813;0;*;=;16813;0	16813	end	NC_001135.5	589	low
ERR266434.2291013	[ERR266434.2291013;0;NC_001135.5;596;11;128M;*;0;0]	ERR266434.2291013;133;chrXVI;16807;0;*;=;16807;0	16807	end	NC_001135.5	596	low
ERR266434.310688	[ERR266434.310688;16;NC_001135.5;1045;14;24M1D5M1I29M1I86M;*;0;0]	ERR266434.310688;133;chrXVI;16807;0;*;=;16807;0	16807	end	NC_001135.5	1045	low
ERR266434.1025222	[ERR266434.1025222;16;NC_001135.5;1046;11;133M12S;*;0;0]	ERR266434.1025222;133;chrXVI;16807;0;*;=;16807;0	16807	end	NC_001135.5	1046	low
ERR266434.1342275	[ERR266434.1342275;16;NC_001135.5;1053;11;126M20S;*;0;0]	ERR266434.1342275;133;chrXVI;16781;0;*;=;16781;0	16781	end	NC_001135.5	1053	low
ERR266434.3026231	[ERR266434.3026231;16;NC_001135.5;1057;17;12M1D2M1I31M1I99M;*;0;0]	ERR266434.3026231;133;chrXVI;16807;0;*;=;16807;0	16807	end	NC_001135.5	1057	low
ERR266434.3026250	[ERR266434.3026250;16;NC_001135.5;1057;17;12M1D5M1I28M1I99M;*;0;0]	ERR266434.3026250;133;chrXVI;16807;0;*;=;16807;0	16807	end	NC_001135.5	1057	low
ERR266434.1805280	[ERR266434.1805280;16;NC_001135.5;1058;17;11M1D5M1I28M1I100M;*;0;0]	ERR266434.1805280;133;chrXVI;16807;0;*;=;16807;0	16807	end	NC_001135.5	1058	low
ERR266434.2343040	[ERR266434.2343040;16;NC_001135.5;1061;18;8M1D5M1I29M1I102M;*;0;0]	ERR266434.2343040;133;chrXVI;16807;0;*;=;16807;0	16807	end	NC_001135.5	1061	low
ERR266434.2151337	[ERR266434.2151337;16;NC_001135.5;1062;17;7M1D5M1I29M1I103M;*;0;0]	ERR266434.2151337;133;chrXVI;16807;0;*;=;16807;0	16807	end	NC_001135.5	1062	low
ERR266434.2736361	[ERR266434.2736361;16;NC_001135.5;1075;18;3S29M1I113M;*;0;0]	ERR266434.2736361;133;chrXVI;16807;0;*;=;16807;0	16807	end	NC_001135.5	1075	low
ERR266434.612082	[ERR266434.612082;16;NC_001135.5;1075;21;3S29M1I107M;*;0;0]	ERR266434.612082;133;chrXVI;16807;0;*;=;16807;0	16807	end	NC_001135.5	1075	low
ERR266434.3349659	[ERR266434.3349659;16;NC_001135.5;1104;25;3S140M;*;0;0]	ERR266434.3349659;133;chrXVI;16805;0;*;=;16805;0	16805	end	NC_001135.5	1104	low
ERR266434.3269284	[ERR266434.3269284;16;NC_001135.5;1117;21;31S115M;*;0;0]	ERR266434.3269284;133;chrXVI;16811;0;*;=;16811;0	16811	end	NC_001135.5	1117	low
ERR266434.2092259	[ERR266434.2092259;16;NC_001135.5;1129;40;146M;*;0;0]	ERR266434.2092259;133;chrXVI;16811;0;*;=;16811;0	16811	end	NC_001135.5	1129	low
ERR266434.1753981	[ERR266434.1753981;16;NC_001135.5;1141;21;145M;*;0;0]	ERR266434.1753981;133;chrXVI;16724;0;*;=;16724;0	16724	end	NC_001135.5	1141	low
ERR266434.744864	[ERR266434.744864;16;NC_001135.5;1145;34;146M;*;0;0]	ERR266434.744864;133;chrXVI;16724;0;*;=;16724;0	16724	end	NC_001135.5	1145	low
ERR266434.2242463	[ERR266434.2242463;16;NC_001135.5;1175;17;146M;*;0;0]	ERR266434.2242463;133;chrXVI;16724;0;*;=;16724;0	16724	end	NC_001135.5	1175	low
ERR266434.565082	[ERR266434.565082;16;NC_001135.5;1189;32;146M;*;0;0]	ERR266434.565082;133;chrXVI;16724;0;*;=;16724;0	16724	end	NC_001135.5	1189	low
ERR266434.1446460	[ERR266434.1446460;16;NC_001135.5;1193;32;146M;*;0;0]	ERR266434.1446460;133;chrXVI;16724;0;*;=;16724;0	16724	end	NC_001135.5	1193	low
ERR266434.938684	[ERR266434.938684;16;NC_001135.5;1212;31;145M;*;0;0]	ERR266434.938684;133;chrXVI;16724;0;*;=;16724;0	16724	end	NC_001135.5	1212	low
ERR266434.2488352	[ERR266434.2488352;0;NC_001135.5;315555;33;146M;*;0;0]	ERR266434.2488352;133;chrXVI;16724;0;*;=;16724;0	16724	end	NC_001135.5	315555	good
ERR266434.671888	[ERR266434.671888;0;NC_001135.5;315586;32;146M;*;0;0]	ERR266434.671888;133;chrXVI;16724;0;*;=;16724;0	16724	end	NC_001135.5	315586	good
ERR266434.616565	[ERR266434.616565;0;NC_001135.5;315588;32;144M;*;0;0]	ERR266434.616565;133;chrXVI;16724;0;*;=;16724;0	16724	end	NC_001135.5	315588	good
ERR266434.986858	[ERR266434.986858;0;NC_001135.5;315598;32;144M;*;0;0]	ERR266434.986858;133;chrXVI;16724;0;*;=;16724;0	16724	end	NC_001135.5	315598	good
ERR266434.2648401	[ERR266434.2648401;0;NC_001135.5;315599;11;124M1D13M;*;0;0]	ERR266434.2648401;133;chrXVI;16727;0;*;=;16727;0	16727	end	NC_001135.5	315599	good
ERR266434.1616465	[ERR266434.1616465;0;NC_001135.5;315626;33;146M;*;0;0]	ERR266434.1616465;133;chrXVI;16811;0;*;=;16811;0	16811	end	NC_001135.5	315626	good
ERR266434.2113984	[ERR266434.2113984;0;NC_001135.5;315638;34;145M;*;0;0]	ERR266434.2113984;133;chrXVI;16811;0;*;=;16811;0	16811	end	NC_001135.5	315638	good
ERR266434.1273835	[ERR266434.1273835;0;NC_001135.5;315638;12;21M1I124M;*;0;0]	ERR266434.1273835;133;chrXVI;16764;0;*;=;16764;0	16764	end	NC_001135.5	315638	good
ERR266434.128595	[ERR266434.128595;0;NC_001135.5;315649;35;146M;*;0;0]	ERR266434.128595;133;chrXVI;16811;0;*;=;16811;0	16811	end	NC_001135.5	315649	good
ERR266434.656410	[ERR266434.656410;0;NC_001135.5;315654;35;146M;*;0;0]	ERR266434.656410;133;chrXVI;16811;0;*;=;16811;0	16811	end	NC_001135.5	315654	good
ERR266434.724700	[ERR266434.724700;0;NC_001135.5;315655;38;145M;*;0;0]	ERR266434.724700;133;chrXVI;16811;0;*;=;16811;0	16811	end	NC_001135.5	315655	good
ERR266434.2588749	[ERR266434.2588749;0;NC_001135.5;315668;0;7S139M;*;0;0]	ERR266434.2588749;133;chrXVI;16834;0;*;=;16834;0	16834	end	NC_001135.5	315668	good
ERR266434.1858823	[ERR266434.1858823;0;NC_001135.5;315668;11;1S143M;*;0;0]	ERR266434.1858823;133;chrXVI;16834;0;*;=;16834;0	16834	end	NC_001135.5	315668	good
ERR266434.1248884	[ERR266434.1248884;0;NC_001135.5;315674;17;146M;*;0;0]	ERR266434.1248884;133;chrXVI;16811;0;*;=;16811;0	16811	end	NC_001135.5	315674	good
ERR266434.1276846	[ERR266434.1276846;0;NC_001135.5;315674;38;117M;*;0;0]	ERR266434.1276846;133;chrXVI;16811;0;*;=;16811;0	16811	end	NC_001135.5	315674	good
ERR266434.1328367	[ERR266434.1328367;0;NC_001135.5;315675;38;146M;*;0;0]	ERR266434.1328367;133;chrXVI;16811;0;*;=;16811;0	16811	end	NC_001135.5	315675	good
ERR266434.1000709	[ERR266434.1000709;0;NC_001135.5;315679;2;8S138M;*;0;0]	ERR266434.1000709;133;chrXVI;16834;0;*;=;16834;0	16834	end	NC_001135.5	315679	good
ERR266434.1264397	[ERR266434.1264397;0;NC_001135.5;315680;11;145M;*;0;0]	ERR266434.1264397;133;chrXVI;16834;0;*;=;16834;0	16834	end	NC_001135.5	315680	good
ERR266434.984875	[ERR266434.984875;0;NC_001135.5;315682;38;146M;*;0;0]	ERR266434.984875;133;chrXVI;16811;0;*;=;16811;0	16811	end	NC_001135.5	315682	good
ERR266434.686014	[ERR266434.686014;0;NC_001135.5;315687;38;146M;*;0;0]	ERR266434.686014;133;chrXVI;16811;0;*;=;16811;0	16811	end	NC_001135.5	315687	good
ERR266434.673372	[ERR266434.673372;0;NC_001135.5;315692;37;146M;*;0;0]	ERR266434.673372;133;chrXVI;16811;0;*;=;16811;0	16811	end	NC_001135.5	315692	good
ERR266434.2015407	[ERR266434.2015407;0;NC_001135.5;315698;37;138M;*;0;0]	ERR266434.2015407;133;chrXVI;16811;0;*;=;16811;0	16811	end	NC_001135.5	315698	good
ERR266434.935133	[ERR266434.935133;0;NC_001135.5;315702;17;146M;*;0;0]	ERR266434.935133;133;chrXVI;16834;0;*;=;16834;0	16834	end	NC_001135.5	315702	good
ERR266434.2999975	[ERR266434.2999975;0;NC_001135.5;315702;18;146M;*;0;0]	ERR266434.2999975;133;chrXVI;16834;0;*;=;16834;0	16834	end	NC_001135.5	315702	good
ERR266434.1142689	[ERR266434.1142689;0;NC_001135.5;315702;11;6S137M2S;*;0;0]	ERR266434.1142689;133;chrXVI;16834;0;*;=;16834;0	16834	end	NC_001135.5	315702	good
ERR266434.2172476	[ERR266434.2172476;0;NC_001135.5;315702;38;125M;*;0;0]	ERR266434.2172476;133;chrXVI;16811;0;*;=;16811;0	16811	end	NC_001135.5	315702	good
ERR266434.179106	[ERR266434.179106;0;NC_001135.5;315704;17;146M;*;0;0]	ERR266434.179106;133;chrXVI;16834;0;*;=;16834;0	16834	end	NC_001135.5	315704	good
ERR266434.1407489	[ERR266434.1407489;0;NC_001135.5;315704;17;146M;*;0;0]	ERR266434.1407489;133;chrXVI;16834;0;*;=;16834;0	16834	end	NC_001135.5	315704	good
ERR266434.915914	[ERR266434.915914;16;NC_001135.5;316149;11;39M7I100M;*;0;0]	ERR266434.915914;133;chrXVI;16834;0;*;=;16834;0	16834	end	NC_001135.5	316149	good
ERR266434.2736887	[ERR266434.2736887;16;NC_001135.5;316162;14;26M7I112M;*;0;0]	ERR266434.2736887;133;chrXVI;16834;0;*;=;16834;0	16834	end	NC_001135.5	316162	good
ERR266434.2653025	[ERR266434.2653025;16;NC_001135.5;316163;18;6S138M;*;0;0]	ERR266434.2653025;133;chrXVI;16812;0;*;=;16812;0	16812	end	NC_001135.5	316163	good
ERR266434.1173613	[ERR266434.1173613;16;NC_001135.5;316163;18;3S143M;*;0;0]	ERR266434.1173613;133;chrXVI;16834;0;*;=;16834;0	16834	end	NC_001135.5	316163	good
ERR266434.1649816	[ERR266434.1649816;16;NC_001135.5;316163;17;1S145M;*;0;0]	ERR266434.1649816;133;chrXVI;16834;0;*;=;16834;0	16834	end	NC_001135.5	316163	good
ERR266434.2610928	[ERR266434.2610928;16;NC_001135.5;316164;14;12S131M2S;*;0;0]	ERR266434.2610928;69;chrXVI;16811;0;*;=;16811;0	16811	end	NC_001135.5	316164	good
ERR266434.2983980	[ERR266434.2983980;16;NC_001135.5;316164;17;5S140M;*;0;0]	ERR266434.2983980;133;chrXVI;16811;0;*;=;16811;0	16811	end	NC_001135.5	316164	good
ERR266434.3247691	[ERR266434.3247691;16;NC_001135.5;316164;17;7S127M;*;0;0]	ERR266434.3247691;133;chrXVI;16811;0;*;=;16811;0	16811	end	NC_001135.5	316164	good
ERR266434.2292050	[ERR266434.2292050;16;NC_001135.5;316165;11;23M7I101M;*;0;0]	ERR266434.2292050;69;chrXVI;16834;0;*;=;16834;0	16834	end	NC_001135.5	316165	good
ERR266434.1681497	[ERR266434.1681497;16;NC_001135.5;316168;18;3S142M;*;0;0]	ERR266434.1681497;133;chrXVI;16834;0;*;=;16834;0	16834	end	NC_001135.5	316168	good
ERR266434.72976	[ERR266434.72976;16;NC_001135.5;316168;18;1S144M;*;0;0]	ERR266434.72976;133;chrXVI;16834;0;*;=;16834;0	16834	end	NC_001135.5	316168	good
ERR266434.408664	[ERR266434.408664;16;NC_001135.5;316168;18;1S144M;*;0;0]	ERR266434.408664;133;chrXVI;16834;0;*;=;16834;0	16834	end	NC_001135.5	316168	good
ERR266434.2701135	[ERR266434.2701135;16;NC_001135.5;316168;18;1S133M;*;0;0]	ERR266434.2701135;133;chrXVI;16811;0;*;=;16811;0	16811	end	NC_001135.5	316168	good
ERR266434.3329302	[ERR266434.3329302;16;NC_001135.5;316179;33;145M;*;0;0]	ERR266434.3329302;133;chrXVI;16838;0;*;=;16838;0	16838	end	NC_001135.5	316179	good
ERR266434.2636325	[ERR266434.2636325;16;NC_001135.5;316183;14;143M3S;*;0;0]	ERR266434.2636325;133;chrXVI;16843;0;*;=;16843;0	16843	end	NC_001135.5	316183	good
ERR266434.3168081	[ERR266434.3168081;16;NC_001135.5;316188;14;5S133M1D4M1S;*;0;0]	ERR266434.3168081;133;chrXVI;16907;0;*;=;16907;0	16907	end	NC_001135.5	316188	good
ERR266434.2229192	[ERR266434.2229192;16;NC_001135.5;316189;11;13S130M;*;0;0]	ERR266434.2229192;133;chrXVI;16843;0;*;=;16843;0	16843	end	NC_001135.5	316189	good
ERR266434.3317801	[ERR266434.3317801;16;NC_001135.5;316189;11;134M;*;0;0]	ERR266434.3317801;133;chrXVI;16849;0;*;=;16849;0	16849	end	NC_001135.5	316189	good
ERR266434.1479041	[ERR266434.1479041;16;NC_001135.5;316189;11;7S137M1S;*;0;0]	ERR266434.1479041;133;chrXVI;16888;0;*;=;16888;0	16888	end	NC_001135.5	316189	good
ERR266434.1951142	[ERR266434.1951142;16;NC_001135.5;316189;11;4S141M;*;0;0]	ERR266434.1951142;133;chrXVI;16852;0;*;=;16852;0	16852	end	NC_001135.5	316189	good
ERR266434.2229234	[ERR266434.2229234;16;NC_001135.5;316189;11;14S130M;*;0;0]	ERR266434.2229234;133;chrXVI;16843;0;*;=;16843;0	16843	end	NC_001135.5	316189	good
ERR266434.3199734	[ERR266434.3199734;16;NC_001135.5;316189;17;144M;*;0;0]	ERR266434.3199734;69;chrXVI;16849;0;*;=;16849;0	16849	end	NC_001135.5	316189	good
ERR266434.1671852	[ERR266434.1671852;16;NC_001135.5;316199;14;1S145M;*;0;0]	ERR266434.1671852;133;chrXVI;16866;0;*;=;16866;0	16866	end	NC_001135.5	316199	good
ERR266434.2865289	[ERR266434.2865289;16;NC_001135.5;316200;11;146M;*;0;0]	ERR266434.2865289;133;chrXVI;16888;0;*;=;16888;0	16888	end	NC_001135.5	316200	good
ERR266434.1693200	[ERR266434.1693200;16;NC_001135.5;316201;11;146M;*;0;0]	ERR266434.1693200;133;chrXVI;16860;0;*;=;16860;0	16860	end	NC_001135.5	316201	good
ERR266434.1748156	[ERR266434.1748156;16;NC_001135.5;316203;11;144M;*;0;0]	ERR266434.1748156;133;chrXVI;16873;0;*;=;16873;0	16873	end	NC_001135.5	316203	good
ERR266434.191556	[ERR266434.191556;16;NC_001135.5;316205;11;93M36S;*;0;0]	ERR266434.191556;133;chrXVI;16849;0;*;=;16849;0	16849	end	NC_001135.5	316205	good
ERR266434.2978863	[ERR266434.2978863;16;NC_001135.5;316205;11;144M;*;0;0]	ERR266434.2978863;133;chrXVI;16846;0;*;=;16846;0	16846	end	NC_001135.5	316205	good
ERR266434.3022067	[ERR266434.3022067;16;NC_001135.5;316207;11;130M;*;0;0]	ERR266434.3022067;133;chrXVI;16860;0;*;=;16860;0	16860	end	NC_001135.5	316207	good
ERR266434.3132503	[ERR266434.3132503;16;NC_001135.5;316208;11;129M;*;0;0]	ERR266434.3132503;133;chrXVI;16854;0;*;=;16854;0	16854	end	NC_001135.5	316208	good
ERR266434.2026323	[ERR266434.2026323;16;NC_001135.5;316211;11;144M;*;0;0]	ERR266434.2026323;133;chrXVI;16860;0;*;=;16860;0	16860	end	NC_001135.5	316211	good
ERR266434.221306	[ERR266434.221306;16;NC_001135.5;316216;11;135M;*;0;0]	ERR266434.221306;133;chrXVI;16882;0;*;=;16882;0	16882	end	NC_001135.5	316216	good
ERR266434.1627088	[ERR266434.1627088;16;NC_001135.5;316216;33;145M;*;0;0]	ERR266434.1627088;133;chrXVI;16910;0;*;=;16910;0	16910	end	NC_001135.5	316216	good
ERR266434.3382646	[ERR266434.3382646;16;NC_001135.5;316216;11;130M;*;0;0]	ERR266434.3382646;133;chrXVI;16860;0;*;=;16860;0	16860	end	NC_001135.5	316216	good
ERR266434.2447427	[ERR266434.2447427;16;NC_001135.5;316218;11;145M;*;0;0]	ERR266434.2447427;133;chrXVI;16866;0;*;=;16866;0	16866	end	NC_001135.5	316218	good
ERR266434.1888578	[ERR266434.1888578;16;NC_001135.5;316222;1;141M;*;0;0]	ERR266434.1888578;133;chrXVI;16873;0;*;=;16873;0	16873	end	NC_001135.5	316222	good
ERR266434.853693	[ERR266434.853693;16;NC_001135.5;316225;11;96M1D44M;*;0;0]	ERR266434.853693;133;chrXVI;16902;0;*;=;16902;0	16902	end	NC_001135.5	316225	good
ERR266434.1571822	[ERR266434.1571822;16;NC_001135.5;316225;31;145M;*;0;0]	ERR266434.1571822;133;chrXVI;16892;0;*;=;16892;0	16892	end	NC_001135.5	316225	good
ERR266434.2378830	[ERR266434.2378830;16;NC_001135.5;316227;34;145M;*;0;0]	ERR266434.2378830;133;chrXVI;16873;0;*;=;16873;0	16873	end	NC_001135.5	316227	good
ERR266434.1454308	[ERR266434.1454308;16;NC_001135.5;316231;32;142M;*;0;0]	ERR266434.1454308;133;chrXVI;16921;0;*;=;16921;0	16921	end	NC_001135.5	316231	good
ERR266434.1499480	[ERR266434.1499480;16;NC_001135.5;316231;11;145M;*;0;0]	ERR266434.1499480;133;chrXVI;16883;0;*;=;16883;0	16883	end	NC_001135.5	316231	good
ERR266434.3272234	[ERR266434.3272234;16;NC_001135.5;316232;11;139M;*;0;0]	ERR266434.3272234;133;chrXVI;16908;0;*;=;16908;0	16908	end	NC_001135.5	316232	good
ERR266434.1640035	[ERR266434.1640035;16;NC_001135.5;316233;11;139M;*;0;0]	ERR266434.1640035;133;chrXVI;16896;0;*;=;16896;0	16896	end	NC_001135.5	316233	good
ERR266434.1640070	[ERR266434.1640070;16;NC_001135.5;316237;11;135M;*;0;0]	ERR266434.1640070;133;chrXVI;16896;0;*;=;16896;0	16896	end	NC_001135.5	316237	good
ERR266434.702196	[ERR266434.702196;16;NC_001135.5;316242;32;146M;*;0;0]	ERR266434.702196;133;chrXVI;16904;0;*;=;16904;0	16904	end	NC_001135.5	316242	good
ERR266434.1043998	[ERR266434.1043998;16;NC_001135.5;316242;11;121M;*;0;0]	ERR266434.1043998;133;chrXVI;16875;0;*;=;16875;0	16875	end	NC_001135.5	316242	good
ERR266434.1627058	[ERR266434.1627058;16;NC_001135.5;316243;14;118M;*;0;0]	ERR266434.1627058;133;chrXVI;16910;0;*;=;16910;0	16910	end	NC_001135.5	316243	good
ERR266434.3033967	[ERR266434.3033967;16;NC_001135.5;316243;11;139M2S;*;0;0]	ERR266434.3033967;133;chrXVI;16887;0;*;=;16887;0	16887	end	NC_001135.5	316243	good
ERR266434.1463502	[ERR266434.1463502;16;NC_001135.5;316245;17;146M;*;0;0]	ERR266434.1463502;133;chrXVI;16901;0;*;=;16901;0	16901	end	NC_001135.5	316245	good
ERR266434.2827957	[ERR266434.2827957;16;NC_001135.5;316246;11;146M;*;0;0]	ERR266434.2827957;133;chrXVI;16896;0;*;=;16896;0	16896	end	NC_001135.5	316246	good
ERR266434.1712442	[ERR266434.1712442;16;NC_001135.5;316249;11;143M;*;0;0]	ERR266434.1712442;133;chrXVI;16893;0;*;=;16893;0	16893	end	NC_001135.5	316249	good
ERR266434.831227	[ERR266434.831227;16;NC_001135.5;316250;11;17M1I64M1D61M;*;0;0]	ERR266434.831227;133;chrXVI;16913;0;*;=;16913;0	16913	end	NC_001135.5	316250	good
ERR266434.2784761	[ERR266434.2784761;16;NC_001135.5;316251;11;119M;*;0;0]	ERR266434.2784761;133;chrXVI;16884;0;*;=;16884;0	16884	end	NC_001135.5	316251	good
ERR266434.714036	[ERR266434.714036;16;NC_001135.5;316258;11;146M;*;0;0]	ERR266434.714036;133;chrXVI;16904;0;*;=;16904;0	16904	end	NC_001135.5	316258	good
ERR266434.1903510	[ERR266434.1903510;16;NC_001135.5;316258;32;146M;*;0;0]	ERR266434.1903510;133;chrXVI;16921;0;*;=;16921;0	16921	end	NC_001135.5	316258	good
ERR266434.1227919	[ERR266434.1227919;16;NC_001135.5;316259;32;145M;*;0;0]	ERR266434.1227919;133;chrXVI;16919;0;*;=;16919;0	16919	end	NC_001135.5	316259	good
ERR266434.1358246	[ERR266434.1358246;16;NC_001135.5;316260;32;145M;*;0;0]	ERR266434.1358246;133;chrXVI;16900;0;*;=;16900;0	16900	end	NC_001135.5	316260	good
ERR266434.1571635	[ERR266434.1571635;16;NC_001135.5;316260;11;144M;*;0;0]	ERR266434.1571635;133;chrXVI;16904;0;*;=;16904;0	16904	end	NC_001135.5	316260	good
ERR266434.2103440	[ERR266434.2103440;16;NC_001135.5;316264;35;144M;*;0;0]	ERR266434.2103440;133;chrXVI;16921;0;*;=;16921;0	16921	end	NC_001135.5	316264	good
ERR266434.1501139	[ERR266434.1501139;16;NC_001135.5;316267;11;7S64M1D73M2S;*;0;0]	ERR266434.1501139;133;chrXVI;16915;0;*;=;16915;0	16915	end	NC_001135.5	316267	good
ERR266434.2552063	[ERR266434.2552063;16;NC_001135.5;316267;11;1S119M;*;0;0]	ERR266434.2552063;133;chrXVI;16904;0;*;=;16904;0	16904	end	NC_001135.5	316267	good
ERR266434.1501122	[ERR266434.1501122;16;NC_001135.5;316267;11;7S64M1D73M2S;*;0;0]	ERR266434.1501122;133;chrXVI;16915;0;*;=;16915;0	16915	end	NC_001135.5	316267	good
ERR266434.339057	[ERR266434.339057;16;NC_001135.5;316270;11;103M;*;0;0]	ERR266434.339057;133;chrXVI;16888;0;*;=;16888;0	16888	end	NC_001135.5	316270	good
ERR266434.518415	[ERR266434.518415;16;NC_001135.5;316271;11;141M;*;0;0]	ERR266434.518415;133;chrXVI;16919;0;*;=;16919;0	16919	end	NC_001135.5	316271	good
ERR266434.735296	[ERR266434.735296;16;NC_001135.5;316271;11;146M;*;0;0]	ERR266434.735296;133;chrXVI;16967;0;*;=;16967;0	16967	end	NC_001135.5	316271	good
ERR266434.3343889	[ERR266434.3343889;16;NC_001135.5;316271;11;146M;*;0;0]	ERR266434.3343889;133;chrXVI;16931;0;*;=;16931;0	16931	end	NC_001135.5	316271	good
ERR266434.2891423	[ERR266434.2891423;16;NC_001135.5;316272;11;139M;*;0;0]	ERR266434.2891423;133;chrXVI;16913;0;*;=;16913;0	16913	end	NC_001135.5	316272	good
ERR266434.466036	[ERR266434.466036;16;NC_001135.5;316273;11;134M;*;0;0]	ERR266434.466036;133;chrXVI;16899;0;*;=;16899;0	16899	end	NC_001135.5	316273	good
ERR266434.296195	[ERR266434.296195;16;NC_001135.5;316275;31;136M;*;0;0]	ERR266434.296195;133;chrXVI;16942;0;*;=;16942;0	16942	end	NC_001135.5	316275	good
ERR266434.2335725	[ERR266434.2335725;16;NC_001135.5;316275;11;145M;*;0;0]	ERR266434.2335725;133;chrXVI;16917;0;*;=;16917;0	16917	end	NC_001135.5	316275	good
ERR266434.2323843	[ERR266434.2323843;16;NC_001135.5;316278;32;145M;*;0;0]	ERR266434.2323843;133;chrXVI;16916;0;*;=;16916;0	16916	end	NC_001135.5	316278	good
ERR266434.1500865	[ERR266434.1500865;16;NC_001135.5;316279;11;134M;*;0;0]	ERR266434.1500865;133;chrXVI;16918;0;*;=;16918;0	16918	end	NC_001135.5	316279	good
ERR266434.1526787	[ERR266434.1526787;16;NC_001135.5;316279;11;118M;*;0;0]	ERR266434.1526787;133;chrXVI;16918;0;*;=;16918;0	16918	end	NC_001135.5	316279	good
ERR266434.111046	[ERR266434.111046;16;NC_001135.5;316280;11;140M;*;0;0]	ERR266434.111046;133;chrXVI;16926;0;*;=;16926;0	16926	end	NC_001135.5	316280	good
ERR266434.1980196	[ERR266434.1980196;16;NC_001135.5;316280;11;141M;*;0;0]	ERR266434.1980196;133;chrXVI;16967;0;*;=;16967;0	16967	end	NC_001135.5	316280	good
ERR266434.828798	[ERR266434.828798;16;NC_001135.5;316280;11;112M;*;0;0]	ERR266434.828798;133;chrXVI;16906;0;*;=;16906;0	16906	end	NC_001135.5	316280	good
ERR266434.2571334	[ERR266434.2571334;16;NC_001135.5;316282;11;145M;*;0;0]	ERR266434.2571334;133;chrXVI;16940;0;*;=;16940;0	16940	end	NC_001135.5	316282	good
ERR266434.2750919	[ERR266434.2750919;16;NC_001135.5;316282;11;146M;*;0;0]	ERR266434.2750919;133;chrXVI;16967;0;*;=;16967;0	16967	end	NC_001135.5	316282	good
ERR266434.285455	[ERR266434.285455;16;NC_001135.5;316282;1;39M1D103M;*;0;0]	ERR266434.285455;133;chrXVI;16962;0;*;=;16962;0	16962	end	NC_001135.5	316282	good
ERR266434.3153082	[ERR266434.3153082;16;NC_001135.5;316282;11;145M;*;0;0]	ERR266434.3153082;133;chrXVI;16934;0;*;=;16934;0	16934	end	NC_001135.5	316282	good
ERR266434.2518655	[ERR266434.2518655;16;NC_001135.5;316287;11;135M;*;0;0]	ERR266434.2518655;133;chrXVI;16940;0;*;=;16940;0	16940	end	NC_001135.5	316287	good
ERR266434.3439080	[ERR266434.3439080;16;NC_001135.5;316288;14;146M;*;0;0]	ERR266434.3439080;133;chrXVI;16952;0;*;=;16952;0	16952	end	NC_001135.5	316288	good
ERR266434.1882714	[ERR266434.1882714;16;NC_001135.5;316293;11;93M;*;0;0]	ERR266434.1882714;133;chrXVI;16895;0;*;=;16895;0	16895	end	NC_001135.5	316293	good
ERR266434.3274925	[ERR266434.3274925;16;NC_001135.5;316293;11;146M;*;0;0]	ERR266434.3274925;133;chrXVI;16972;0;*;=;16972;0	16972	end	NC_001135.5	316293	good
ERR266434.2946205	[ERR266434.2946205;16;NC_001135.5;316293;11;135M;*;0;0]	ERR266434.2946205;133;chrXVI;16943;0;*;=;16943;0	16943	end	NC_001135.5	316293	good
ERR266434.2522535	[ERR266434.2522535;16;NC_001135.5;316294;11;139M;*;0;0]	ERR266434.2522535;133;chrXVI;16990;0;*;=;16990;0	16990	end	NC_001135.5	316294	good
ERR266434.1592378	[ERR266434.1592378;16;NC_001135.5;316296;11;146M;*;0;0]	ERR266434.1592378;133;chrXVI;16949;0;*;=;16949;0	16949	end	NC_001135.5	316296	good
ERR266434.1392621	[ERR266434.1392621;16;NC_001135.5;316297;11;146M;*;0;0]	ERR266434.1392621;133;chrXVI;16984;0;*;=;16984;0	16984	end	NC_001135.5	316297	good
ERR266434.2699642	[ERR266434.2699642;16;NC_001135.5;316297;11;24M1D101M;*;0;0]	ERR266434.2699642;133;chrXVI;16963;0;*;=;16963;0	16963	end	NC_001135.5	316297	good
ERR266434.383593	[ERR266434.383593;16;NC_001135.5;316300;11;124M;*;0;0]	ERR266434.383593;133;chrXVI;16940;0;*;=;16940;0	16940	end	NC_001135.5	316300	good
ERR266434.1892480	[ERR266434.1892480;16;NC_001135.5;316304;11;133M;*;0;0]	ERR266434.1892480;133;chrXVI;16967;0;*;=;16967;0	16967	end	NC_001135.5	316304	good
ERR266434.1255810	[ERR266434.1255810;16;NC_001135.5;316305;31;139M;*;0;0]	ERR266434.1255810;133;chrXVI;16953;0;*;=;16953;0	16953	end	NC_001135.5	316305	good
ERR266434.3021478	[ERR266434.3021478;16;NC_001135.5;316306;11;144M;*;0;0]	ERR266434.3021478;133;chrXVI;16974;0;*;=;16974;0	16974	end	NC_001135.5	316306	good
ERR266434.3364642	[ERR266434.3364642;16;NC_001135.5;316309;11;145M;*;0;0]	ERR266434.3364642;133;chrXVI;17006;0;*;=;17006;0	17006	end	NC_001135.5	316309	good
ERR266434.1554257	[ERR266434.1554257;16;NC_001135.5;316310;11;144M;*;0;0]	ERR266434.1554257;133;chrXVI;16998;0;*;=;16998;0	16998	end	NC_001135.5	316310	good
ERR266434.2522867	[ERR266434.2522867;16;NC_001135.5;316312;11;144M;*;0;0]	ERR266434.2522867;133;chrXVI;16972;0;*;=;16972;0	16972	end	NC_001135.5	316312	good
ERR266434.2894337	[ERR266434.2894337;16;NC_001135.5;316314;2;58S86M;*;0;0]	ERR266434.2894337;133;chrXVI;16811;0;*;=;16811;0	16811	end	NC_001135.5	316314	good
ERR266434.1589060	[ERR266434.1589060;16;NC_001135.5;316327;14;124M;*;0;0]	ERR266434.1589060;133;chrXVI;16949;0;*;=;16949;0	16949	end	NC_001135.5	316327	good
ERR266434.1540925	[ERR266434.1540925;16;NC_001135.5;316332;11;1S145M;*;0;0]	ERR266434.1540925;133;chrXVI;16984;0;*;=;16984;0	16984	end	NC_001135.5	316332	good
ERR266434.2603836	[ERR266434.2603836;16;NC_001135.5;316332;2;10S73M56S;*;0;0]	ERR266434.2603836;133;chrXVI;16984;0;*;=;16984;0	16984	end	NC_001135.5	316332	good
ERR266434.420444	[ERR266434.420444;16;NC_001135.5;316332;11;146M;*;0;0]	ERR266434.420444;133;chrXVI;16985;0;*;=;16985;0	16985	end	NC_001135.5	316332	good
ERR266434.3112293	[ERR266434.3112293;16;NC_001135.5;316332;11;1S145M;*;0;0]	ERR266434.3112293;133;chrXVI;16986;0;*;=;16986;0	16986	end	NC_001135.5	316332	good
ERR266434.176529	[ERR266434.176529;16;NC_001135.5;316334;11;146M;*;0;0]	ERR266434.176529;133;chrXVI;16986;0;*;=;16986;0	16986	end	NC_001135.5	316334	good
ERR266434.412852	[ERR266434.412852;16;NC_001135.5;316334;11;146M;*;0;0]	ERR266434.412852;133;chrXVI;17006;0;*;=;17006;0	17006	end	NC_001135.5	316334	good
ERR266434.3386796	[ERR266434.3386796;16;NC_001135.5;316340;11;146M;*;0;0]	ERR266434.3386796;133;chrXVI;16993;0;*;=;16993;0	16993	end	NC_001135.5	316340	good
ERR266434.196057	[ERR266434.196057;16;NC_001135.5;316342;14;141M;*;0;0]	ERR266434.196057;133;chrXVI;17002;0;*;=;17002;0	17002	end	NC_001135.5	316342	good
ERR266434.766326	[ERR266434.766326;16;NC_001135.5;316342;17;145M1S;*;0;0]	ERR266434.766326;133;chrXVI;17010;0;*;=;17010;0	17010	end	NC_001135.5	316342	good
ERR266434.1046636	[ERR266434.1046636;16;NC_001135.5;316342;11;145M1S;*;0;0]	ERR266434.1046636;133;chrXVI;17005;0;*;=;17005;0	17005	end	NC_001135.5	316342	good
ERR266434.555269	[ERR266434.555269;16;NC_001135.5;316343;14;144M2S;*;0;0]	ERR266434.555269;133;chrXVI;17007;0;*;=;17007;0	17007	end	NC_001135.5	316343	good
ERR266434.2553211	[ERR266434.2553211;16;NC_001135.5;316345;11;135M;*;0;0]	ERR266434.2553211;133;chrXVI;16997;0;*;=;16997;0	16997	end	NC_001135.5	316345	good
ERR266434.3206056	[ERR266434.3206056;16;NC_001135.5;316347;11;140M;*;0;0]	ERR266434.3206056;133;chrXVI;16995;0;*;=;16995;0	16995	end	NC_001135.5	316347	good
ERR266434.1048419	[ERR266434.1048419;16;NC_001135.5;316347;11;140M4S;*;0;0]	ERR266434.1048419;133;chrXVI;17010;0;*;=;17010;0	17010	end	NC_001135.5	316347	good
ERR266434.2291171	[ERR266434.2291171;16;NC_001135.5;316349;11;138M7S;*;0;0]	ERR266434.2291171;133;chrXVI;17002;0;*;=;17002;0	17002	end	NC_001135.5	316349	good
ERR266434.2254934	[ERR266434.2254934;16;NC_001135.5;316349;11;138M8S;*;0;0]	ERR266434.2254934;133;chrXVI;17004;0;*;=;17004;0	17004	end	NC_001135.5	316349	good
ERR266434.1489587	[ERR266434.1489587;16;NC_001135.5;316350;11;132M;*;0;0]	ERR266434.1489587;133;chrXVI;16996;0;*;=;16996;0	16996	end	NC_001135.5	316350	good
ERR266434.2326682	[ERR266434.2326682;16;NC_001135.5;316350;11;137M;*;0;0]	ERR266434.2326682;133;chrXVI;16996;0;*;=;16996;0	16996	end	NC_001135.5	316350	good
ERR266434.2851313	[ERR266434.2851313;16;NC_001135.5;316350;11;137M8S;*;0;0]	ERR266434.2851313;133;chrXVI;17008;0;*;=;17008;0	17008	end	NC_001135.5	316350	good
ERR266434.45724	[ERR266434.45724;16;NC_001135.5;316350;2;55M89S;*;0;0]	ERR266434.45724;133;chrXVI;17007;0;*;=;17007;0	17007	end	NC_001135.5	316350	good
ERR266434.1055814	[ERR266434.1055814;16;NC_001135.5;316350;11;137M9S;*;0;0]	ERR266434.1055814;133;chrXVI;16987;0;*;=;16987;0	16987	end	NC_001135.5	316350	good
ERR266434.2417889	[ERR266434.2417889;16;NC_001135.5;316350;11;137M8S;*;0;0]	ERR266434.2417889;133;chrXVI;17002;0;*;=;17002;0	17002	end	NC_001135.5	316350	good
ERR266434.1510627	[ERR266434.1510627;16;NC_001135.5;316357;11;130M2S;*;0;0]	ERR266434.1510627;133;chrXVI;16996;0;*;=;16996;0	16996	end	NC_001135.5	316357	good
ERR266434.803595	[ERR266434.803595;16;NC_001135.5;316358;11;123M;*;0;0]	ERR266434.803595;133;chrXVI;16996;0;*;=;16996;0	16996	end	NC_001135.5	316358	good
ERR266434.849080	[ERR266434.849080;16;NC_001135.5;316360;14;138M;*;0;0]	ERR266434.849080;133;chrXVI;16984;0;*;=;16984;0	16984	end	NC_001135.5	316360	good
ERR266434.2863841	[ERR266434.2863841;16;NC_001135.5;316360;11;127M8S;*;0;0]	ERR266434.2863841;133;chrXVI;17002;0;*;=;17002;0	17002	end	NC_001135.5	316360	good
ERR266434.3166676	[ERR266434.3166676;16;NC_001135.5;316360;11;105M;*;0;0]	ERR266434.3166676;133;chrXVI;16980;0;*;=;16980;0	16980	end	NC_001135.5	316360	good
ERR266434.3034152	[ERR266434.3034152;16;NC_001135.5;316360;11;127M13S;*;0;0]	ERR266434.3034152;133;chrXVI;17008;0;*;=;17008;0	17008	end	NC_001135.5	316360	good
ERR266434.240572	[ERR266434.240572;16;NC_001135.5;316363;11;124M12S;*;0;0]	ERR266434.240572;133;chrXVI;17014;0;*;=;17014;0	17014	end	NC_001135.5	316363	good
ERR266434.1626012	[ERR266434.1626012;16;NC_001135.5;316369;11;118M1S;*;0;0]	ERR266434.1626012;133;chrXVI;17002;0;*;=;17002;0	17002	end	NC_001135.5	316369	good
ERR266434.1471514	[ERR266434.1471514;16;NC_001135.5;316369;14;117M;*;0;0]	ERR266434.1471514;133;chrXVI;17006;0;*;=;17006;0	17006	end	NC_001135.5	316369	good
ERR266434.1897484	[ERR266434.1897484;16;NC_001135.5;316369;11;118M11S;*;0;0]	ERR266434.1897484;133;chrXVI;17004;0;*;=;17004;0	17004	end	NC_001135.5	316369	good
ERR266434.1320617	[ERR266434.1320617;16;NC_001135.5;316370;14;116M;*;0;0]	ERR266434.1320617;133;chrXVI;17004;0;*;=;17004;0	17004	end	NC_001135.5	316370	good
ERR266434.755037	[ERR266434.755037;16;NC_001135.5;316373;11;114M2S;*;0;0]	ERR266434.755037;133;chrXVI;17005;0;*;=;17005;0	17005	end	NC_001135.5	316373	good
ERR266434.2642169	[ERR266434.2642169;16;NC_001135.5;316373;14;134M;*;0;0]	ERR266434.2642169;133;chrXVI;16998;0;*;=;16998;0	16998	end	NC_001135.5	316373	good
ERR266434.3171175	[ERR266434.3171175;16;NC_001136.10;1364151;40;145M;*;0;0]	ERR266434.3171175;69;chrXVI;2411;0;*;=;2411;0	2411	begin	NC_001136.10	1364151	low
ERR266434.1360364	[ERR266434.1360364;0;NC_001136.10;224;11;34M1I25M7I79M;*;0;0]	ERR266434.1360364;133;chrXVI;16985;0;*;=;16985;0	16985	end	NC_001136.10	224	low
ERR266434.3294269	[ERR266434.3294269;0;NC_001136.10;264;11;88M1D58M;*;0;0]	ERR266434.3294269;133;chrXVI;16934;0;*;=;16934;0	16934	end	NC_001136.10	264	low
ERR266434.1544474	[ERR266434.1544474;0;NC_001136.10;264;11;88M1D58M;*;0;0]	ERR266434.1544474;133;chrXVI;16929;0;*;=;16929;0	16929	end	NC_001136.10	264	low
ERR266434.866986	[ERR266434.866986;0;NC_001136.10;266;11;146M;*;0;0]	ERR266434.866986;133;chrXVI;16948;0;*;=;16948;0	16948	end	NC_001136.10	266	low
ERR266434.2000126	[ERR266434.2000126;0;NC_001136.10;269;11;83M1D61M;*;0;0]	ERR266434.2000126;133;chrXVI;16901;0;*;=;16901;0	16901	end	NC_001136.10	269	low
ERR266434.89968	[ERR266434.89968;0;NC_001136.10;270;11;4S82M1D60M;*;0;0]	ERR266434.89968;133;chrXVI;16920;0;*;=;16920;0	16920	end	NC_001136.10	270	low
ERR266434.2841998	[ERR266434.2841998;0;NC_001136.10;270;11;4S82M1D59M;*;0;0]	ERR266434.2841998;133;chrXVI;16942;0;*;=;16942;0	16942	end	NC_001136.10	270	low
ERR266434.2535434	[ERR266434.2535434;0;NC_001136.10;271;11;81M1D48M;*;0;0]	ERR266434.2535434;133;chrXVI;16944;0;*;=;16944;0	16944	end	NC_001136.10	271	low
ERR266434.3279819	[ERR266434.3279819;0;NC_001136.10;272;11;120M;*;0;0]	ERR266434.3279819;133;chrXVI;16910;0;*;=;16910;0	16910	end	NC_001136.10	272	low
ERR266434.2692939	[ERR266434.2692939;0;NC_001136.10;273;11;144M;*;0;0]	ERR266434.2692939;133;chrXVI;16910;0;*;=;16910;0	16910	end	NC_001136.10	273	low
ERR266434.1918980	[ERR266434.1918980;0;NC_001136.10;282;1;146M;*;0;0]	ERR266434.1918980;133;chrXVI;16912;0;*;=;16912;0	16912	end	NC_001136.10	282	low
ERR266434.1220388	[ERR266434.1220388;0;NC_001136.10;288;0;72M68S;*;0;0]	ERR266434.1220388;133;chrXVI;16811;0;*;=;16811;0	16811	end	NC_001136.10	288	low
ERR266434.417164	[ERR266434.417164;0;NC_001136.10;291;1;61M1D75M;*;0;0]	ERR266434.417164;133;chrXVI;16917;0;*;=;16917;0	16917	end	NC_001136.10	291	low
ERR266434.790653	[ERR266434.790653;0;NC_001136.10;293;1;124M;*;0;0]	ERR266434.790653;133;chrXVI;16904;0;*;=;16904;0	16904	end	NC_001136.10	293	low
ERR266434.1942400	[ERR266434.1942400;0;NC_001136.10;295;1;134M;*;0;0]	ERR266434.1942400;133;chrXVI;16905;0;*;=;16905;0	16905	end	NC_001136.10	295	low
ERR266434.522288	[ERR266434.522288;0;NC_001136.10;301;1;145M;*;0;0]	ERR266434.522288;133;chrXVI;16885;0;*;=;16885;0	16885	end	NC_001136.10	301	low
ERR266434.2528623	[ERR266434.2528623;0;NC_001136.10;308;1;143M1S;*;0;0]	ERR266434.2528623;133;chrXVI;16882;0;*;=;16882;0	16882	end	NC_001136.10	308	low
ERR266434.2389854	[ERR266434.2389854;16;NC_001136.10;842;1;145M;*;0;0]	ERR266434.2389854;133;chrXVI;16807;0;*;=;16807;0	16807	end	NC_001136.10	842	low
ERR266434.1364488	[ERR266434.1364488;16;NC_001136.10;843;1;144M;*;0;0]	ERR266434.1364488;133;chrXVI;16812;0;*;=;16812;0	16812	end	NC_001136.10	843	low
ERR266434.1638222	[ERR266434.1638222;16;NC_001136.10;843;1;146M;*;0;0]	ERR266434.1638222;69;chrXVI;16810;0;*;=;16810;0	16810	end	NC_001136.10	843	low
ERR266434.1358710	[ERR266434.1358710;16;NC_001136.10;843;1;146M;*;0;0]	ERR266434.1358710;133;chrXVI;16807;0;*;=;16807;0	16807	end	NC_001136.10	843	low
ERR266434.2594958	[ERR266434.2594958;16;NC_001136.10;845;1;146M;*;0;0]	ERR266434.2594958;133;chrXVI;16810;0;*;=;16810;0	16810	end	NC_001136.10	845	low
ERR266434.2697172	[ERR266434.2697172;16;NC_001136.10;847;1;145M;*;0;0]	ERR266434.2697172;133;chrXVI;16807;0;*;=;16807;0	16807	end	NC_001136.10	847	low
ERR266434.2723106	[ERR266434.2723106;16;NC_001136.10;854;1;146M;*;0;0]	ERR266434.2723106;133;chrXVI;16810;0;*;=;16810;0	16810	end	NC_001136.10	854	low
ERR266434.381986	[ERR266434.381986;16;NC_001136.10;861;1;145M;*;0;0]	ERR266434.381986;133;chrXVI;16810;0;*;=;16810;0	16810	end	NC_001136.10	861	low
ERR266434.2745514	[ERR266434.2745514;16;NC_001136.10;864;1;146M;*;0;0]	ERR266434.2745514;133;chrXVI;16807;0;*;=;16807;0	16807	end	NC_001136.10	864	low
ERR266434.2725638	[ERR266434.2725638;16;NC_001136.10;865;1;146M;*;0;0]	ERR266434.2725638;133;chrXVI;16810;0;*;=;16810;0	16810	end	NC_001136.10	865	low
ERR266434.432024	[ERR266434.432024;16;NC_001136.10;866;1;146M;*;0;0]	ERR266434.432024;133;chrXVI;16807;0;*;=;16807;0	16807	end	NC_001136.10	866	low
ERR266434.1859119	[ERR266434.1859119;16;NC_001136.10;872;1;146M;*;0;0]	ERR266434.1859119;133;chrXVI;16810;0;*;=;16810;0	16810	end	NC_001136.10	872	low
ERR266434.542914	[ERR266434.542914;16;NC_001136.10;884;1;146M;*;0;0]	ERR266434.542914;133;chrXVI;16807;0;*;=;16807;0	16807	end	NC_001136.10	884	low
ERR266434.2823757	[ERR266434.2823757;16;NC_001136.10;902;1;146M;*;0;0]	ERR266434.2823757;133;chrXVI;16807;0;*;=;16807;0	16807	end	NC_001136.10	902	low
ERR266434.3044382	[ERR266434.3044382;16;NC_001136.10;908;1;146M;*;0;0]	ERR266434.3044382;133;chrXVI;16753;0;*;=;16753;0	16753	end	NC_001136.10	908	low
ERR266434.127589	[ERR266434.127589;16;NC_001136.10;919;1;145M;*;0;0]	ERR266434.127589;133;chrXVI;16740;0;*;=;16740;0	16740	end	NC_001136.10	919	low
ERR266434.2642309	[ERR266434.2642309;16;NC_001136.10;933;1;146M;*;0;0]	ERR266434.2642309;133;chrXVI;16751;0;*;=;16751;0	16751	end	NC_001136.10	933	low
ERR266434.3327506	[ERR266434.3327506;16;NC_001136.10;966;1;144M;*;0;0]	ERR266434.3327506;133;chrXVI;16724;0;*;=;16724;0	16724	end	NC_001136.10	966	low
ERR266434.41285	[ERR266434.41285;16;NC_001136.10;970;1;146M;*;0;0]	ERR266434.41285;133;chrXVI;16724;0;*;=;16724;0	16724	end	NC_001136.10	970	low
ERR266434.2730930	[ERR266434.2730930;16;NC_001136.10;986;1;145M;*;0;0]	ERR266434.2730930;133;chrXVI;16724;0;*;=;16724;0	16724	end	NC_001136.10	986	low
ERR266434.1475092	[ERR266434.1475092;16;NC_001136.10;991;1;145M;*;0;0]	ERR266434.1475092;133;chrXVI;16724;0;*;=;16724;0	16724	end	NC_001136.10	991	low
ERR266434.2905167	[ERR266434.2905167;16;NC_001136.10;1000;1;146M;*;0;0]	ERR266434.2905167;133;chrXVI;16724;0;*;=;16724;0	16724	end	NC_001136.10	1000	low
ERR266434.2953470	[ERR266434.2953470;16;NC_001136.10;1004;1;146M;*;0;0]	ERR266434.2953470;133;chrXVI;16724;0;*;=;16724;0	16724	end	NC_001136.10	1004	low
ERR266434.1929004	[ERR266434.1929004;16;NC_001136.10;1017;1;145M;*;0;0]	ERR266434.1929004;133;chrXVI;16724;0;*;=;16724;0	16724	end	NC_001136.10	1017	low
ERR266434.138187	[ERR266434.138187;0;NC_001136.10;1524339;11;114M5S;*;0;0]	ERR266434.138187;133;chrXVI;16724;0;*;=;16724;0	16724	end	NC_001136.10	1524339	low
ERR266434.126608	[ERR266434.126608;0;NC_001136.10;1524355;11;108M;*;0;0]	ERR266434.126608;133;chrXVI;16722;0;*;=;16722;0	16722	end	NC_001136.10	1524355	low
ERR266434.2422897	[ERR266434.2422897;0;NC_001136.10;1524460;11;146M;*;0;0]	ERR266434.2422897;133;chrXVI;16739;0;*;=;16739;0	16739	end	NC_001136.10	1524460	low
ERR266434.2307382	[ERR266434.2307382;0;NC_001136.10;1524479;11;133M13S;*;0;0]	ERR266434.2307382;133;chrXVI;16847;0;*;=;16847;0	16847	end	NC_001136.10	1524479	low
ERR266434.678116	[ERR266434.678116;16;NC_001136.10;1524983;2;87M49S;*;0;0]	ERR266434.678116;133;chrXVI;16811;0;*;=;16811;0	16811	end	NC_001136.10	1524983	low
ERR266434.2935027	[ERR266434.2935027;16;NC_001136.10;1525151;2;69S65M1D12M;*;0;0]	ERR266434.2935027;133;chrXVI;16811;0;*;=;16811;0	16811	end	NC_001136.10	1525151	low
ERR266434.2825223	[ERR266434.2825223;0;NC_001136.10;1525446;11;3S16M1I115M;*;0;0]	ERR266434.2825223;133;chrXVI;17100;0;*;=;17100;0	17100	end	NC_001136.10	1525446	low
ERR266434.2426313	[ERR266434.2426313;0;NC_001136.10;1525513;1;139M;*;0;0]	ERR266434.2426313;133;chrXVI;17100;0;*;=;17100;0	17100	end	NC_001136.10	1525513	low
ERR266434.861845	[ERR266434.861845;0;NC_001136.10;1525541;1;146M;*;0;0]	ERR266434.861845;133;chrXVI;17100;0;*;=;17100;0	17100	end	NC_001136.10	1525541	low
ERR266434.2231550	[ERR266434.2231550;0;NC_001136.10;1525543;1;125M;*;0;0]	ERR266434.2231550;133;chrXVI;17100;0;*;=;17100;0	17100	end	NC_001136.10	1525543	low
ERR266434.3066727	[ERR266434.3066727;0;NC_001136.10;1525550;1;146M;*;0;0]	ERR266434.3066727;133;chrXVI;17135;0;*;=;17135;0	17135	end	NC_001136.10	1525550	low
ERR266434.691847	[ERR266434.691847;0;NC_001136.10;1525554;1;118M;*;0;0]	ERR266434.691847;133;chrXVI;17101;0;*;=;17101;0	17101	end	NC_001136.10	1525554	low
ERR266434.1509753	[ERR266434.1509753;0;NC_001136.10;1525571;1;146M;*;0;0]	ERR266434.1509753;133;chrXVI;17137;0;*;=;17137;0	17137	end	NC_001136.10	1525571	low
ERR266434.2735600	[ERR266434.2735600;0;NC_001136.10;1525573;1;146M;*;0;0]	ERR266434.2735600;133;chrXVI;17108;0;*;=;17108;0	17108	end	NC_001136.10	1525573	low
ERR266434.251789	[ERR266434.251789;0;NC_001136.10;1525578;1;146M;*;0;0]	ERR266434.251789;133;chrXVI;17138;0;*;=;17138;0	17138	end	NC_001136.10	1525578	low
ERR266434.2022761	[ERR266434.2022761;0;NC_001136.10;1525584;1;135M;*;0;0]	ERR266434.2022761;133;chrXVI;17129;0;*;=;17129;0	17129	end	NC_001136.10	1525584	low
ERR266434.2649394	[ERR266434.2649394;0;NC_001136.10;1525604;1;125M;*;0;0]	ERR266434.2649394;133;chrXVI;17137;0;*;=;17137;0	17137	end	NC_001136.10	1525604	low
ERR266434.465425	[ERR266434.465425;0;NC_001136.10;1525607;1;146M;*;0;0]	ERR266434.465425;133;chrXVI;17168;0;*;=;17168;0	17168	end	NC_001136.10	1525607	low
ERR266434.679855	[ERR266434.679855;0;NC_001136.10;1525632;1;139M;*;0;0]	ERR266434.679855;133;chrXVI;17200;0;*;=;17200;0	17200	end	NC_001136.10	1525632	low
ERR266434.466382	[ERR266434.466382;0;NC_001136.10;1525639;1;145M;*;0;0]	ERR266434.466382;133;chrXVI;17171;0;*;=;17171;0	17171	end	NC_001136.10	1525639	low
ERR266434.1183695	[ERR266434.1183695;16;NC_001136.10;1525878;1;109M;*;0;0]	ERR266434.1183695;133;chrXVI;16944;0;*;=;16944;0	16944	end	NC_001136.10	1525878	low
ERR266434.1114592	[ERR266434.1114592;16;NC_001136.10;1525882;1;146M;*;0;0]	ERR266434.1114592;133;chrXVI;17100;0;*;=;17100;0	17100	end	NC_001136.10	1525882	low
ERR266434.112020	[ERR266434.112020;16;NC_001136.10;1525888;1;146M;*;0;0]	ERR266434.112020;133;chrXVI;17100;0;*;=;17100;0	17100	end	NC_001136.10	1525888	low
ERR266434.399607	[ERR266434.399607;16;NC_001136.10;1525913;1;99M1D44M;*;0;0]	ERR266434.399607;133;chrXVI;17100;0;*;=;17100;0	17100	end	NC_001136.10	1525913	low
ERR266434.2427197	[ERR266434.2427197;16;NC_001136.10;1525916;1;140M;*;0;0]	ERR266434.2427197;133;chrXVI;17100;0;*;=;17100;0	17100	end	NC_001136.10	1525916	low
ERR266434.1243033	[ERR266434.1243033;16;NC_001136.10;1525943;1;140M;*;0;0]	ERR266434.1243033;133;chrXVI;17100;0;*;=;17100;0	17100	end	NC_001136.10	1525943	low
ERR266434.1305349	[ERR266434.1305349;16;NC_001136.10;1525948;1;144M;*;0;0]	ERR266434.1305349;133;chrXVI;17100;0;*;=;17100;0	17100	end	NC_001136.10	1525948	low
ERR266434.1313683	[ERR266434.1313683;16;NC_001136.10;1525957;1;146M;*;0;0]	ERR266434.1313683;133;chrXVI;17132;0;*;=;17132;0	17132	end	NC_001136.10	1525957	low
ERR266434.1820276	[ERR266434.1820276;16;NC_001136.10;1525959;1;144M;*;0;0]	ERR266434.1820276;133;chrXVI;17100;0;*;=;17100;0	17100	end	NC_001136.10	1525959	low
ERR266434.1273488	[ERR266434.1273488;16;NC_001136.10;1525969;1;146M;*;0;0]	ERR266434.1273488;133;chrXVI;17100;0;*;=;17100;0	17100	end	NC_001136.10	1525969	low
ERR266434.29680	[ERR266434.29680;16;NC_001136.10;1525976;1;145M;*;0;0]	ERR266434.29680;133;chrXVI;17101;0;*;=;17101;0	17101	end	NC_001136.10	1525976	low
ERR266434.719613	[ERR266434.719613;16;NC_001136.10;1525977;1;146M;*;0;0]	ERR266434.719613;133;chrXVI;17100;0;*;=;17100;0	17100	end	NC_001136.10	1525977	low
ERR266434.3115273	[ERR266434.3115273;16;NC_001136.10;1526014;1;146M;*;0;0]	ERR266434.3115273;133;chrXVI;17127;0;*;=;17127;0	17127	end	NC_001136.10	1526014	low
ERR266434.1391741	[ERR266434.1391741;16;NC_001136.10;1526016;1;145M;*;0;0]	ERR266434.1391741;133;chrXVI;17129;0;*;=;17129;0	17129	end	NC_001136.10	1526016	low
ERR266434.356701	[ERR266434.356701;16;NC_001136.10;1526025;1;119M;*;0;0]	ERR266434.356701;133;chrXVI;17115;0;*;=;17115;0	17115	end	NC_001136.10	1526025	low
ERR266434.1590812	[ERR266434.1590812;16;NC_001136.10;1526025;1;146M;*;0;0]	ERR266434.1590812;133;chrXVI;17167;0;*;=;17167;0	17167	end	NC_001136.10	1526025	low
ERR266434.784480	[ERR266434.784480;16;NC_001136.10;1526028;1;146M;*;0;0]	ERR266434.784480;133;chrXVI;17148;0;*;=;17148;0	17148	end	NC_001136.10	1526028	low
ERR266434.3266810	[ERR266434.3266810;16;NC_001136.10;1526030;1;146M;*;0;0]	ERR266434.3266810;133;chrXVI;17137;0;*;=;17137;0	17137	end	NC_001136.10	1526030	low
ERR266434.2659523	[ERR266434.2659523;16;NC_001136.10;1526032;1;144M;*;0;0]	ERR266434.2659523;133;chrXVI;17147;0;*;=;17147;0	17147	end	NC_001136.10	1526032	low
ERR266434.3181006	[ERR266434.3181006;16;NC_001136.10;1526032;1;146M;*;0;0]	ERR266434.3181006;133;chrXVI;17142;0;*;=;17142;0	17142	end	NC_001136.10	1526032	low
ERR266434.860230	[ERR266434.860230;16;NC_001136.10;1526032;1;144M;*;0;0]	ERR266434.860230;133;chrXVI;17147;0;*;=;17147;0	17147	end	NC_001136.10	1526032	low
ERR266434.876006	[ERR266434.876006;16;NC_001136.10;1526058;1;145M;*;0;0]	ERR266434.876006;133;chrXVI;17167;0;*;=;17167;0	17167	end	NC_001136.10	1526058	low
ERR266434.2748808	[ERR266434.2748808;16;NC_001136.10;1526062;1;146M;*;0;0]	ERR266434.2748808;133;chrXVI;17172;0;*;=;17172;0	17172	end	NC_001136.10	1526062	low
ERR266434.2758383	[ERR266434.2758383;16;NC_001136.10;1526063;1;133M;*;0;0]	ERR266434.2758383;133;chrXVI;17165;0;*;=;17165;0	17165	end	NC_001136.10	1526063	low
ERR266434.332948	[ERR266434.332948;16;NC_001136.10;1526069;1;146M;*;0;0]	ERR266434.332948;133;chrXVI;17181;0;*;=;17181;0	17181	end	NC_001136.10	1526069	low
ERR266434.2202369	[ERR266434.2202369;16;NC_001136.10;1526071;1;135M;*;0;0]	ERR266434.2202369;133;chrXVI;17165;0;*;=;17165;0	17165	end	NC_001136.10	1526071	low
ERR266434.250559	[ERR266434.250559;16;NC_001136.10;1526078;1;146M;*;0;0]	ERR266434.250559;133;chrXVI;17173;0;*;=;17173;0	17173	end	NC_001136.10	1526078	low
ERR266434.1612015	[ERR266434.1612015;16;NC_001136.10;1526090;1;145M;*;0;0]	ERR266434.1612015;133;chrXVI;17191;0;*;=;17191;0	17191	end	NC_001136.10	1526090	low
ERR266434.368821	[ERR266434.368821;0;NC_001137.3;5814;1;144M;*;0;0]	ERR266434.368821;133;chrXVI;17172;0;*;=;17172;0	17172	end	NC_001137.3	5814	low
ERR266434.1800797	[ERR266434.1800797;0;NC_001137.3;5817;1;146M;*;0;0]	ERR266434.1800797;133;chrXVI;17159;0;*;=;17159;0	17159	end	NC_001137.3	5817	low
ERR266434.873748	[ERR266434.873748;0;NC_001137.3;5819;1;144M;*;0;0]	ERR266434.873748;133;chrXVI;17164;0;*;=;17164;0	17164	end	NC_001137.3	5819	low
ERR266434.3378846	[ERR266434.3378846;0;NC_001137.3;5826;1;146M;*;0;0]	ERR266434.3378846;133;chrXVI;17179;0;*;=;17179;0	17179	end	NC_001137.3	5826	low
ERR266434.586543	[ERR266434.586543;0;NC_001137.3;5836;1;144M;*;0;0]	ERR266434.586543;133;chrXVI;17158;0;*;=;17158;0	17158	end	NC_001137.3	5836	low
ERR266434.236615	[ERR266434.236615;0;NC_001137.3;5857;1;146M;*;0;0]	ERR266434.236615;133;chrXVI;17134;0;*;=;17134;0	17134	end	NC_001137.3	5857	low
ERR266434.898920	[ERR266434.898920;0;NC_001137.3;5857;1;146M;*;0;0]	ERR266434.898920;133;chrXVI;17135;0;*;=;17135;0	17135	end	NC_001137.3	5857	low
ERR266434.1683107	[ERR266434.1683107;0;NC_001137.3;5859;1;128M;*;0;0]	ERR266434.1683107;133;chrXVI;17123;0;*;=;17123;0	17123	end	NC_001137.3	5859	low
ERR266434.2751231	[ERR266434.2751231;0;NC_001137.3;5868;1;144M;*;0;0]	ERR266434.2751231;133;chrXVI;17126;0;*;=;17126;0	17126	end	NC_001137.3	5868	low
ERR266434.1892419	[ERR266434.1892419;0;NC_001137.3;5883;1;144M;*;0;0]	ERR266434.1892419;133;chrXVI;17100;0;*;=;17100;0	17100	end	NC_001137.3	5883	low
ERR266434.1395983	[ERR266434.1395983;0;NC_001137.3;5884;1;146M;*;0;0]	ERR266434.1395983;133;chrXVI;17100;0;*;=;17100;0	17100	end	NC_001137.3	5884	low
ERR266434.2065447	[ERR266434.2065447;0;NC_001137.3;5905;1;146M;*;0;0]	ERR266434.2065447;133;chrXVI;17100;0;*;=;17100;0	17100	end	NC_001137.3	5905	low
ERR266434.3105869	[ERR266434.3105869;0;NC_001137.3;5911;1;146M;*;0;0]	ERR266434.3105869;69;chrXVI;17074;0;*;=;17074;0	17074	end	NC_001137.3	5911	low
ERR266434.1550586	[ERR266434.1550586;0;NC_001137.3;6202;11;146M;*;0;0]	ERR266434.1550586;133;chrXVI;16724;0;*;=;16724;0	16724	end	NC_001137.3	6202	low
ERR266434.1811330	[ERR266434.1811330;16;NC_001137.3;6210;11;145M;*;0;0]	ERR266434.1811330;133;chrXVI;17195;0;*;=;17195;0	17195	end	NC_001137.3	6210	low
ERR266434.990020	[ERR266434.990020;16;NC_001137.3;6221;14;146M;*;0;0]	ERR266434.990020;133;chrXVI;17193;0;*;=;17193;0	17193	end	NC_001137.3	6221	low
ERR266434.1998651	[ERR266434.1998651;16;NC_001137.3;6227;17;146M;*;0;0]	ERR266434.1998651;133;chrXVI;17182;0;*;=;17182;0	17182	end	NC_001137.3	6227	low
ERR266434.932254	[ERR266434.932254;0;NC_001137.3;6243;17;125M;*;0;0]	ERR266434.932254;133;chrXVI;16724;0;*;=;16724;0	16724	end	NC_001137.3	6243	low
ERR266434.2717945	[ERR266434.2717945;16;NC_001137.3;6243;18;141M3S;*;0;0]	ERR266434.2717945;133;chrXVI;17163;0;*;=;17163;0	17163	end	NC_001137.3	6243	low
ERR266434.192193	[ERR266434.192193;16;NC_001137.3;6255;18;129M15S;*;0;0]	ERR266434.192193;133;chrXVI;17154;0;*;=;17154;0	17154	end	NC_001137.3	6255	low
ERR266434.2478243	[ERR266434.2478243;16;NC_001137.3;6272;18;1S112M27S;*;0;0]	ERR266434.2478243;133;chrXVI;17138;0;*;=;17138;0	17138	end	NC_001137.3	6272	low
ERR266434.199325	[ERR266434.199325;16;NC_001137.3;6312;21;72M28S;*;0;0]	ERR266434.199325;133;chrXVI;17134;0;*;=;17134;0	17134	end	NC_001137.3	6312	low
ERR266434.1507418	[ERR266434.1507418;16;NC_001137.3;6513;17;146M;*;0;0]	ERR266434.1507418;133;chrXVI;16724;0;*;=;16724;0	16724	end	NC_001137.3	6513	low
ERR266434.569448	[ERR266434.569448;16;NC_001137.3;6531;17;145M;*;0;0]	ERR266434.569448;133;chrXVI;16724;0;*;=;16724;0	16724	end	NC_001137.3	6531	low
ERR266434.366392	[ERR266434.366392;16;NC_001137.3;6533;17;146M;*;0;0]	ERR266434.366392;133;chrXVI;16737;0;*;=;16737;0	16737	end	NC_001137.3	6533	low
ERR266434.1712674	[ERR266434.1712674;16;NC_001137.3;6564;17;146M;*;0;0]	ERR266434.1712674;133;chrXVI;16724;0;*;=;16724;0	16724	end	NC_001137.3	6564	low
ERR266434.1712692	[ERR266434.1712692;16;NC_001137.3;6564;17;146M;*;0;0]	ERR266434.1712692;133;chrXVI;16724;0;*;=;16724;0	16724	end	NC_001137.3	6564	low
ERR266434.2281116	[ERR266434.2281116;16;NC_001137.3;6565;17;146M;*;0;0]	ERR266434.2281116;133;chrXVI;16724;0;*;=;16724;0	16724	end	NC_001137.3	6565	low
ERR266434.2957995	[ERR266434.2957995;16;NC_001137.3;6578;18;146M;*;0;0]	ERR266434.2957995;133;chrXVI;16724;0;*;=;16724;0	16724	end	NC_001137.3	6578	low
ERR266434.3069663	[ERR266434.3069663;16;NC_001137.3;6579;11;82M1I56M;*;0;0]	ERR266434.3069663;133;chrXVI;16724;0;*;=;16724;0	16724	end	NC_001137.3	6579	low
ERR266434.1482066	[ERR266434.1482066;16;NC_001137.3;6595;11;3S66M1I75M;*;0;0]	ERR266434.1482066;133;chrXVI;16724;0;*;=;16724;0	16724	end	NC_001137.3	6595	low
ERR266434.1482057	[ERR266434.1482057;16;NC_001137.3;6601;14;2S60M1I75M;*;0;0]	ERR266434.1482057;133;chrXVI;16724;0;*;=;16724;0	16724	end	NC_001137.3	6601	low
ERR266434.203432	[ERR266434.203432;16;NC_001137.3;488050;11;117M28S;*;0;0]	ERR266434.203432;133;chrXVI;12231;0;*;=;12231;0	12231	end	NC_001137.3	488050	low
ERR266434.1014973	[ERR266434.1014973;16;NC_001137.3;523193;44;146M;*;0;0]	ERR266434.1014973;133;chrXVI;13459;0;*;=;13459;0	13459	end	NC_001137.3	523193	low
ERR266434.197098	[ERR266434.197098;0;NC_001137.3;569453;11;4S142M;*;0;0]	ERR266434.197098;133;chrXVI;16807;0;*;=;16807;0	16807	end	NC_001137.3	569453	low
ERR266434.1243126	[ERR266434.1243126;0;NC_001137.3;569458;11;145M;*;0;0]	ERR266434.1243126;133;chrXVI;16807;0;*;=;16807;0	16807	end	NC_001137.3	569458	low
ERR266434.2413989	[ERR266434.2413989;0;NC_001137.3;569462;11;146M;*;0;0]	ERR266434.2413989;133;chrXVI;16724;0;*;=;16724;0	16724	end	NC_001137.3	569462	low
ERR266434.341958	[ERR266434.341958;16;NC_001137.3;569964;11;120M1I25M;*;0;0]	ERR266434.341958;133;chrXVI;16807;0;*;=;16807;0	16807	end	NC_001137.3	569964	low
[truncated: 1,756 more rows]

## Sheet: EM93
read_pair_id	sam_index_of_unmapped_read_vs_S288C_genome	sam_index_of_mapped_read_vs_ARR_operon	coordinate_of_ARR_operon_mapping	location_of_ARR_operon_mapping	chromosome_targeted_by_unmapped_read	coordinate_in_targeted_chromosome	region_coverage
[truncated: 5,351 more rows]

[truncated: 1 more sheets: 1014]
