# Supplementary material for: Resistance to Arsenite and Arsenate in Saccharomyces cerevisiae Arises through the Subtelomeric Expansion of a Cluster of Yeast Genes
Source: Int J Environ Res Public Health. 2022 Jul 1;19(13):8119. doi: 10.3390/ijerph19138119 (PMC9266342; doi:10.3390/ijerph19138119)
Supplement: Supplementary file 1 [file ijerph-19-08119-s001.zip › TableS8-unitigs_vs_ARRgenesCluster.xls]

## Sheet: README
Supplementary Table S8
Unitigs matching with the ARR genes cluster sequence and details on these partially but uniquely mapping with other genomic locations
sheet	Description	details
assembly_info	statistics of genome assembly for each sequenced strain	number of unitigs: number of unitigs generated with the assembly and longer than 50 nt; N50: at least half the assembly is in unitigs of the N50 size or larger; max: the size of the largest unitig; sum: the sum of the unitig sizes
SG60	results of the alignment of the SG60 unitig sequences with the ARR operon sequences (carried out with nucmer)	S1= position of the first nucleotide of the ARR operon sequence matching with the reported unitig; E1: position of the last nucleotide of the ARR operon sequence matching with the reported unitig; S2: position of the first nucleotide of the reported unitig matching with the ARR operon sequence; E2: position of the last nucleotide of the reported unitig matching with the ARR operon sequence; LEN 1…
SGU90	results of the alignment of the SGU90 unitig sequences with the ARR operon sequences (carried out with nucmer)
1014	results of the alignment of the 1014 unitig sequences with the ARR operon sequences (carried out with nucmer)
EM93	results of the alignment of the EM93 unitig sequences with the ARR operon sequences (carried out with nucmer)
Tab color legend
	strain resistant to arsenic
	strain sensitive to arsenic
Cell format legend
text	when the % IDY is lower than 70%, the text in the corresponding row is formatted this way
	unitig partially (but uniquely) matching with a region in chr VIII
	unitig partially (but uniquely) matching with a region in chr XV

## Sheet: assembly_info
	number of unitigs	N50	max	sum	predicted genes	new genes
SG60	2909	28327	181284	11510000	5917	108
SGU90	2755	13041	118577	11470000	5814	73
1014	3557	8270	40580	11180000	5444	120
EM93	8946	15873	896654	11320000	5878	121

## Sheet: new_genes
strain	geneID	contigID	start	end	sequence	best_hit(subject acc.ver)	best_hit % identity	alignment length	mismatches	gap opens	q.start	q.end	s.start	s.end	evalue	bit score	taxon of best hit
1014	FZC25_8580.g66	8580	358	945	TCAGTTATGTAAACGCTTTTCGTAAGAATGTAAATTATGAACGCCACCTTCTAGTTGAGCAGAAGCGGTTCTGAATTCAAATCTAACTTTACCCCTTTGAACATTCTCCTTTAATAAACTTAGCGACTTACAGCCGATGTCTTGACAGGAATGTTGTAAACCATTGTACAAATATGGAATAAATTTCTTAATGGATCCTTTGTCAACGACAGCTCCAGAAACACCCTGTGCAACCAAAACACTGTCTGATTCGGAAAAGTAACGGGAGGTAGATGCATTACCTTTAGTTCCAGTCTTTTGCATGGCGTCAATGGAACCCATACCACGATATGCCTTCAATCTTTTACCATCTTGATAGAAATATTCACCTGGTGATTCGGTAGTACCGGCCAACATACC…	NM_001179347.3	97.619	588	14	0	1	588	1572	985	0	1009	Saccharomyces cerevisiae
1014	FZC25_8585.g105	8585	122	412	ATGAGAATTCAAATTTTAAGAAGACAAGCTATTTTAAGACAACAACAGCAAATGGCAAACAACAATGGGAACCCAGGCACTACTTCTACTGGAAACAATAATAATATTGCAACTCAGCAAAATATGCAACAGTCACTACAGCAAATGCAGCATTTACAGCAATTGAAAATGCAGCAGCAGCAGCAACAGCAGCAACAGCAACAGCAAAGCAGCAACAACAACAGCAGCAACAACAGCAACAGCACATATATCCCTCCTCGACGCCTGGTGTGGCTAATTATTCGGCAATGA	NM_001183305.1	96.897	290	7	1	1	290	1849	2136	9.97e-133	484	Saccharomyces cerevisiae
1014	FZC25_8587.g217	8587	11710	13130	TCATTCATTAATGTAAATTCTTCCTTCCCATGGCTTCAATGTTCTAGAAGAGGCATCTACTTCATTCTTTGGATAGTTTCCAAACTCTAATTTGAACGATGAACCATCATTTGGAATCTTAAAATCCGTCGCATCAGAGCTAAAATTCAAAGCAGCAAACAAAGTTTTGTTGTTATACCTTTTCGTGAAACTGAATAGCTTTTTGTTATCCAAGTCAATAAACTTGAAATCAAAACCGTAAACTGCGATGTCTTTGTGATTTTTTCTAAATTCCAAAGCCTTTTTCCAGAATGCTAGCACAAAATCAGAATTTTTCTGTTCCTCCTCTACATTTATACCCTGTCTAAAGGACTCATTCAAATAAAACCAAGGCTTGGTATTAGGGCCGGAAAAGCCGGC…	NM_001181416.3	89.318	1423	148	4	1	1421	1770	350	0	1783	Saccharomyces cerevisiae
1014	FZC25_8610.g418	8610	853	1464	TCACTCTCCAACTTCTCTGCTGGAACCTCTACGTGATATTATATCAATTTTGCCGTCTGGAACATCATCGCTACCTAGCTCTTTGTGAACCGCCACCATCAGCATGTACAGTGGTACTCTCGTGTTATCTGCAGCGAGAACTTCAACATTCGCCAAATCAAGCCAATGTGGTAATAACCACACTTCCGAAATCTGCTCCAAGAGATACTCCAGTTTCTGCCGAAATATTTTATTGTAGAACAGGCCTATCAGCATCGAGAGGAAAGGCGTCCAATGCGGCAGTTTAGATGGGGTAACTCCCAGCGCAAGCTGATCTCGCAAGTGCATTCCTAAACTCAATTCATACCTGCTCCTCAGCTGTTGATGATGCCTGCCAAACTGCAGCTTGACATACTGCGG…	NM_001181657.1	93.312	613	39	2	1	612	5277	4666	0	904	Saccharomyces cerevisiae
1014	FZC25_8611.g419	8611	2298	3419	ATGAATGGCGAGAGACTGCTTGCTTGTATTAAGCAATGTATTATGCAGCACTTCCAACCTATGGTGTACGATGAAAGTAGGTGTGTAATCGAGACGACAAGGGGGACTTTTCCAGTTCCTGACAATTATAAGAAATACAAAACGTTAGCATTTGCATTTGTTGGACATGTACTGAATACAGACGACACACCGGTAATTGAAAAAGAACTGGATTGGCCTGATCCTGCACTAGTGTACAATACAATTGTCGATCGAATCATAAATCACCCAGAATTATCACAGTTTATATCGGTTGCATTTATTAGTCAGTTAAAGGCCACCATCGGAGAGGGTTTAGATATTAATGTAAAAGGCACGCTAAACCGCAGGGGAAAGGGTATCAGAAGGCCTAAAGGCGTA…	NA	NA	NA	NA	NA	NA	NA	NA	NA	NA	NA	NA
1014	FZC25_8612.g420	8612	587	1477	TCATACCCTAGAAGTATTACGTGATTTTCTGCCCCTTACCCTCGTTGCTACTCTCCTTTTTTTCGTGGGAACCGCTTTAGGGCCCTCAGTGATGGTGTTTTGTAATTTATATGCTCCTCTTGCATTTGTGTCTCTACTTCTTGTTCGCCTGGAGGGAACTTCTTCATTTGTATTAGCATGGTTCACTTCAGTCCTTCCTTCCAACTCACTCTTTTTTTGCTGTAAACGATTCTCTGCCGCCAGTTCATTGAAACTATTGAATATATCCTTTAGAGATTCCGGGATGAATAAATCACCTATTAAAGCAGCTTGACGATCTGGTGGAACTAAAGTAAGCAATTGGGTAACGACGCTTACGAGCTTCATAACATCTTCTTCCGTTGGAGCTGGTGGGACTAA…	NA	NA	NA	NA	NA	NA	NA	NA	NA	NA	NA	NA
1014	FZC25_8612.g421	8612	1849	3120	ATGCCACAATTTGATATATTATGTAAAACACCACCTAAGGTGCTTGTTCGTCAGTTTGTGGAAAGGTTTGAAAGACCTTCAGGTGAGAAAATAGCATTATGTGCTGCTGAACTAACCTATTTATGTTGGATGATTACACATAACGGAACAGCAATCAAGAGAGCCACATTCATGAGCTATAATACTATCATAAGCAATTCGCTGAGTTTCGATATTGTCAATAAATCACTCCAGTTTAAATACAAGACGCAAAAAGCAACAATTCTGGAAGCCTCATTAAAGAAATTGATTCCTGCTTGGGAATTTACAATTATTCCTTACTATGGACAAAAACATCAATCTGATATCACTGATATTGTAAGTAGTTTGCAATTACAGTTCGAATCATCGGAAGAAGCA…	XM_002781478.1	100	282	0	0	949	1230	1	282	7.6e-144	521	Perkinsus marinus
1014	FZC25_8674.g907	8674	21773	22066	ATGGCAGTTAGTAATAATAATAATAGTAATAGTAAAGAACGCACCCAAAATATAAAAGAAGTGGAGCAAAAATTGGGCGAGAATCCAAAGATTACTTTAAAAGGGGGAGGGAAAACTAAAATCATGGATTTTGAACAGTTACGCAAGCCCCATTGCGTAAGGCCCAGTGCAAGATTTCCAGTTGAGGATACTGCCGGTGGTTTATTGAGAACGGGTGGCCACAGGCCTCAGCTAAGTGATGAAGAAGTCTCTAAAAGGCACCATGAACAGTCTCATGGACAAGAAGATCATTAA	XM_028690085.1	100	28	0	0	8	35	3770	3797	0.012	52.8	Plasmodium gonderi
1014	FZC25_8682.g952	8682	548	1188	ATGGTTGTAACACTAAAACAGTCAGCTCTGAAGTTGCTAAACAAACTTCAGAAATCGGTGCTTCTCCAAAAACGTATACTACCGCTACTGTTACTCAGTGTGATGGCAATGGTTGTAAGACCAAGACTGTCACTTCCGAAGCTCCTAAAGAAACCTCATCAGAAATCTCTTCTTCTAAACCATGCACAACTGCGACTGTTACTAATTGTGATGAAAATGGGTGCAAAGTGAGCGTTGTTACCTCCGAAGCTTCTAACGCATCTCCAATCGCAACATTTGCATCTTCCAAACCTTACACCACCTCCACCGTTATACAATGCGATAAAAATGGCTGTAACACCAAGACAATCACTTCCCAGGTACTTGAAGCTACTTCAGTTATCAGCGCACCTTCCGCCG…	XM_017111973.1	99.532	641	3	0	1	641	2363	3003	0	1168	Drosophila biarmipes
1014	FZC25_8685.g971	8685	7855	8397	TTATTTCCTGCTAAACAAACTCTTGTAAAATGGTTGGTCATCATGCATTAGGTCATCAGCGTTGTAGTCAGCGCCTCTCTTGGATACTGGAACCCAGGAAGCTGATTTCCATGGTAGAACACCTTCGGCGTACATATCATTAACTTCTTCTAATGATAAACCTTTAGTTTCTGGAACGAAGAAAAAGACGTAAAAGTAAGCGAAAACCATACAGCCCATGAAAACGTAACCGTAGTAGAAGTTGATGGCACCAGTAATAAATGGGGTGAAGAAACTAATCAAGAAACCCCAGATCCAGTTAGCAGCACTGGCAATAGACATACACTTGGATTTGACTCTTAATGGGAAACATTCTGAAATAACAACGTAAGCAATTGGGGCCCAGGTAGTAGCGAAACA…	NM_001179224.1	96.514	545	15	4	1	543	1713	1171	0	898	Saccharomyces cerevisiae
1014	FZC25_8688.g974	8688	303	1477	ATGACCTATAAGCTAGATCGTAATTCATTACGTCAACAGGTTATGAGCCCTCAGAGCAATGCTTCTGAGAACATAATCAATCTATCTAGCCCCAACAATTATAAACAGTGGCTGTACGGTATCGAGACCGCTGCTGAATATGCTAACGAATATATGAACGAATTCGTTCATACCGGAGATATCCAATCAATGAAAAGGGATTACAATCTCAGCGCGAATGATGAAAGCTTTGTCAAAACCGTATTTAACAGTTTCCTGGTAAAGCTCTACAAGAAAACTATCGTGGGTGAAGCTGCATGTGAAATGAACTGGATATGTGATGATTCGCTTGGAAGGGTCTCTGCTTATGATATTTTCTCGCACTTCGAAGAAAACTATAATGAAGTCACTATTGGATCC…	NA	NA	NA	NA	NA	NA	NA	NA	NA	NA	NA	NA
1014	FZC25_8688.g975	8688	1735	2661	ATGGACGTTGACACTGCGTTTCTAAACTCAACCATGGATGAGCCGGTCTACGTAAAACAACCACCCGGGTTTGTTAACGAGAGGAATCCCGACTATGTATGGGAACTATACGGCGGTATGTATGGACTCAAACAAGCCCCATTACTATGGAACGAACATATCAACAATACTCTTAAAAAGATTGGTTTCTGTCGACATGAAGGCGAACATGGCTTATATTTTCGTTCCACATCTGATGGTCCCATCTACATTGCCGTATACGTAGACGACTTACTTGTTGCTGCTCCCTCTCCTAAAATATATGACAGGGTTAAGCAAGAATTAACGAAATTATACTCAATGAAGGATCTCGGTAAAGTTGACAAATTCCTCGGTCTTAACATTCATCAATCGTCAAAC…	NA	NA	NA	NA	NA	NA	NA	NA	NA	NA	NA	NA
1014	FZC25_8690.g1008	8690	709	1562	TTAACGCGTTTTGACAACGGCTGGGACAACAACGACAACAACAACGACTACAATGATGGCGAATACAATCAACCAACATCTAATCTTGTTCTTTCTTGCTTTTCTGGCACTCTTGACGGCTTTATCGGTATGACCGACACCCTGTTCTACGTCGAGTTGAGCGTCTTCAACGTTCTTGTCGATGACGTCTACGTTTTCTTGTTGTTCTATTACCAGTTCTTCCATGTCATTAAACAATTGAGTAAGTTCTGCCATGGATTTTTCTAGTTTCAATAACTCTTGGTGCCTTGCCTGGACTTCCGCAAGAGCAGTCTTGGCTTCCCCACGTCTGTTTGCATTCAACAATGCTTGTGAGAAGATCTGCTGGCCCCCTACATCGCTTATGGCTGCTTCAACTTC…	NM_001184046.1	97.022	873	7	6	1	854	873	1	0	1450	Saccharomyces cerevisiae
1014	FZC25_8693.g1053	8693	3255	4271	ATGGAAATGACTCACTATGAAAAGACACCTTTGATTCGTCAAGTTTTTAACAATGGTAAGACTAATTCGTGGTTTTACGTTAAGCATGAGATTTTACAACCAGGTGGAAGTTTCAAATCGAGAGGAATCGGGCATTTGATAAGGAAGAGTAATGAAGAAGCACTAAGCGAGGGTTCTGGGAAGCTTGCTGTATTTTCTAGCTCTGGGGGAAATGCTGGTTTAGCAGCAGCAACTGCCTGCAGATCGATGGCACTTAATTGCAGTGTAGTGGTTCCTAAAACTACAAAACCTAGAATGGTAAAGAAAATTCAAAGTGCAGGAGCCAAAGTCATTATCCATGGTGATCATTGGGGGGAAGCAGATGAATACTTGAGGCACAAATTAATGGCGCAAGAAAGC…	NA	NA	NA	NA	NA	NA	NA	NA	NA	NA	NA	NA
1014	FZC25_8700.g1112	8700	660	2498	ATGTCTACATCTTTCCAGGAGTTCAAGGCCTTCTGCAACAAGGTTGGGCTAGACTTTCAATGGCTTAATTTGCAATCCTCCAAGTCTGTTCCTGAAAACGGTTCCTCTGAAGGTTTCTCAACTGTCAGTGATGCCGTACAAGAAAACATCAGACCAGCTACGGAACCACTTAACGTCAACCAGTCCAAAGATCCTGTCAGCAACTTTTTTTATGATGTCAAGAATGCTCCGCTCTGGAACGTGTATAAGAGGAATCATTCCGGTCATTCTTCTGCTGAGGCTTGTTCTGGAGTAAGTTCAAGGCAAGCGTCAAAAAACATACCCGAGGCGATGGTAAAAGAGACAGTCCTTTCTAATCACGACAATGTCACCATAATAAACGAATTACTGCCAACGTCT…	NM_001182873.1	97.064	1839	54	0	1	1839	1	1839	0	3097	Saccharomyces cerevisiae
1014	FZC25_8701.g1113	8701	660	2498	ATGTCTACATCTTTCCAGGAGTTCAAGGCCTTCTGCAACAAGGTTGGGCTAGACTTTCAATGGCTTAATTTGCAATCCTCCAAGTCTGTTCCTGAAAACGGTTCCTCTGAAGGTTTCTCAACTGTCAGTGATGCCGTACAAGAAAACATCAGACCAGCTACGGAACCACTTAACGTCAACCAGTCCAAAGATCCTGTCAGCAACTTTTTTTATGATGTCAAGAATGCTCCGCTCTGGAACGTGTATAAGAGGAATCATTCCGGTCATTCTTCTGCTGAGGCTTGTTCTGGAGTAAGTTCAAGGCAAGCGTCAAAAAACATACCCGAGGCGATGGTAAAAGAGACAGTCCTTTCTAATCACGACAATGTCACCATAATAAACGAATTACTGCCAACGTCT…	NM_001182873.1	97.118	1839	53	0	1	1839	1	1839	0	3103	Saccharomyces cerevisiae
1014	FZC25_8702.g1114	8702	59	1538	CTAGGTTGTTGGACGGAAAAATCTGATACGGCTTGATCTGAATGTTAGGATCGACCTTACTGTCTAAGGTATCGAGAGTGATGTTTCCTTTTCGGTTTAAAGACTTCTTCTCGCCAACATCGAGAGAAAAATGAATGTGATCAAGAACCAGATCTATTTCTCTCTGTGTGTTTTTCCAGGGACAAAAAATGGAGTAGGGCTCAATTCTCTGGAAACCTTCGTATTTGTATTGGTATGAATAAAAACGGCGCTCTGCTTCCTCCATAAGTTGGTCGTAGCTGGGCATTGTATCGAAGTTGAAGGGTCTCTTCCAGAATGGAATACTTTTATTTGAAGGGTTGTAGTACCTTCTGGGCTCAGATTGTTCGTCTAAAAGCAGGTATTGAACAGCTATCATCT…	NM_001182873.1	97.5	1480	37	0	1	1480	1480	1	0	2529	Saccharomyces cerevisiae
1014	FZC25_8703.g1148	8703	59	1538	CTTCGTATTTGTATTGGTATGAATAAAAACGGCGCTCTGCTTCCTCCATAAGTTGGTCGTAGCTGGGCATTGTATCGAAGTTGAAGGGTCTCTTCCAGAATGGAATACTTTTATTTGAAGGGTTGTAGTACCTTCTGGGCTCAGATTGTTCGTCTAAAAGCAGGTATTGAACAGCTATCATCTTGCGCTCAAATTTAAATTCGAGCGAATCGTAGTCAATGTTCTTTGTACTTCTCAGGAAGAGTGGACAGTATTTTCCCATTTTGCTTTCAAACCAGTTCTGTGGCCTGTCAAGGTACTTTTGCATGTATGAAGGAACTACAGTAGTCAACGTGTGGTTAGACTGGGAAAATTCCGCTGTGGACCCGACGCTGCAGCTTATATTTTGATTGCAGGGGG…	NM_001182873.1	97.5	1480	37	0	1	1480	1480	1	0	2529	Saccharomyces cerevisiae
1014	FZC25_8720.g1300	8720	10762	11352	TTATTGTCTTTGCGCATTTCTCTTTCCACGAGCTCTCGAACTTTTTGGGGTGGTAAGCACCATTTTACAACAGTACCCACAGGAACTTGTATTAAAACATCTCTTCCTCGCATGCCATCCAGTTGCCTGGCAGCACGTATATGTGGTCTTCATCTTCGCCAAAGATCCCAACCCCGCAACAGCTTGAATATAAACACTACCACCAGCTCCCCCATCTCCACCATCCGGAGGACCTATAGACCTCCCTGCATCCCTAAAGAAGGAGACAGCTCCACTTCCACCAGCGCCACTTTTGCATTTCACTATTCGAACATCCACGAAATTGCCCTGGCTATGCTTATGCTTATTATACCGTTGTAGATAGTTGACAGAAGTGACTTCGCCCAGAGGAACATTAAT…	NM_001179299.2	96.399	611	2	1	1	591	611	1	0	989	Saccharomyces cerevisiae
1014	FZC25_8729.g1399	8729	2568	3938	ATGTACTCATTTGAACTGGACAAATTGAAAATTGAGTTGAAAACATGGGAGCATGATTTCATTGATAAAAATAAAAGGGAACCCACAAGGGATGACATCAAGAGCCTGCGGACTGTTCGGCAGATGTATAAACAATATTCCACACTGAAGAAGAAACAATCTTTGCAACGACAAAAAGTTGACACTCAAGAGTCGGTTGAACTCCCGGCACATAAAAAAGACCACGACGAAGTCGTAGAGATAGGCCCTACTCCCCAAGTTTACGGTAAGGCGATTAGTATCTTTGACATGAATTTGTCGCCTATAAAGCCTATATACATGACATTCACAAATAATATTGATGTTAACAATGATAACTCCAAGACAATTTCTAATGAATCTTCTCCACGAAAGACCATT…	NM_001179674.1	97.666	1371	23	5	1	1371	1	1362	0	2346	Saccharomyces cerevisiae
1014	FZC25_8733.g1440	8733	3	763	TTAGTATCGGTGATGGTAGTCATCTCAGTGGATGTAGAAGTGAAAGTACCGGTCCATGGCTCGGTGGTAGTTGTGATAGTGCTAGTAGTATGTATTGAAGGATCATGGATAGTACAATTTGACTGACTTAGGTCATCGTCAAAAGAGTAAACGTACCCTTCAAAGTTATCACTAACAGTAGTACCATCAGGCAATTCCACGCTAATTGGAAGCGTGTCCCAGGAAACGGCATTGGAGTAAACAACCTTCAGCGGATAATAGTAGCCTGCATACATGTAGACAGTCCCTCCGATGTTATCAGGCAAACTTCCTTGCCATGGCTTAATACCATTGATTGTAAAATCTGTCGATGTAATTGGAGGTTGTTCTTGTGCACAACATTCGAACGCAACGTTACCA…	NM_001179342.1	85.564	762	99	7	1	758	902	148	0	787	Saccharomyces cerevisiae
1014	FZC25_8738.g1487	8738	22556	23489	ATGGTTCACAACAAAGTTACTATCATTGGTTCAGGTCCAGCTGCACACACCGCCGCCATCTATTTGGCCAGGGCAGAAATCAAGCCAATCCTATATGAAGGTATGATGGCGAACCACCACTACAGAAATTGAAAACTTCCCAGGTTTCCCAGATGGTCTAACAGGTAGCGAACTGATGGACAGAATGAGAGAACAATCCACGAAGTTTGGCACTGAAATTATCACGGAAACAGTTTCCAAAGTTGATCTGTCTTCCAAACCATTCAAGCTATGGACCGAATTTAACGAAGACGCAGAACCTGTGACGACTGACGCTATAATCTTGGCCACAGGCGCTTCTGCTAAGAGAATGCATTTGCCGGGCGAGGAAACCTACTGGCAAAAAGGTATTTCTGCCTG…	NM_001180661.1	97.188	960	1	1	1	934	1	960	0	1600	Saccharomyces cerevisiae
1014	FZC25_8743.g1551	8743	15008	16178	ATGTCTCAGAACGTTTACATTGTATCGACTGCCAGAACCCCAATTGGTTCATTCCAGGGTTCTCTATCCTCCAAGACAGCAGTGGAATTGGGTGCTGTTGCTTTAAAAGGCGCCTTGGCTAAGGTTCCAGAATTGGATGCATCCAAGGATTTTGACGAAATTATTTTTGGTAATGTTCTTTCTGCCAATTTGGGCCAAGCTCCGGCCAGACAAGTTGCTTTGGCTGCCGGTTTGAGTAATCATATCGTTGCAAGCACAGTTAACAAGGTCTGTGCATCCTCAATCCATCAAATGTGGTAATGCTGATGTTGTCGTGGCTGGTGGTTGTGAATCTATGACTAACGCACCATACTACATGCCAGCAGCCCGTGCGGGTGCCAAATTTGGCCAAACTGTTCT…	NM_001183842.1	97.327	1197	6	1	1	1171	1	1197	0	2010	Saccharomyces cerevisiae
1014	FZC25_8747.g1563	8747	28	748	TCACAGAAGTTCCATTGCTAGGATAGAATGGGGTAATAATTGGACGCGAAGACGTGATAGAGCTGGTGATTTGTCCTGAAGAAGATGATGACAAACTGGATGAGATGGCAGTAGTTGGAGTTTTGACAACAATAACAGTTTCATCAGTTGGCAAACCATTAGTACCGGTGACGGTGGCCATCTCAGTGGATGTAGAGGTGAAAGTACCAGTCCATGGTTCGGTAGTTGTAGTAATCAAACCCTCACTAGTTGGAGTTCTGATAACAATCACGGTTTCGTCAGTTGGTTGACCGTTGGTACCAGTGACGGTGGTCATCTCAGTAGATGTAGAGGTGAAAGTACCGGTCCATGGTTCAGTGGTAGTTGTGATGGTACTAGCTGTTGTTGGAGTTCTGATGA…	NM_001178230.1	90.055	724	66	5	1	721	3355	2635	0	933	Saccharomyces cerevisiae
1014	FZC25_8748.g1564	8748	26	1041	TTAAGTGGGATGGTTTTCCCCCAAATGGCTCTCTTTTCGAAGTCCTTGTGGTTGATGTTGACACCCGTGTCAATAACGTAGGACGTGACACCGCGACCGGCATCATCATCGTAGAGATACTTGTTGAAGGACCCCAGGTTGAGGCGCTCTCTGTGGGAAATACGAGCCAACCCCTGAGTGTCAAATTCTGTAGCCTCGACAATAGAGTCTCTTTCAACAAAGTCTACTAATGGGTTTTGACGTATCAAGTCGACAATCTCTTGGGTGAAGTAACCGATGTAACCGGAGAAAAGATTATCGATGTTGAATGAGTCCTGGATACCGCCAGCCTCAGAGGTGGACAAGGAAGCGTCTTTAGTAGAAATGAAGAAAGCGTCTTCGGCAGATAAGTTCTCTACG…	NM_001178875.1	96.357	1043	11	2	1	1016	1043	1	0	1690	Saccharomyces cerevisiae
1014	FZC25_8754.g1605	8754	36361	36759	ATGCAATTCTCTACCGTCGCTTCTATCGCTGCTATTGCCGCTGTTGCCTCCGCCGCTTCTAACATTACCACTGCTACTGTCACAGAAGAATCTACCACTTTGGTCACTATCACTTCTTGTGAGGACCATGTTTGTTCTGAAACAGTTTCCCCAGCTTTGGTTTCCACTGCTACCGTCACCGTAAATGACGTTATCACTCAATACACCACCTGGTGTCCATTGCCAACCACTGAAGCACCAAAGAATACCACTTCTCCAGCTCCAACTGAAAAGCCAACTGAAAAGCCAACCCAACAAGGTTCTAGCACTCAAACTGTTACCTCCTACACTGGTGCCGCTGTTAAGGCTTTACCAGCTGCTGGTGCTTTGTTGGCTGGTGCTGCCGCTTTATTGTTGTAA	XM_018363568.1	85.714	399	51	2	1	399	1	393	3.69e-112	416	Saccharomyces eubayanus
1014	FZC25_8759.g1694	8759	11925	14234	TCAGCCTTCCCAATTAATAAAATTGAAATCATTTTCATTTGTATCCAGTAAATTGAGATCGTAATCCGGTCCTTGGTCTTCAACCATACCAATATTCCCAAACTTCAAGTTCTGAGAGTGTACATTCTGATTTTCATTAGTACTGGTTTGCTGAGGACCCAAAGTTGTACCCACATTGGATGAGGGCTGAATTAATGTGTTATCATTATCGCCACTATTTGTAGATGCAGAGGTTTCATCAGCAACATTTGAATTCTCGTTTGGTGTTCTATTGTTAGAAGCATAAGCTTGATTAGGAAACAACAAAGAACTTGAATTTTTGAGGGCGTCAAAATCATATCCTTGATTATTACTACTCGGCTTTTTTTCCTCTGGAGTAGATAATGTGTTACGATTGCC…	XM_018364704.1	74.51	2448	543	58	1	2400	2415	1	0	989	Saccharomyces cerevisiae
1014	FZC25_8761.g1724	8761	43735	45087	ATGAGCTCGACGATGTTGGATGATGTGGATAATAATATGATGGGTATCAAGTCTATCAACCTTTATGAATTACTTAGCGATGTGGTGAAACAGGGCGACAAGACGCGATTGGTGACGGCGGGTCCCGAGCAAGTTTTGCCCGATTTAATCCGACATATCACTGAAACAATACCGTTTGACCTATTTATAAACCTTAAGAATGAAATGAACGATGCGAGAAATCTCGTTACCAGATTAAATTGGCTGGGTAAGTTTCTGAATGATAATTTTTTACAAAATCATACATTTCCATTCACAATACTTCGGATATGCGAATTGTGTTATGATCCTTTCAAATATTACAAGATCAATGAATTGGAGAAGTTTGTAAATGCGCTAGAAAAATGTTGCATGGTAACT…	NM_001178286.1	97.118	1353	12	1	1	1353	1	1326	0	2257	Saccharomyces cerevisiae
1014	FZC25_8767.g1787	8767	12932	14588	TTGCCAGCTCAAAAACCTCAGCAGCCTCAACTTCATCTGCTTCAACTTCTCAGAAAAAGACCACTCAATCTACGACATCTACACAAAGTAAAAGCAAAGTTACATTACCTCCAACTGCAAGCAGCGCTATCAAAACATCAATTACTCAAACTACAAAAACATTGACGAGTAGCACCAAGACAAAATCTAGTCTAGGTACCACCACAACAGAAAGCACTTTAAATTCAGTTGCTATCACAAGTATGAAAACTACTCTATCTTCCCAAATAACCAGTGCTGCCTTGGTGACCCCTCAAACAACTACTACTAGCATAGTTTCTTCGGCCTCACTTCAAACAGCTATCACTAGTACACTTTCGCCAGCAACGAAAAGTTCTTCTGTCGTTTCCCTACAGACAG…	NM_001182173.1	95.875	703	14	1	14	701	984	1686	0	1123	Saccharomyces cerevisiae
1014	FZC25_8771.g1827	8771	4416	4931	TTATATGGAAGATTCTTTATAATTTCTTCCGTCAAAATAATGATTTATCAATAGATTGTTTAACGTAGGAGGAGTTGGATGAGCGCAAGCATTTCTTGAGCCATTAGCAGCTGGATGGACATAATTTCCTTCTTCATCATATACACGCATTACCAAATCCATTATATCTCTACAATAATCAGTCTCAGAATTATATGGCTCAGGTCCGTTATAAGTCGATAGATCTAGGTTACTGTACTCATAAAAATCTGTAATAGCCTCCAACTCAACTAAAGTATCCCTATAAACCAAAGATTGTTGATCGCCAGGTTCAAACCGTCCTGTTCTAAGTGTTCTACCACTTTTATCGGAATTGATATCGAAGTATGATGTTTGGAATAACCAGCAGATTTGATTGTT…	NM_001183412.1	92.442	516	39	0	1	516	516	1	0	737	Saccharomyces cerevisiae
1014	FZC25_8782.g1899	8782	639	911	TCATTCGAAAGGAGATTCCCTTGGACACGAGGTATATCCTACATTATATTGATCTGGCGTAATACCCTGTGCTTTTAACTGATTTGCCCATTCATCATGTTGTGCTCCAAATGCTTTTAGCCAAGGGCGAATGGGGTATTTACCGTACACGGTTTTTTCAGCAATGACAACATCACTTTCATCTACGGCCTTAGCAAGAAGGCCATATGGATTTCCATCAGAAGTATATTCATAAGCAATACAGCAGGTCTCATATTCATCTTCCCACTTCAT	NA	NA	NA	NA	NA	NA	NA	NA	NA	NA	NA	NA
1014	FZC25_8792.g2033	8792	3577	7335	ATGAGTCGCACTGCGTCATATGCCGGCATGACAACTCCGGTGAAAGATAAGGAAGGCCACGGGATTCCATGCTTACAACCTATCGATGTAGTGGAATGTACCTATCAATATTTTACAAAATCGCAGAATAAACTGTCTTTAAGGGTAGGCGATTTGATTTACGTACTCACTAAAGGTTCTAATGGCTGGTGGGATGGTGTTCTTATCAGACACAGCGCTAATAATAATAATAATTCGTTGATACTAGACAGAGGTTGGTTCCCCCCTTCTTTTACACGGTCCATTCTAAACGAACTACACGGGGTGCCTGAAATCGGTAATGAATTGGAAATATTTCAAGCGGGTCTTAATCTTAAACTGGAATTATCAAGCAACCCAGTGATCTTATCATTGGAAGAC…	XM_003671410.1	87.931	58	7	0	2097	2154	2634	2691	1.19e-07	69.4
1014	FZC25_8798.g2099	8798	57645	58184	CTACCTGCCCATGTTCCGTCTCTTAATGTCATTCAACAATTTCAAAGACTTAATCTCGTTAATGTCATTGAGCTTTGCTTTCCAAAACTCATTTTCCTTGTTCAATTGCTCTATACGATCGCGAAGTTTGTTGATTTGCGTGTTTAAGTTCTGCAGCTTATTCATGTTCTCAAAATTCTTTTGTTTCTTGCGAATGCGGAACCGCTGCGACGCCTCTGTGTTCTTTCTTCTCCGCTCTTGCTTAATCTTATCCAGTTCGTTAGAAGTGCTCACGGGAGCTTCCTCTTCTTTTACAACAACTGCTGTTGTTGCGCGGAGCTTCTTAAACTGCGAGACATCCTGGCCATTATTTATCATGCTAATGAGCTCCTCCGCGTTGCCACTGCTAACCAGCAGCAA…	NM_001179539.3	95.745	564	0	1	1	540	564	1	0	887
1014	FZC25_8798.g2101	8798	63580	64627	TTAGAATACAACTGGAAGAGCGAGTAGCAACCACATAAAGTTTCCAAGAACCTTGATATTAGCAGCACCTTGGTAAGTACTCGAGATAGAAGGAACAGAGTATGTAGCGACTGCAGAACCAGAAGCAGATTGTAGTGGACCAGTTAGAGATGGAGATGTGACAACGGGAGCCATGCTAGAAGCAGAAGCTGTTGTAGCTAGTTGGGATGTAGTCTTGATTGAAATAGGGTTGGTTGCTGTGGCCACAGTTTCGTAATTCTTGGCACCATTTGAACCTGGAATCAAAGTGGTTATGTAAGTGGTTGGGATGGACTTGGTTGTGTAACCAGTTGTTGTTTCGCCAGCGGAGTTAGTACCAACAGATGACTCAGTGGTAACAACTGTGGTTGGAATAGCTGT…	NM_001179541.3	97.474	1069	6	2	1	1048	4104	3036	0	1807
1014	FZC25_8798.g2102	8798	64907	65414	ATGTTGCTAGAGGAAGATGGGGTTGGTACTGGTGCTACAGAGCTTTCAGTGGTGGAGCTGGATACCGGAGCAGAAGAGCTTTCAGTAGTAGAGCTTGATGGGGTTGGTACTGGAACAGAAGAGCTTTCAGTGCTAGAGCTGAATGGAGTTGAAGATGGAGCAGAGGAAGTGATGTTGCTAGAGGAAGATGGGGTTGGTACTGGAGCAGAAGAGCTTTCAGTAGTAGAGCTGGATGGAGTTGGAGCTGGTGCAGAAGAGCTTTCGGTAGTAGAGCTGGATGGAGTTGGAGCTGGTGCAGAAGAGCTTTCGGTAGTAGAGCTTGATGGAGTTGGTACTGGAGCAGAAGAGCTTTCAGTAGAAGAGCTTTCAGTAGTAGAGCTTGATGGAGTTGGTACTGGA…	NM_001179541.3	92.03	527	21	1	1	506	2624	2098	0	721
1014	FZC25_8799.g2169	8799	130711	132141	TCAAACGTCCTCAAACTCAATGTCCATCTCATCGTCATCATCATCATCATCATCATCATCATCATCATTTGGTTTAGCGTTTGCACTCGGACCTGAAGCAGTGGCAGTAGCATTTACAGCTTCTTCAGTCTTATCATTAACCGATTCTTGTTTTACGCCATTGGAGGCGTTTGATTCTGTCTTTGCGGTGCCAGCTGTATCCGTTACGTCTTCAAATTCATCTTCCAATGCATTTTCTCTAGCAGTTTCATCGTTATCATCCATAACATCTTCCATCTCTTCTTCCTCTTCTTCTTCCTCCTCCTCTTCTTCTTTATTGAGCTTTGCTTGCTTTTTAGCCAAAGCAGCGTAGTAATCATTCAACGTCTTTTCATTCTCTCTTTCTTCCATTTCTTGCTC…	NM_001179594.3	97.383	1452	14	2	1	1431	1449	1	0	2449
1014	FZC25_8801.g2176	8801	6732	7613	ATGTCCACAAGCATTACAGTAAGAAATAGAGATCGATCGCTACCACCGCTATTGCTCCCCAATGTTTCCCTGCTAGAAAAAGATATACGGCGTAAAGGCACCCAAAATGTGGGCATCACCGATCCAGAACTCTTGTTGACCACTTGGATGAGGAAGCGGGCTTTTCCGACTGACGAGCTTTTAGGAGGCTATAAGAGATTAAAGCCTGCTGCCGCTGACAGTAATGAGTGCGCTATTGCGCCGCCAACGCTCCCCGTAAGTGCGATTGTTCCCCCTCCACAAAATTACACTCCACCATTGTTTGAGTATCATCCTCATGCCCTTGCTTCCATGGTCAATGAAGACGCTAATGCGTCATGCACTCAAATGTCTATAATTTCGCGCTCAACGAGCAACTCG…	NM_001181027.1	97.667	900	3	1	1	882	1	900	0	1530
1014	FZC25_8812.g2270	8812	27578	28363	ATGTCAGCAGACGAAACGGATGCGAAATTTCATCCATTAGAAACAGATCTGCAATCTGATACAGCGGCTGCAACATCAACGGCAGCAGCTTCACGCAGTCCCTCTCTTCGAGCGAAGCCCATAGAGATGCCCTTGGATATGGGAAAAGCGCCTTCTCCAAGAGGCGAAGATCAACGGGTTACAAATGAAGAAGATTTGTTTTTGTTTAACAGATTGCGGGCATCACAGAATAGAGTTATGGACTCCTTGGAACCACAACAACAGTCACAGTATACATCTTCCAGTGTCAGTACGATGGAACCATCTGCCGACTTTGCTAGTTTCTCTGCAGTGACTACTTTACCGCCTCCTCCTCATCAACAACAACAGCAACAACGGCAGCAGCAATTGGTGGTTCAA…	NM_001181103.1	97.864	796	5	2	1	784	1	796	0	1365
1014	FZC25_8812.g2287	8812			TTAAGCCCACTTACCGATCAAAGCCATGATACCAGCACCGAAAAGAGTGCATATAACGTTGAAGGACAACTCTTTTAAATTCTTTGTTCTATGAGGATTGAATATAAAGTCTCTTGCTAGTAGTTCAACCAAACCAGTGTACAATAAGATACCAGCAGAAATGGCATCCAAAACACCAGAGATAACAAGGGCAGTGTAAGAACCGCTGACGTATCTGGTACGAACACCCAAACCGATGGCCACACAGATTGGTGTGGTTAACCCATACGCAACACATAGGGCCCATGGCCACCATCTCTTTGATCTAGGGAATTCAATGGCTGACAATCTTGCACCAATACCTAAACCTTCAAATGATTGATGGAACACTAAGACAGGGTATAGGGTGGCGAACTCTTT…
1014	FZC25_8812.g2290	8812			TTAATCAAAACCAGCTTCTGGTGGACAAACGGCCTTTAGTTGAATGGCGGTACAATAATCTGGTAATGTGTCATCCTTACCGAAAATATTCACAGTTGGAGTGCTTAAGATAACAGAAGCAAAACTTGGGTAACAGGAAGCAACTTGAACGCCATAATCGGTAGAATTGAACAATTGGTTAGCTAAACCGGTTATGAAGGAAGCGTTATCAGCAGTGTCTGCCCAAGAGTTATATTCAATTTCACCAGTAACAGTGTTAGCAAAAGGAACCATAGCATCACCAATGGATTGAGGGTTACAAGTGTTGATATTGGTAGTGAAGATGAGTGGAGAAAAGTTCTTTGTCTCGTTACTAGCAACAGTAGTCAACTTTGGGAGGAATCTTGTTTCCTGGCCCAA…
1014	FZC25_8815.g2354	8815			ATGAGATTTCCTTCAATTTTTACTGCAGTTTTATTCGCAGCATCCTCCGCATTAGCTGCTCCAGTCAACACTACAACAGAAGATGAAACGGCACAAATTCCGGCTGAAGCTGTCATCGGTTACTTAGATTTAGAAGGGGATTTCGATGTTGCTGTTTTGCCATTTTCCAACAGCACAAATAACGGGTTATTGTTTATAAATACTACTATTGCCAACATTGCTGCTAAAGAAGAAGGGGTATCTTTGGATAAAAGAGAGGCTGAAGCTTGGCATTGGTTGCAACTAAAACCTGGCCAACCAATGTACAAGAGAGAAGCCGAAGCTGAAGCTTGGCATTGGCTGGGCCAACCAATGTACAAAAGAGAAGCCGACGCTGAAGCTTGGCATTGGTTGCAGTTA…
1014	FZC25_8817.g2487	8817			CTAGATGTTGCCGATGAAACTTCTGAACTCATTACGCTAGATGTTGTTGACGAAATTTCGGAACTCACCGAGCTGGATGTTGACGATGGAGCTTCTGAACTTACTACGCTAGACTTTGACGATGGAGCTTCTGAACTCACTACGCTAGACGTTGCCAATGGAACTGCTGAACTTACTGAGCTGGATGTTGTCGACGAAATTCCCGAACTCACTGAGCTAGATGTTGCCGATGAAACTTCTGAACTCATTACGCTAGATGTTGCCGATGGAGCTTCTGAACTTACTGAGCTGGAAGTGATGGATAAAATTGTAGAGGAAAGTGGTAGGGTTTCAGAAATAGTAGAGCTTGCGGGGCTGGAAGTACTTGATAGTAGGGAGGAAACATCGGACGTGCTTGAA…
1014	FZC25_8838.g2700	8838			ATGGTGAGTATGAATAATAATATTATGACCGCTCCGGTGGTATGTAAGAAGGTTCCGAAAAACCTGATTGATCAATGTTTGAGGTTGTATCATGATAACTTATATGTAATTTGGCCAATGCTTTCCTACGATGATCTTCACAAGCTTTTGGAGGAAAATTATGAGGACTGCAGCACTTATTGGTTTCTGGTATCCCTTTCGGCAGCTACTCTTAGCGACTTGCAAATTGAAATAGAGTATGAGGAAGGAGTCACTTTTACTGGAGAGCAGTTATGCACTCTTTGCATGTTATCTCGGCAATTCTTTGACGACCTTAGTAACAGCGACATATTTCGAATCATGACATACTATTGTTTGCACCGTTGTTACGCGCAGTTTGCGGATACGAGAACTTCATAT…
1014	FZC25_8839.g2751	8839			CTATTTACTAGCAACAAAGTTGACACCCTTTTCGATATTCTTCTTCAAGGTTTCTTTACATTTTTGTAGCATTTCTTCTTCTTCTGAAGATAACTCACCTATTGGATGGATCTTTTCAATACCATCTGGGCCCAAAGTGACCGGAGATGCAAAGAATTCGATGCCTTCGGATTTGAACAAGGGAGAGTCCACGAAGGAAGGCTCGATGACGTCTCTTTCGCCTTTGAAACCGGACAAAACAGCGTTAGCGAATTTAGCACCAGCATGGGCCATTGACAACGTAGCAGAGCCAGCACCATTCTTTGCTTTGACGACTTCGTCACCACCAAACTGTATTCTGTGAATCAATTCGTGTCTCTTGTCATCAGACATCAACTTATGGTTTGTTTGCGAAATCAA…
1014	FZC25_8846.g2914	8846			TTAAACAGAGACATCGTCCGGGCGCTCGTGTGATTTTCTTATAGTGAAGAAGTTAATACCTTTAGGTTGGTTTTCCGTAGCAGCAGTGGCAGTGACCGGATTAGCATTGGAAGAAGGCCCCACTATGCTTGCACTTTGTTGCATGTCTTCAGGTCCAGTGGCAGTCAATATTGGGTCAGTTGCTTGCTCCTTCTCTCTATGGAAGGGATTCCATCTGGAGGAGGTTCTGTATCTTGAATTGTCGATGGAGTAAGTAGAGGCCAACCTTGCCCTAACAGACCAGAAGACCAGCAGGATAAATTCCACGATACATAAAAAGACACTTGCCCAAGCCATACCCATCATAGAGGCACCCAATTGGGCACTACGATGATCGTCATGGAAAGCATTCTTTGCCAT…
1014	FZC25_8847.g2944	8847			CTACAAGAATCCAAACAGTCTCAAGATGTAGTCGACTGCCAAGGCGTACGTAAAGTAAAGTCCGGTGTTGATATTTGCATTAAAATACTTCCAGCAGTTTTTAGGATTGTCAAGATCCACTTTCTTTATCATGCTGAAGAGTCTATAAGCGAAGACTCCTAGTCCACCAATGAACCCAGGCCCCCATAACAACCCACTGTTCAAGCCGGCGACAGCTAACAGTGCGATTTGAGACGCGGACATGGCCTTCATGATAGACTTTGTGCGTGGACCCCAAGCCAAAGCGGTAGACTTGATTCCAGCCTTGATGTCAAACTTTTTATCCTGGTGTGCGTATATAGTATCGTAAGTCATACACCACAAGTAACTGCTCAGGTACAAAGGTATCATTGTAGGCCA…
1014	FZC25_8848.g2978	8848			TCAACAAATTATACAACAACCACCACTAGATTCCTTTTTAGCGTTGGCGCTTGAATTTTTTTGTGGCTCAGCAGACTGTTTACTTCTCGCATTTAAAGCATTATTTTGATTGCCACGATTAATATCACTTCGATTTCCGTTGCCGTTACTGGAGTACTTGGTATTTCCTTCATTGTTATTGTTTTGATTAACATAATTCTTTTCATCAGTTCGTTTAGTAGTTTCGCCGTTATGGTTAGCGGCTGATTTTGAACTAGAGCCAGTGCCAGCATTGGTCAAAGAATTATCAGGTACATAAGACCCGTTGTTCTTTTTTTCTCTATCCGCTGTTGCAGATGAGGTTAGCTCCGAATCTCTTATTTCATTCGAATTATCCAGTTGACGATTCATGCTGTTGTA…
1014	FZC25_8852.g3003	8852			CTATTCCGTCTTTTTAAGAAGCGCATCGATATTGGGATGCCGCCTTCGCCAGTAATTTTCCTGAGCTTGTCGTTCGATCTCCGCTGCCTTGAGCAGGAAGTTTCGATAATTCAGTCTGGAACTAGGAGAAGCTGACTCGATGGCATCTTCAGGTTTAGCGGTGACCGGAGAATTGCCAATTGACGTGGCTGTTTGCTTCTTGGGGGTTACTCCCTCAACAAGGCGTAGAAAATAACGGTAGCAATCCTCATCGTTGTAAAAGCAATACGGAGTATGCCATTGCCCATGATTAAACAAATATTGGTTCATGTTGTATGTGATGATCCTCCATTCTTTCCCTTCTACCGCCGGTTTACGTGTGATGACATCCACTAAAAGCTCGGTCTCAAAATTTCGACG…
1014	FZC25_8852.g3004	8852			CTAAAAAAACTCATCGACACCAGGATATTCTTGTCGCCAATATTCATCTTGGGATTGTTGTTCAATTTCGGCTGCCTTGGAAAGACACTTTTGTAAATTTGGTTTGGAATGAAGAGTAAAAGTTTCATTGCCTTCATTTCGTTGTCCATCTATCACATTGCTCGTTGACGACTTATCTTGCTTCTTGAAAGTTCTTCCCTTAATAAGGCTCAGAAAATAACGGTGGCAATCTTCATCACGGTAAAAGTAATATGAAGTGTTCCATAAATCATTATCAAATAAATACTGGTTCATCTTGTATGTAATTGTCCTCCATTCTTTCCCTTTTACCGCCGGTTTGCGTGTGATAATTTCCATCAGTAGCTTACATTTGAAATCTTCATCACTGATCTGTGGTCC…
1014	FZC25_8854.g3046	8854			ATGGTCTGGCCTTCTATTATACTAGTTATGGTTTTTGCCAAATTGGAATATTCGGAAGCGGGAGTAATAGAAGATGAGGCGGATGTAGAAGTGATTGATGAGGTAGGGTTTGAGGAAGATGAAGATGAAAATGAAGGATATGACGAAGACGAGTATATGGATGAAGAGGAAGATGTGGAGAGGGTGAAATATGATGATGATGATGAGGATGAGGATGAGGATGAGGATAAGGATATGGATGATGATGATGATGATGATGATGAGGATGAGGATGAGGATGATGATGAGGATGATGAGGATGAGGATGATGAAAATGAGGAGGAGTAG
1014	FZC25_8856.g3069	8856			ATGAAAATCTTCCATACTGTCGAAGAAGTTGTTCAATGGAGAACACAGGAGCTGAGGGAAACTAGATTTAGAGAAACTATTGGGTTCGTTCCCACAATGGGTTGCCTGCATTCGGGTCACGCTAGTTTGATTTCGCAGTCTGTGAAGGAAAACACCTATACTGTGGTCAGTATATTTGTAAATCCCTCCCAGTTTGCGCCAACGGAAGATCTAGATAACTATCCTCGAACTTTGCCAGACGACATCAAATTGCTTGAGTCGTTAAAGGTGGATGTTCTATTTGCTCCTAATGCACACGTGATGTATCCACAGGGAATTCCGCTCGACATAGAAGAGCAGAAAGGCCCTTTTGTTAGTGTTCTTGGATTGAGCGAAAAATTAGAAGGGAAGACGAGACCT…
1014	FZC25_8862.g3164	8862			TAATAATTATTTGCAGTATCAATGAAATTTCCGCCTGCTTGGTAAAAAGCATCAAGTAGCTCAAAAGCTTGTTCTTTGTCCATTGATCCCATGAATCCAGACCAGGCGTCACCAATAGACATACCTCCCAGGATTAGTGGAGAAACTCTTATACCAGCTGTTTTAGATAGGACCCTAAGACGTCCTAACTCGGTAGGTGGTTCAGGTGCAGGTCCAAAAGCCTCAGACAT
1014	FZC25_8869.g3222	8869			ATGAACTTCGCAAGCAGCAACCCCTTTGGTATTATTCCAGATACGCTCAGTTTCCAGAATTTCAAATATGATCGTCTTCAGCAGCAGCAACAGCAACAACAACAGCACCTACAACAGCAGCAACAAAATCGTACTGTGTCATCGTTACAGCAGCCGCAACAGCAACAACCAATAAGCCCGCCTTTGTTTTTAGTAGGGGCCGGTGCCAGCGAAAACTCAAACCTTAACAAGAATGCCAACACTAGTACTATCCCTCCTTTACTCTTTAGCAGATCGTCTCAGCATTATGTTGTCCCAGATATAGACCACTCCTCCATAATATACAAGAACAACATCTGCAAATCTTTCAAAGATGACTTATTTTTCTGTCCAAGATCTTTACTTTCTTTCGAAGAACAA…
1014	FZC25_8870.g3268	8870			ATTTCAGTAGTGTGCTTCGGGTTGACTCCGATCTCAAGTTATCCAACATAAGTCATCATTCCCCCTTAAAACCTTCGTCAACTTCAAGTCATTCGACCTTCATTTTCGAGTCGGAAACTGACACTGATACTGATACTGATACTGACGCTGAAACAGAAAATGACATTGACGCTTACATAGACACCAGTATACCCAACCTGCTCCTA
1014	FZC25_8875.g3316	8875			TTATATTCTGCTGATGGTGAGGATGCTGAGATTGTCGTATTGTGGAGTTGGAATCCATGTTGCTCTGAAGATTGGCATGCATATTATTAATGGCGGATTAGTTGCATTGCTGCTATGAGCCTGCATAGTATTAGTCTTATGACCTGCATTTTTTGTATTAGCGGCCATGTTATTCTGCAGGTTATAGTTGGCAGAAGAGGTATTATTTGTCATACGAACTGATGAACTAGTGTTACCAGCAGAGTTCATCGGTATTTGTGACATATTGGTAGTGTTAGGAGACGTGGATATATGAGCTTCTTCGTAATGTCTCAGCAAATCATGCAAACCTGGTAAGGAAAGACCACAGCATGAATAATCTTTACAATATTGCTTTTCTAGATTTGGCAGATAAGCAGT…
1014	FZC25_8878.g3328	8878			TCATATGGTTGCGTTTTTCTCTGTAGAATCGGAATTCTTAGTGATATGTGCTGCCGGCGATGGTTGCGTCCGTGGCTGATTTGATGCTGCTGTGCTTGTGGACAGATCAAGATATGGTTTCACAATGAAAGGCCGCTGTAAGTAGTTGTAGGGCCCCATCAGGAAAGAAGATGACGGGTCTTGATTGCTCCCATTTATAGTAAAGTTCATGTTCACGTTCACGTTGCTGTTAAGGTTGTGGTTTGAATTATGATTAATGCTGTGGTCGGCGTTGTAATTTGAATTCACATGGCCGCCAGAGTTTCCCGTTGAAGATAACAGGATCTTGTGGGTGATAAACGGCTTGGGCGGAACGACGTCCACTCTCTGTTGCTGTAGTAGTTGTTGCTGCTGCTGTTG…
1014	FZC25_8885.g3375	8885			CTACTTTAGGGGCTTCTCATTGCGGGCCGATTGCGCTTCTTTAATGTATGGCCATAGCTCAACGTTCAATGAAGCAAACCACATAGGTTTTTTTAAAGATAAGAGACGATAGAAAAAGCGGCTAAAAAACCATTCACAGTCAAGTCCATCGTAGAAAAAGTCTTCATTATTCCAGACTTTTTTCTCAAACAAATACCTATTCATTTTCTTTGCAATTTCGTCCCATCCATTCGCACCACTTTCTTGCTCATTTATAATAGTTGACAAGAACTGCATCTTGTGTTTCATTTTAACGGATAAAACAATCATTCTCATATTCCGGAAAAACCCCACCATGGCGAGAAACATTACTACCGGAAACAAGAAACGTAATATAAGTTCATCATTTCGTAACATGTA…
1014	FZC25_8895.g3564	8895			CTATCCTAGCAATGGAACTTCTGTGATTTCTTCCTCAGTAATTTCTTCCTCAGACACTTCTTCTCTAGTCACTTCTTCTCTAGTCACTTCTTCTCTAGTCACTTCTTCTCTAGTCACTTCTTCTCCAGTCATTTCTTCTTCAGTCATTTCTTCTTCAGTCATTTCTTCTTCAGTCATTTCTTCCTCTGTCATTTCTTCTTCTACAACAACCTCCACTTCTATATTCTCTGAATCATCTAAATCATCCGTCAT
1014	FZC25_8896.g3576	8896			TGCTACCAAATGTGCATTATTGTTAACAGGTCCATTTGAATCTTTCGGTGTCACGTCGGGGTGACTTAGCTCTGTTCTATCACTCGTGCTACCTGTGACATCTGTATTATTGGCAGAACTACTGTTGTCGATAGCGGTTATTTCATTACGATTCACCTGTTTTTCGAAATCAGCATCATCATCATCACCCAAGTTATGGTCGCCGAAACGGTCTGCAGAAATGGCAGAACCATCCCCATACGTGTAATTTTCGCCTTTTCTATTCGTTACAGATCCGGACATGTAACGACCACTCCGT
1014	FZC25_8902.g3615	8902			TTAATCATGGCCATACTCGTTGACATTCACAATATATTCATAGACAAATGCTACTGCTGAAACGTGTGAAGATGCTGAAATATGTTCATTAACAGAATGTATTGTCCTTAGTTGGTCAAATGGAAAGATACCTGCAACAAATCTATAGATGTTTTTGCTTAATCCCCAGTAATACTTGGTATCGGTATTACCAGAAAACAAGCCACCCGTAACGTAGACATCTGCATCTTTCTGCTCGGCCAAAATTTCGTTTTGAAACAAGTTTTGAACAGTACCTGCAAAAATTTCCCAGACATGTCCTGAAGTTGGCGATACTGGTGCTGGTTCTAACATTTCTTCACTTGCTAAAGAAATGTGGCCAAGTTTTGTTTCCGGGATGATAACCTCGTCATGGAATGT…
1014	FZC25_8902.g3623	8902			ATGGATAGTGTAATTCAGAAAAGAATTTTTGTCGGAAATATTTTCCATAATGCAGATGATTGTTATTCAGAACTACTAGATCGATTTGGAAAATTTGGTGATTGCCAAGATTTTCAGTTTGAAAAACACAACCACTTTGCATTTATCGATATAAGGTTTAATGATAAGGCAGATTTTAACAAGCTGAGAAAGAGCTTTAATAATGTTAAGTTTAAAGGGAACATTTTGAAGGTTGATGAAGCAAAGCCGAATTGGGAAACCACCTGGGCGGTACAACATGCAAAGGACCTTAAGGAAGATATTATACTAAATGCTAAAATGAAAAAAAAGAATTGGCAACATTATAAGAAAATGGAAAATGTAGCGAAAAGTTGGAAAGATCATAAGGAAGTTATTGCT…
1014	FZC25_8903.g3656	8903			TTATGGCAGTACTTGCTGTTGTTGGTGTTTTGACAACAATGATGGTTTCGTCAGTTGGTACACCGTTGGTGCCAGTGATAGTAGTCATCTCAGTAGACGTAGAGGTGAAAGTACCGGTCCATGGCTCGGTTGTAGTTATGGTAGTACTGACAGTATAATTTGAAGGGTCTGGAATGGTACAGTTTGGCTGGCTTAGATTGTTGTCAAAGGTATATACGTACCCTTCAAAGTCATCACTAACGGTAGTGCCATCTGGTAGTGTCACACTAATTGGAAGTGTACCCCAGGAAACGGCATTTGAGTAAACAATCTTCATTGGATAATAGAAACCAGCATACATGTAGACAGTCCCTGCGATATTATCAGGGAGACTTCCATGCCATGGCTTGATACCATTGA…
1014	FZC25_8904.g3657	8904			TTATGGCAGTACTTGCTGTTGTTGGTGTTTTGACAACAATGATGGTTTCGTCAGTTGGTACACCGTTGGTGCCAGTGATAGTAGTCATCTCAGTAGACGTAGAGGTGAAAGTACCGGTCCATGGCTCGGTTGTAGTTATGGTAGTACTGACAGTATAATTTGAAGGGTCTGGAATGGTACAGTTTGGCTGGCTTAGATTGTTGTCAAAGGTATATACGTACCCTTCAAAGTCATCACTAACGGTAGTGCCATCTGGTAGTGTCACACTAATTGGAAGTGTACCCCAGGAAACGGCATTTGAGTAAACAATCTTCATTGGATAATAGAAACCAGCATACATGTAGACAGTCCCTGCGATATTATCAGGGAGACTTCCATGCCATGGCTTGATACCATTGA…
1014	FZC25_8906.g3688	8906			ATGCTACTAAATGTAACGTCTTCGCAATACATAGGCACGCCTCAATCCAGAAGTCTGAGTGAAATTGACACGTCAGAAACCGCCAGCTTATCATCAGCTAAAGACCACATTTTTGCATTATCCACTGAGGTTGTATCCTCAATTACGACGAACCTCATTGATAGTTTAGAAAGTTCGATTCAGGTCCCCATATCAACCGCATATGGTACGACTTCCTTCCGCAACAACACTTCAAGTCCACAATATCTGGTTAGCAATTACACTTCCTCTGTTCAAAGCAATATCACTATCGATAGAGGACTGTTAAGTACATTGAAGACTTTTACTACTTCACAGGTGCCAACCATAGAGCCTTCAACGACTAAACTAACAACACCATTATCTACAACATTTACCTCA…
1014	FZC25_8916.g3889	8916			TTAGAAGAACACCTTATCATTGCTAGGTAATGCGAATGGATGGACCATAATGTACGAGTTTTGTCTTGTGGCAATACCTGCGTAAGCGTTGTACCAGGCAATGAAGGCTACTATCACACCAAGGACCCCACCAGCTCTAGTGACGCCAACTTCGCCTGTGAAGTTTGCAATGGATAGAAGTAAGAAGGTCACTGCTAAGAGGAAGAATAAGGCAAAAAACATTATAGTTGATTTCATGGTGCAGACGGAAAGACCGAAGGTGAAGAGTGCCCATCCTAGGAGGTAAAACCCTAGCGCATTTCCAAGGTCGGATTCCTTGTCCTTATAGGCATCTAGAATTCCAAACCAAGGGATGTATATAGCACCGAAGCTTAACCAAAAACCGCCGAAGGAACACAG…
1014	FZC25_8919.g3905	8919			TTAAATAATTGCCAGCAATAAGGACGCAATGAAGACACTTAAACCACTACCGGCCAGTAAGCTGTTGGCACTGCCAGCATACGTTGAAATTTCTAAAGAAGCTGTACTAGATCCTACCATGCTACTTGCTGGTGTGCTACGAGGCTGTTGCGACATAGTGCTCAACCCGGAACTTGTTAGACTCTTGGTGTTGCCAGTTTCGGATACAGAAACAACACTACTGCTGTGACCAATCACATCGGTCGCGGAAGCCGTCTGTGTTTCAGCGTGATTGAATCTTGAAAGTGAAGAGGTGACTGCTGTTTTTGTCTCAGCAGCCCCAGTATTGGTAGTTGTCTCACTGGTAGCACTGTTCATTTTAGAGCTGACAGACTGTTCATTCGTAGTCTGTGGCCTCCA…
1014	FZC25_8926.g3993	8926			ATGGCTGAAGAGGAGAAGCGGAAACTAGAAGAAGAGAGAATTCGCGAATTTTACAACAAGATCTGGGAGATTGGATTTGAAGATGTCAGAGACCAATGGAACGAAGAAAGAGATTCAATATTAAAAAACATTGACTCCACTTTGAACAATAAAGTCACTGTAGACTGGTCTGAAGAGGGAGATGGCTCGGAGCTGGTGGACTCAAAGGGTGACTTTGTCTCACCAAACAACCAACAACAACAACAGCAACAACAACAGCAACAGCAGCAGCAGCAACAACAACAGGACGGCAACCTGCAGGGGAAACCTCTTGATGACAACGACAAGAACAAGAAAAAACATCCTAAAGAAGTTCCATTAGACTTCGACCCTGATAGAAACTAG
1014	FZC25_8928.g4063	8928			TTATTGCAATATCGTATTATACTCAGAGTCCAACGTTTGATCATTATCCATATCATGAATAAACCTGTTTGGAATAGTGATAAAATCAGGAATTCTACGATCGTTGGCTAAATCAATAGATCTTCTATATCTTAACAACAAATTACTGCTTTTTGAGCCAAATTTCTTGGTGACTTTCCTATAAAATAACCCACAGGCATTACACAAAGTTCTTGTGCCATATGGTCCCTTTCTCCATTCTGGAGTCTCGGTCTCCCCGCAATGGAAACAAAACTCGATGATTTTTTTTGCATTAGGATTCTTTTCATCGCTATTAGCGGCGGGAGTTGTCGTTGAAACTGCAGCAGCACCAGGATTGGAATTATTGATGAAATGGCTGGAAGTGGTCAGCGTGGGTTG…
1014	FZC25_8930.g4083	8930			TTAGTTGTCCAAAGAGAGATTTATGTGAACTGCTTTTGTTTGAAGATAGGTATCAACACCACTTTGCCCCAGTTCTCTACCAATACCACTCATTTTAAACCCGCCAAAAGGAACGGTAACATCTTCATCGTTAGATGAGTTGATCCAAACAGTTCCTGCTTTAATATCGCGAGCAAACATGTGCGCTTTCTTGACATCTTTGGTGAAGACCGCAGAGGCGAGCCCGTAGCAAGTATCATTAGCCAGCTTCAGAGCGTCATCATAATTTGTGAACTTGCTAACAACCACAACCGGGCCAAATATTTCATCACGCAGCAACTTAGATGTTTCTGGTACATCAGTGAAGATGGTTGGGGGAATGAAGTAGCCTTTAGCTCCGCTAACAGGAAATTCAGAGGT…
1014	FZC25_8937.g4193	8937			ATGCAAAGACCATTTCTACTCGCTTATTTGGTCCTTTCGCTTCTATTTAACTCAGCTTTGGGTTTTCCAACTGCACTAGTTCCTAGAGGATCCTCCGAAGGAACTAGCTGTAATTCTATCGTTAATGGCTGTCCCAACTTAGACTTCAATTGGCACATGAACCAACAAACTATCATGCAGTATACTTTGGATGTGACTTCCGTTTCTTGGGTTCAAGACAACACATACCAAATCACTATTCATGTCAAAGGTAAAGAAAACATTGACCTAAATTATCTATCGTCTTTGAAAATCATTGGTGTCACTGGTCCAAAAGATACCGTCCAACTATACGGTTGCAACGAAAATACCTATTTGATTGACAACCCAACTGATTTCACAGCCACTTTTGAAGTCTAT…
1014	FZC25_8941.g4225	8941			ATGACAATATTTCCAGATCAAGGACAGTTGCAGTTCTTCCTTTCATCGGCCAGCTGACGAATTGACTGAGCGGCTTTGTATTTCACTAGAATACACTTCCTATAGCTACAAAATATTATTCAATAATATTAGTGAATTATTTAAACCTGCACCTGAGCCAGCTACCGAATTGGGACGTCTTAGGGTTCTTTCTAAAACTGCCGGCATCAGAGTTTCTCCACTAATCTTAGGAGGAGCTTCACTTGGCGATGCATGGTCAGCCTTTATGGGCTCTATGAATAAGGAACAGGCCTTTGAACTACTTGATGCTTTTTACGAAGCAGGCGGAAATTTCATTGATACTGCAAATAATTATCAGTATGAGCAGTCAGGGACTTGGATCGGTGAATGGATGGCATC…
1014	FZC25_8948.g4340	8948			ATGCCTAATCTATTGTCGAGAAACCCATTCCATGGTCATCATAATGACCATCATCATGACCGTGAAAATTCGTCTAATAACCCGCCACAGTTGATCAGAAGTTCTAAATCTTTCTTAAACTTCATTGGTAGAAAACAAAGTAATGACTCACTAAGAAGCGAGAAATCTACAGATTCCATGAAATCTACCACAACCACTACAAATTATACTACAACAAACCTTAATAACAACACCCATAGCCATTCTAATGCAACCAGTATCTCAACAAACAACTACAATAATAACTATGAAACAAACCACCACCATAATATTTCTCATGGGCTACATGACTATACTTCTCCCGCCTCCCCAAAACAAACCCACTCCATGGCAGAATTGAAAAGGTTTTTCAGACCCTCT…
1014	FZC25_8950.g4423	8950			TTATAATTCACCGGACTTGGCAACAACAATTCTAGCCTTGGTGGCACCGGAAGGAGAACCCAAGGACTCAACCTTCTTAACGATGTCGTAACCGTCAACAACTTCACCAAAGACAACATGCTTACCGTCCAACCATGGGCATGGAACGGTGGTGATGAAGAATTGAGAACCGTTGGTGTTTGGACCGGCGTTGGCCATGGACAACAAACCTGGTCTGTCGTGGTGCTTCTTGAAGTTTTCATCTGGGAATTTGCCACCGTAGATAGACTTACCGCCGGTACCGTTACCAGCAGTGAAGTCACCACCTTGCAACATGAAGTCTGGATAGCCGAATCCCTTTTCACCGGTACATAGAGCTCTGAAGTTTTCTGCAGTCTTTGGGACTATGTCGTTGTACAA…
1014	FZC25_8952.g4425	8952			TCATTTCTTCATTAAAGACTCTTCATTGCGGGACAATTGCGCTTCTTTAATATATGGCCATAGTTCCACATTCAATGGTAAAAGCCACATAGATTTCTTTGCAGATAGAAGGCGGTAGAAGAAGTGGCTAAAAAACCATTCACAGTCAATCCCATCAAAGAAAAACTCTTCATTATTCCAGACTTTTTTCTCAAACAAGTACCTATTTATTTTCCTTGCAATTTCGTCCCATCCATTCGCACCACTTTCTTGCTCATTTATAATAGTTGACAAGAACTGCATCTTGTGTTCCATTTTAACGGATAAAACAATCATTCTTATATTACGGAAAAGCCACACCATGAAGAGAAAGATTACCACCGTCCACAAGAAATCTGATATAAGGTCATCATTTCGTGA…
1014	FZC25_8954.g4430	8954			TCATTCAGGACCAAAGATAATAGTCTTGACTACCTCTCCACCATGGGCAATGTTGTAGTCGTAAGCCTTGGCTGCATCTTCAAATTTAAATTTGTGGGTTATCAATGGCTTGACATTGACTTTTCCTGTGGCAACCAAGTTCACAGCGTCACGATAATCACCGAATGAATAACGGAAACATCCAATCAATTTCATTTCCTTGCCACTAACTTCAGCAATTGGAAAATTAGTGTAGTTTTTATCCATACCGACTTGCACCATGGTACCTCCAACCTTAGTTGTTTTGACAGCGGCATCAATGCAAACATCAGCACCTGAACACTCAAACACCACATCTGCGTGATTTCCGCCCAAAAGCTTTTGGACCCCATCGGCCAAGTCTTGGGCTTTATCGGTGGA…
1014	FZC25_8957.g4466	8957			ATGAAAGATTTAAAACACATAGAGGAAGCTCAATGGCCGACGCCAACTCAGGATGACAACGGTTTGTTTGTGAATTTGGATGTTTCAAACTCGGATCAAAAAATTCACAACATAATTGAACGGTTGGTCAGGAGAACGAAGAAGTTTTTACAAAGGCTCAAGTATAAGGAATGTCCTGCGCAACGTAATATATACCAGAAGGTCAATCCCAGCCTTGAC
1014	FZC25_8961.g4529	8961			ATGGTCGTGACATTTTTGCAGGACCTGGAAGTTTTGCAAGATGCGTTATTAAATAATTTGCAAAAATTAAGTGCAATCTCCCGCAGAAAAGAAAGCGGAGAAAGCAAGCATGATAACAAGGACAGTTTTGCAGCCATTGCCAACGAACACAATGATGAAGAAGAAGAGATTGAATTTGAGGATTTGGTGAATATTATAGAGAACAAAGTTTCAGATTTCGAATCGGTACTGAAATGTAGTATTGTGGAAATGACCTACAAATACCCCGAATTAAAATTACAGTGGGAAAAAAGCCCTAGATACGATCAATGCGATAAGTTGCATATTGTGAAGCTTGATAAACAAATGAACGAGGACATATATGCTCAGTTGGTCGAAGAACTGGATTTCGTGTTGCAA…
1014	FZC25_8962.g4541	8962			ATGACGATCATCCATAATCCTAAATGGTGGAAAGAAGCCACCGTCTACCAAATTTATCCTGCTAGTTTCAAGGACTCCAACAATGACGGATGGGGTTATTTAGCTGGGATTACCTCCAAACTTGACTATGTCAAAGAATTAGGTGTCGATGCGATATGGGTGTGCCCATTTTATGACTCTCCTCAAGAAGATATGGGTTACGATATTGCAAACTATGAGAAGGTTTGGCCACGTTACGGTACCAATGAGGATTGTTTCCAAATGATAGAAGAAGCTCATAAGAGAGGTATCAAGGTTATTGTTGACCTGGTTATCAACCACTGTTCTGAAGAGCATGAATGGTTCAAGGAGAGTAGATCTTCTAAGACTAATCCAAAGCGTGACTGGTTTTTCTGGAGA…
1014	FZC25_8962.g4546	8962			ATGGCTGATATATTTGGACCTGCTCCTGAACCACCTACCGAGTTAGGACGTCTTAGGGTCCTATCTAAAACAGCTGGTATAAGAGTTTCTCCACTAATCCTGGGAGGTATGTCGATTGGTGATGCTTGGTCAGGAGCCATGGGATCAATGAACAAGGAGCGAGCTTTTGAGTTACTCGATGCCTTTTACGAAGCAGGTGGTAATTTTATTGATACTGCAAATAATTACCAGAACGAACAGTCAGAAGCTTGGATTGGTGAATGGATGGTTTCAAGAAAATTGCGTGACCAAATTGTAATTGCCACCAAGTTTACCACAGATTATAAGAAGTATGAAGTAGGTGGCGGTAAAAGTGCCAACTATTGTGGTAATCACAAGCGTAGTTTACATGTGAGTGTC…
1014	FZC25_8963.g4625	8963			TTAAGGCTTGAAGGAAAACGAGCTGGAGACGCCAAAGTTGCTGTATACGCTGGCGCTCAGATCATCGAGCGGTTCGTTCACGCTGCCGCTATGGGAAGACCCGGCAGTTGTTTGAAGCATTTCTTGGCAACAGTCTTTCATCGACATAGCGAAAACTGCCATTTGATACTGTTGCTGATCTTCTTGGCCAGGTTTTTTCTTGGCTATTGTCTTTATGCCGACCTTGTTCATTATGAAATGGAATGATTCATTTATTAGAGACTCTAACACTATGGATGTTGCTGTGCTTTCGATACATTGGGTCAGTTCATTCACCAATTGATTAAAAACTAGTGTGTTAGAGTGAAAACTTGTTAAAGCATCCGCGTCAAGCGTCTGTGACAGAAGAAACTCCTGTCC…
1014	FZC25_8969.g4674	8969			TCATAATATAAAATATTTGCCATTTTTTTTTTCAGTAGGCATTTCCACATTTTCTTGCTTTGCAGGTAAGTCGGTTATATTGATTTCATCCAAAGATAAGGATTTTTGATTTTCAACATGCCTTCTAGAAAATATTTGTTTACCATTCAACTTTGGAGCGAAGAAACTCACCAAACCTGCCTGCTTCAATGGAGATTTGATTTCAGGCGGTGGTTCATCTTGATTTGTTACCGCCAGTTTATCTTGATTGGGATCTAAGGTCCTTGGTAGATCATTAAAAAGACTTGTGATGTCATACACAGATTGGTCTGTACCCTTAGTTGTTTGTGGATAATTTTCGCCAAGGGAACTTGATGTTTGACTCGTTCCATATAGTTTGAGAATACTGTCTACGTTCTC…
1014	FZC25_8969.g4674	8969			TAATATAAAATATTTGCCATTTTTTTTTTCAGTAGGCATTTCCACATTTTCTTGCTTTGCAGGTAAGTCGGTTATATTGATTTCATCCAAAGATAAGGATTTTTGATTTTCAACATGCCTTCTAGAAAATATTTGTTTACCATTCAACTTTGGAGCGAAGAAACTCACCAAACCTGCCTGCTTCAATGGAGATTTGATTTCAGGCGGTGGTTCATCTTGATTTGTTACCGCCAGTTTATCTTGATTGGGATCTAAGGTCCTTGGTAGATCATTAAAAAGACTTGTGATGTCATACACAGATTGGTCTGTACCCTTAGTTGTTTGTGGATAATTTTCGCCAAGGGAACTTGATGTTTGACTCGTTCCATATAGTTTGAGAATACTGTCTACGTTCTCTAT…
1014	FZC25_8970.g4702	8970			TTACAGCAGAAATGAGATTAACCCTAGCAACAAACTGCCAATACGGATGGTTAATTGACCAGCGGCGCCCGAGTATGTAGAAATTGAAGGAGGCTTAATAGTAGATGAGGAATACCAGGTAATTATTGTAGATAGAGATGTGCTGGAACTTGTTGGCAATGAAATAGTAGTACCTGCATCTAAAGTTGCAGAATGAGGGGAAGAAAGGGCGGTACATGTGGCACAAACCTCAGTTGCTGTTGCTTTTTGGAATGTGCTAGTTTTCAATGTATCTATGGCAACTAAATTTGTGTGCTCGGCGTATTGGGCAGAATCTACTGTGGTACTGTAGCCAGCCACTACGCTTTCCTCGGTTGAAAGAGAAGTTTTGGAACCCTTAATGGTAGATACTGGGACTAA…
1014	FZC25_8970.g4706	8970			ATGAATGACTTGTTTAAACCTCTACCTGAACCACCTACCGAGTTGGGACGTCTCAGGGTTCTTTCTAAAACTGCCGGCATAAGAGTTTCACCGCTAATTCTGGGAGGAGCTTCAATCGGCGATGCATGGTCAGGCTTTATGGGCTCTATGAATAAGGAACAGGCTTTTGAACTTCTTGATGCTTTTTATGAAGCAGGAGGTAATTGCATTGATACTGCAAACAGTTACCAAAATGAAGAGTCAGAGATTTGGATAGGTGAATGGATGAAATCAAGAAAGTTGCGTGACCAAATTGTAATTGCCACCAAGTTTACCGGAGATTATAAGAAGTATGAAGTAGGTGGCGGTAAAAGTGCCAACTATTGTGGTAATCACAAGCATAGTTTACATGTGAGTGTG…
1014	FZC25_8972.g4753	8972			ATGGATGCGGAATCCATCGAATGGAAACTAACTGCAAATTTACGTAATGGACCTACTTTTTTTCAACCGTTAGCCGACTCTATTGAACCATTACAGTTCAAACTTATCGGATCGGATACAGTGGCAACTGCATTTCCTGTATTTGACACCAAATATATACCGGACTCACTCATTAACTATCTTTTTAAATTGTTTAATTTGGAAATTGAAAGTGGCAAGACTTATCCACAATTGCACAGTTTGACAAAACAGGAATTCTTAAATTATTGGTTTCATTCATTCGCTGTCGTTGTTTTGCAAACCGATGAGAAATTTATTCAAGATAATCAAGACTGGAATTCAGTTCTCTTGGGCACATTCTACATCAAGCCCAACTATGCTCCGCGTTGCTCGCATAAT…
1014	FZC25_8974.g4765	8974			ATGAATAGATCATACACAGACGACATGAATAGCAGCTCTCCAAATTACCTGACAACAAGGACGTTTAGAATCTTTAGATTGTTTGCAATAATTTTTGCACTGCTTTTGATAGCGTACTCTTTATTTCTGAGCACTCTAAAAACAGGCTCTATACCTGATCGTGCCAACACTGTTACTTTAATGCGCCGTGCCAGGTGGTCATTTGGGACTGGATTAGGACTAGGAGGATTTGTAATTGCTGCAGCCGCTTATGCTACTCCTTACTGGGTCGCAGCAATCTGTCTCGCAACTGCTAGCGAGGTGTGTGCACCTATAGCTGGTGCTGTTTTGGCGACAGCAGCGGTTATTGTCGCAGCAGTTTTAGTGGGAAAGAGTTCGGGCTCGGCAACAAAGCGAGGG…
1014	FZC25_8974.g4766	8974			ATGGAGTTTGATCAGTTCAAATCAGGTTACCTTGCCTGTCTCGCACCAGAACACAGAAACATTGTAGTCGATTTGGCTAGTAATGGATTCATAACAATTTCACCGATGGCGAATGCAACAATTGACTTTGAGGATGTAACTAGTGATTATTTTAACTGCACTGACGTCAATACTAACGTACAAGTTACGATCGCGTCATTTTACAATGAATACGGTTTTGGGCCTGATGATAACGGCTATTATCACGCTACAGAAGGACCTTCAGAATTTGAACGGCATGGTATGGATGTTAGGCTTTACAGACCATACTATCCAGGTGAGTTTGTCATGGGAAAACGTTCAAACGCACTTGGAGTGGCTTATCTTAGTGAGATTTCTTATTAA
1014	FZC25_8974.g4767	8974			ATGAAAGTTTCCGATAAGCGTAAATTTGAAAAAGCAAACTTTGAGGAGTTTGAGTTGGCTCTAAATAACAAAAACGACTTGGTACATTGCCACTCAATAACTTTATTTGAATCGATGCGCACGGAAGTGCGATCATTCTACGAAGACGAAAAGTCTGGTCTAATCAAAGTGGTAAAATTCAGAACTGGTGCAATCGATAGGAAAAGATCTTTTGAAAAAATTGTCATTCCCGTCGTGGTCAAGAAAAATGCACAAAAGTTTCTGACCTTCGTTGAAGACGAACCAGATTTCCAGAGCGGACCAATCCCTTCTAAGTATCTTATTCCCAAGAAAATCAACTTGATGGTCTACACGTTGTTTCAAGTACATACTTTGAAATTCAATAGAAAGGATTACGAT…
1014	FZC25_8974.g4768	8974			ATGAGTTTCACGACTTGGAAACGGAGTTCTACCGGCAGTCGCAATTTGGGGGGCATGACTAACCTCGATTTTGACGCTTTCGAGAAAGCAATCTCTTTGAGCGACACAGCACCTGAGGCTGTAGCTGATGCTGCGTTGCAGCGCATTGGGCTTACGAGACTGACCAAGAAATCGATGGACATCAACGAGCTCAATCGGTCGGAAGATCTCAGCAGAGGTTTATCCAGCTATCCAACACAGATGTTCAATCTGATAAAGGAGAAATCTGAGGTGCCTTTGGGGCACGTTCATAAAATTTGGAGGAAAGTCGAATCACCTCCCGAAGAAGCACTGAAGCTTCTTCTAGCCCTGTTTGAAATTGAACCAGAGTCGAAGGCCATTGTAGTTGCAAGCACAACC…
1014	FZC25_8977.g4783	8977			ATGAGTGAAGTTGCACCAGAGGAGATCATAGAGAATGCAGATGGATCTAGATCTATCATTACATACAAGATTGAAGACGGTGTCAAGTATAAGATTACTCAGAAAGTAAAAGAGGTTAAAGTATTGGAAAAAGTCCATAAATCTGTTGCAGAAAGAAAAAACTGGCATAAATATGGCTCTGAAAAAGGGTCTCCAGCAGGTCCAAGTGCTGTTACAGCAAGATTGGGTGAAGAAGTAGAATTAAGATTGAGTAGGAACTGGAAACAAGCTGAAGAAGAAAGAATACAAAAAGAAAAGGCAAGTCTCACAAAGACCGGTCTACAATGTAGATTATGTGGTAACGACCATATGACCATGAACTGTCCATTCAAGACAATTTTAAGTGAACTTTCAGCATTA…
1014	FZC25_8980.g4860	8980			ATGTTTACTGGTCAGGAGTATCATTCCGTAGACTCTAATTCCAGCAAGCAAAAAGACAACAATAAACGTGGTATTGATGACACATCAAAGATCTTGAATAATAAGATACCGCACTCTATTAGTGATACTTCTGCCGCCGCCGCCGCCACCTGGCTGGTGTGGTTGACCAGATACATGATTATACTACTTCTAATAGAAATTCTTTAA
1014	FZC25_8980.g4867	8980			TTATTGAAAACAGTCGCTCACAACTTGCCAAGAATTGGAGCCTTTGTCCTTCGGACATGGAAGAGCCCATGGGTTATATTTCGAAAATGAAAGCTCAGATATTAGCCTAATGTCTAAGTTAAATGATCCACCATTATCTAGGTGAATACAGAAAGCTGTTTTTTGGTGATTGTGTTCACTTTCAAGTGCTTTTTGGGCAGCACATTTCAAGCTGTCAGCAGATGCCTGTGTGTCACAATTGGCCGACCCTTGTTTCCAAGTAGAAATAAATATGGACCAATCAACAGCAGGATCTATTCTCACATGATCTAGTTCGTAACCTAGACATTCAGTCTTATCCCTCTTCGTAGCTTCTTTAATCCTATCAGTGATACCACTAACAAGGTTGTAGACATTGCC…
1014	FZC25_8993.g5003	8993			ATGGTCAGTGCTCAATCTGATTTTATTCGGGCAGAGTTACATAACATAAATAATAGCGTGACTACTGATAGTGAGTTTAGCTTTCACGACTTCGAGAATGATATCGGCAATACACTACCTTATAGAAAACAGTTAGTGTTTGGTCACATTATCGAGTACGACTCCGACTCAGGCTTTAGTATTACCCACCCAGACATTATCGGTGAGATTAAAGTAGATGATGTGCTCCAGGCATACAAAGAGGCTTTTAGGAGTAATTTTAGTGCGTACACGACCTATATCAGTGCTAACTACTTAGTACAATTCTCACCATGGCAATCAAACATTTTTAAGAAGCTGAACCACACGGCACAAGTCGAAAATACATATGTGACGGAAACTACTAATGGCCACTGA
1014	FZC25_8993.g5004	8993			CTACGTCAACGCACTTGAGAAGGTCAAGTTTCCTTCGTTGTATTGAGTTTGACTGATACCCTGGCTGTATAGTTGCTGAGCAAAGTCATCAAGCTCTGCGGAAAACTCTTGCAGCCAGGGAAGAATGGGATTATCACCATAAACAGTTATGTCGTCGATATATGAACCATTTCTTGCCAATGCAACAGCTGTTAGGCCATTCTCATTGTCATCTGTGGACTGAATATATTGAATGCCATATCCTTCTTGAGAAGCCTCCCAGTCCATCAAGCTGGTGAAAGCAACGGCACCGAGAACATCTGCAAGCTTCAT
1014	FZC25_8996.g5061	8996			ATGAAGGACCTAAATAACACAAAAGGAAATACGAAAAGTGAGGGATCAACTGAAAGAGGAAACTCTGGAGTTGACAGAGGTATAGTAGTACCGAATACTCAAATAAAAATGAGATTTTTAAATCAAGTTAGATACTATTCAGTAAATAATAATTTAAAAATAGGGAAGGATACCAATATTGAGTTATCAAAAGATACAAGTACTTCGGACTTGTTAGAATTTGAGAAATTAGTAATAGATAATATAAATAAGGAAAATATAAATAATAATTTATTAAGTATTATAAAAAACGTAGATATATTAATATTAGCATATAATAGAATTAAGAGTAAACCTGGTAATATAACTCCAGGTACAACATTAGAAACATTAGATGGTATAAATATAATATATTTAAAT…
1014	FZC25_8997.g5094	8997			ATGTCTGCTGCTCCTGTCCAAGACAAAGACACTCTGTCCAATGCCGAGCGTGCGAAGAACGTCAACGGGTTGCTTCAGGTGCTCATGGACATTAACACTCTGAACGGAGGGAGCTCCGACACTGCTGATAAGATAAGAATTCATGCCAAAAACTTCGAGGCAGCTTTGTTCGCAAAGAGCTCTTCAAAGAAAGAATACATGGACAGCATGAACGAAAAAGTTGCTGTCATGCGCAACACGTACAATACGAGGAAAAACGCCGTTACTGCTGCTGCCGCTAATAACAACATTAACCCCGTGGAACAGCACCATATTAACAACTTGAAAAATTCTGGCAACAGCGCCAATAATATGAATGTCAATATGAATCTAAACCCACAGATGTTCTTGAATCAGCAG…
1014	FZC25_9004.g5252	9004			ATGGAACTTCTGTGATTTCTTCCTCAGTAATTTCTTCCTCAGTCACTTCTTCTCTATTCACTTCTTCTCCAGTCATTTCTTCCTCAGTCATTTCTTCTTCTACAACAACCTCCACTTCTATATTTTCTGAATCATCTAAATCATCCGTCATTCCAACCAGTAGTTCCACCTCTGGTTCTTCTGAGAGCGAAACGAGTTCAGCTGGTTCTGTCTCTTCTTCCTCTTTTATCTCTTCTGAATCATCAAAATCTCCTACATATTCTTCTTCATCATTACCACTTGTTACCAGTGCGACAACAAGCCAGGAAACTGCTTCTTCATTACCACCTGCTACCACTACAAAAACGAGCGAACAAACCACTTTGGTTACCGTGACATCCTGCGAATCTCATGTGTGCA…
1014	FZC25_9009.g5343	9009			ATGAGTGCTCGCTTATCATACGGCGCAAGCCTTGCGTCAATCCCAAGATGTTTCGACTTGAAATCTTCGAAGATTACTGTAATGGGGGATGATCATTATGGAAAAACTTCTCTAGTTCGCAGTTGGCTAGGTAGTTCATTTCAAATATCAGATGCTAATCGTTGTAGGGTTTCGGACCTCTACCACAAGACAATCCAATTTGACACTTCCGTAAAATACTATCGTACCTTTGGCGTAAAAGGACAGTTGCCGAATTATGTGGATCTTAAAGCTAAAAACTCTGGCACAATTTATAAAAGTTGTGGCAATTTCCTAGAAGAGCGCCTGATCAATGCCAATAAATCGACTGCTCAAAGACGCACCAGTATTGATGTTCAAGTTTTCGATACCAATCGAATG…
1014	FZC25_9009.g5373	9009			ATGGTTGACGATTCAAACTATCTTACGCCACATGAAACCGCATTGGCGGTGGTGGCCACCGCAATGAAAAAAGCAAGGCTGCAACTAGATACATTGTTAATAAATTCCGTACTTGGTGGCATTCTGTTCAGTAGTGGTTCGTTCCTATTGGTAGCGGTGCATTCAGATGACCCTGACATGGTCGCACGAAACCCAGGTATTGTGAATCTTATAACTGGTGTTACGTTCGCCATGGGCCTCTTCTATGTGGTAATAATGGGTGCTGACCTTTTCAACTCTAATATTCTGTTTTTCTCTGTTGGGGTTATGAGAAGGGCAGTAACTATTTATGATTTAATTGTTTCATGGTTTGTCAGTTGGCTGGGCAATATTGCTGGTTCCCTTTTCGTTTCATACCTT…
1014
1014

## Sheet: SG60
[S1]	[E1]	[S2]	[E2]	[LEN 1]	[LEN 2]	[% IDY]	unitigID	unitig_length	Query_coverage%	target_chr
1	127	57332	57458	127	127	99.21	1605	57458	0.221031	chr XVI
1483	1575	12567	12659	93	93	98.92	4277	12659	0.734655	chr XV
17100	17215	116	1	116	116	96.55	3118	13397	0.865865	chr V
6967	7080	7185	7072	114	114	96.49	7172	7185	1.58664	chr II , VII
1487	1650	3615	3452	164	164	99.39	7138	3615	4.53665	chr II , VII
16812	17037	2513	2731	226	219	86.4	7346	2731	8.01904	chr X
16724	16809	232	317	86	86	93.02	6532	320	26.875	chr III
17100	17225	269	394	126	126	96.83	1343	415	30.3614	chr V
16722	16809	91	4	88	88	93.18	1253	287	30.662	chr II, XIV, XII
16636	16741	172	277	106	106	94.34	5436	277	38.2671	chr VIII
16724	16809	68	153	86	86	96.51	5666	191	45.0262	various chrs
16834	17043	5	213	210	209	90.52	3044	441	47.3923	chrXVI
16724	16807	112	29	84	84	98.81	879	173	48.5549	various chrs
17158	17225	130	63	68	68	100	4499	130	52.3077	various chrs
16724	16807	89	6	84	84	100	5498	158	53.1646	various chrs
16807	17064	396	132	258	265	87.97	1527	447	59.2841	chr III, VII, XIV
1	127	88	214	127	127	100	6732	214	59.3458	chr XVI
16636	16730	65	159	95	95	95.79	1787	159	59.7484	chr VIII
16873	17080	8	220	208	213	87.91	4419	348	61.2069	chr X, III, VII
16807	16954	148	1	148	148	93.92	5561	238	62.1849	various chrs
16636	16741	106	1	106	106	95.28	6295	170	62.3529	chr VIII
17109	17225	1	117	117	117	98.29	5580	179	65.3631	chr XVI
16807	17069	69	334	263	266	87.64	4328	394	67.5127	various chrs
16724	16809	1	86	86	86	93.02	1450	111	77.4775
17127	17225	124	26	99	99	98.99	5674	124	79.8387
16834	16929	13	108	96	96	94.79	1553	108	88.8889
16852	17043	1	192	192	192	91.24	3469	211	90.9953
16834	16934	101	1	101	101	94.06	5288	106	95.283
1821	5277	3460	1	3457	3460	99.68	7138	3615	95.7123
16807	17050	9	256	244	248	88.4	250	256	96.875
16843	17041	204	7	199	198	92.5	3094	204	97.0588
16882	17027	4	149	146	146	93.2	4166	149	97.9866
5192	5368	179	3	177	177	98.87	6475	179	98.8827
17029	17197	1	169	169	169	99.41	578	169	100
16962	17117	156	1	156	156	100	837	156	100
16850	17019	1	170	170	170	98.24	1505	170	100
5192	5367	176	1	176	176	99.43	1652	176	100
5189	5367	179	1	179	179	100	1653	179	100
6967	7146	180	1	180	180	100	1671	180	100
16843	17050	1	207	208	207	97.12	1704	207	100
16456	16634	179	1	179	179	99.44	2039	179	100
16834	16929	96	1	96	96	96.88	2189	96	100
16670	16807	138	1	138	138	100	2455	138	100
5279	5368	90	1	90	90	100	2501	90	100
16846	17026	179	1	181	179	91.21	2567	179	100
16873	17050	182	1	178	182	89.67	2614	182	100
39	1575	1	1537	1537	1537	99.87	2685	1537	100
16499	16758	260	1	260	260	99.23	3442	260	100
16792	16970	179	1	179	179	98.88	3455	179	100
5282	5458	177	1	177	177	99.44	3575	177	100
5280	5458	179	1	179	179	100	3576	179	100
16546	16750	1	205	205	205	100	3813	205	100
16931	17027	97	1	97	97	100	3823	97	100
16653	16802	1	150	150	150	94	4653	150	100
16792	16931	1	140	140	140	97.86	5005	140	100
7099	7266	1	169	168	169	98.22	5345	169	100
7099	7266	1	170	168	170	97.65	5346	170	100
16819	16929	111	1	111	111	93.69	5590	111	100
16887	17064	1	179	178	179	87.36	5795	179	100
16456	16587	132	1	132	132	100	5973	132	100
7058	7267	210	1	210	210	100	6227	210	100
17029	17209	181	1	181	181	99.45	6232	181	100
16882	17019	138	1	138	138	100	6834	138	100
6879	7055	177	1	177	177	100	6863	177	100
5370	6967	1599	1	1598	1599	99.37	7183	1599	100
7179	16544	9364	1	9366	9364	99.91	7372	9364	100

## Sheet: SGU90
[S1]	[E1]	[S2]	[E2]	[LEN 1]	[LEN 2]	[% IDY]	unitigID	unitig_length	Query_coverage%	target_chr
1	127	57332	57458	127	127	99.21	1360	57458	0.221031	chrXVI
1483	1575	93	1	93	93	98.92	1284	12661	0.734539	chr XV
17100	17215	13282	13397	116	116	96.55	3152	13397	0.865865	chr V
6967	7080	7185	7072	114	114	96.49	6324	7185	1.58664	chr II
1487	1650	3615	3452	164	164	99.39	6267	3615	4.53665	chr XVI
16812	17037	2513	2731	226	219	86.4	6258	2731	8.01904	chr X
17100	17225	269	394	126	126	96.83	1129	415	30.3614	chr V
16636	16741	106	1	106	106	94.34	1784	277	38.2671	chr VIII
17100	17189	29	118	90	90	97.78	5147	207	43.4783	various chrs
17158	17225	1	68	68	68	100	3150	148	45.9459	chr XVI
16834	17043	5	213	210	209	90.52	2610	441	47.3923	chr XV and XVI
16724	16807	62	145	84	84	98.81	5248	173	48.5549	various chrs
16724	16807	70	153	84	84	100	5133	158	53.1646	various chrs
16722	16954	197	458	233	262	83.21	6001	458	57.2052	various chrs
16807	17064	52	316	258	265	87.97	3572	447	59.2841	chr III
1	127	127	1	127	127	100	3060	214	59.3458	chr XVI
16636	16730	65	159	95	95	95.79	1536	159	59.7484	chr VIII
16636	16741	65	170	106	106	95.28	4710	170	62.3529	chr VIII
16807	17069	326	61	263	266	87.64	5184	394	67.5127	various chrs
17127	17225	1	99	99	99	98.99	1280	124	79.8387
16834	16929	13	108	96	96	94.79	1303	108	88.8889
16852	17043	211	20	192	192	91.24	2321	211	90.9953
16834	16934	6	106	101	101	94.06	1277	106	95.283
1821	5277	3460	1	3457	3460	99.68	6267	3615	95.7123
16807	17050	9	256	244	248	88.4	211	256	96.875
16843	17041	1	198	199	198	92.5	158	204	97.0588
16882	17027	4	149	146	146	93.2	3554	149	97.9866
5192	5368	179	3	177	177	98.87	5550	179	98.8827
17029	17225	1	197	197	197	99.49	2144	199	98.995
7058	7267	1	210	210	210	100	597	210	100
16962	17117	156	1	156	156	100	703	156	100
16456	16587	1	132	132	132	100	864	132	100
16792	16970	1	179	179	179	98.88	1192	179	100
5189	5367	179	1	179	179	100	1411	179	100
5192	5367	176	1	176	176	99.43	1412	176	100
16843	17050	1	207	208	207	97.12	1467	207	100
16834	16929	96	1	96	96	96.88	1873	96	100
5279	5368	90	1	90	90	100	2138	90	100
16846	17026	179	1	181	179	91.21	2191	179	100
16873	17050	182	1	178	182	89.67	2229	182	100
39	1575	1537	1	1537	1537	99.74	2396	1537	100
16499	16758	260	1	260	260	99.23	2915	260	100
5282	5458	177	1	177	177	99.44	3036	177	100
5280	5458	179	1	179	179	100	3037	179	100
6879	7055	1	177	177	177	100	3040	177	100
16546	16750	1	205	205	205	100	3228	205	100
16653	16802	1	150	150	150	94	3953	150	100
6967	7146	1	180	180	180	100	3961	180	100
16792	16931	1	140	140	140	97.86	4231	140	100
7099	7266	1	170	168	170	97.65	4552	170	100
7099	7266	169	1	168	169	98.22	4626	169	100
16887	17064	1	179	178	179	87.36	4935	179	100
16670	16807	1	138	138	138	100	5024	138	100
16819	16929	1	111	111	111	93.69	5059	111	100
17029	17209	181	1	181	181	99.45	5337	181	100
16456	16634	1	179	179	179	99.44	5586	179	100
16882	17050	169	1	169	169	100	5827	169	100
5370	6967	1	1599	1598	1599	99.37	6086	1599	100
7179	16544	9364	1	9366	9364	99.91	6273	9364	100

## Sheet: 1014
[S1]	[E1]	[S2]	[E2]	[LEN 1]	[LEN 2]	[% IDY]	[TAG1]	unitigID	unitig_length	Query_coverage%	target_chr
6967	7080	7354	7241	114	114	96.49	ARRoperon	7432	7354	1.55018	chr II
16724	17054	950	1307	331	358	88.89	ARRoperon	6989	13140	2.72451	various chrs
6754	6939	3249	3434	186	186	88.71	ARRoperon	7491	3434	5.41642	chr II
16812	17043	229	5	232	225	86.75	ARRoperon	5168	2084	10.7965	various chrs
1	1650	6788	5139	1650	1650	99.76	ARRoperon	6740	9956	16.5729	chr IV
16722	16809	21	108	88	88	97.73	ARRoperon	1151	347	25.3602	chr XII
17100	17209	110	1	110	110	97.27	ARRoperon	717	389	28.2776	various chrs
16636	16802	167	1	167	167	92.81	ARRoperon	632	357	46.7787	various chrs
1821	6967	5147	1	5147	5147	99.88	ARRoperon	6740	9956	51.6975	chr IV
16807	17080	430	157	274	274	86.69	ARRoperon	3416	524	52.2901	various chrs
17121	17225	1	105	105	105	99.05	ARRoperon	787	197	53.2995	various chrs
16807	16949	91	233	143	143	95.1	ARRoperon	5210	244	58.6066	various chrs
16807	17032	123	347	226	225	88.11	ARRoperon	5128	349	64.4699	various chrs
17008	17225	310	93	218	218	99.08	ARRoperon	1753	310	70.3226	various chrs
16844	17068	322	94	225	229	89.57	ARRoperon	822	322	71.118
16724	16809	9	94	86	86	93.02	ARRoperon	322	119	72.2689
16724	16895	56	227	172	172	97.09	ARRoperon	1846	227	75.7709	various chrs
16807	17062	71	328	256	258	88.85	ARRoperon	3128	328	78.6585
16834	16929	99	4	96	96	94.79	ARRoperon	4606	111	86.4865
16834	16949	7	122	116	116	94.83	ARRoperon	810	134	86.5672
16834	17075	261	16	242	246	88.31	ARRoperon	1447	265	92.8302
16843	17076	255	15	234	241	87.19	ARRoperon	2596	255	94.5098
16882	17041	4	166	160	163	90.85	ARRoperon	3717	172	94.7674
16873	17043	177	8	171	170	89.02	ARRoperon	2129	179	94.9721
16834	16929	96	1	96	96	93.75	ARRoperon	86	99	96.9697
16843	17041	205	7	199	199	91.5	ARRoperon	5189	205	97.0732
6967	16895	9958	1	9929	9958	99.51	ARRoperon	1547	9958	100
16809	17054	1	246	246	246	98.78	ARRoperon	1760	246	100
17008	17209	202	1	202	202	99.5	ARRoperon	2790	202	100
16887	17064	179	1	178	179	87.36	ARRoperon	2791	179	100
16966	17096	131	1	131	131	100	ARRoperon	5100	131	100
6879	7055	177	1	177	177	100	ARRoperon	6179	177	100

## Sheet: EM93
[S1]	[E1]	[S2]	[E2]	[LEN 1]	[LEN 2]	[% IDY]	[TAG1]	unitigID	unitig_length	Query_coverage%	target_chr
1	6927	6927	1	6927	6927	100	ARRoperon	4299	51956	13.3324	chr XVI
16944	17078	200	64	135	137	90.58	ARRoperon	10353	200	68.5	various chrs
16722	16809	26	113	88	88	97.73	ARRoperon	3511	124	70.9677
16724	16795	72	1	72	72	98.61	ARRoperon	20042	93	77.4194
16910	17101	221	32	192	190	84	ARRoperon	20365	221	85.9729
17133	17225	1	93	93	93	98.92	ARRoperon	4728	99	93.9394
16843	16938	1	96	96	96	96.88	ARRoperon	9853	99	96.9697
16968	17074	2	109	107	108	92.66	ARRoperon	1464	109	99.0826
16844	16942	99	1	99	99	96.97	ARRoperon	1319	99	100
16942	17020	79	1	79	79	100	ARRoperon	2795	79	100
17053	17169	1	117	117	117	100	ARRoperon	3670	117	100
17112	17210	1	99	99	99	97.98	ARRoperon	5810	99	100
16853	16978	126	1	126	126	93.7	ARRoperon	6402	126	100
16910	17028	1	117	119	117	93.33	ARRoperon	12396	117	100
16839	16937	99	1	99	99	92.93	ARRoperon	12491	99	100
16986	17101	116	1	116	116	100	ARRoperon	13673	116	100
16883	16990	108	1	108	108	97.22	ARRoperon	14751	108	100
16953	17074	1	123	122	123	90.48	ARRoperon	16163	123	100
16894	17028	140	1	135	140	91.49	ARRoperon	16275	140	100
6879	7055	177	1	177	177	100	ARRoperon	16659	177	100
16670	16795	1	126	126	126	100	ARRoperon	17790	126	100
16851	16962	1	112	112	112	96.43	ARRoperon	18852	112	100
16901	17000	100	1	100	100	94.06	ARRoperon	19452	100	100
16759	16930	172	1	172	172	100	ARRoperon	21482	172	100
16892	16976	1	83	85	83	94.12	ARRoperon	24189	83	100
7007	16699	1	9692	9693	9692	99.99	ARRoperon	24855	9692	100
