# Supplementary material for: Resistance to Arsenite and Arsenate in Saccharomyces cerevisiae Arises through the Subtelomeric Expansion of a Cluster of Yeast Genes
Source: Int J Environ Res Public Health. 2022 Jul 1;19(13):8119. doi: 10.3390/ijerph19138119 (PMC9266342; doi:10.3390/ijerph19138119)
Supplement: Supplementary file 1 [file ijerph-19-08119-s001.zip › TableS9_Expression.xls]

## Sheet: README
Supplementary Table S9
results of transcriptional analysis on strains resistant or sensitive to arsenic
sheet	description	details
signif_DEGs_resist-sens_YPD	list of genes differentially expressed in resistant strains compared to sensitive strains, both grown in YPD	in each cell, the log2 transformation of the value measured in the strain reported in the column header divided by the value measured in the control strain (BY4743) are reported.
signif_DEGs_resist-sens_SWM	list of genes differentially expressed in resistant strains compared to sensitive strains, both grown in SWM
pathways_&_Gos	pathways and Gene Ontologies differentially represented in the list of genes differentially expressed by arsenic-resistant strains compared to arsenic-sensitive strains	'medium’ the condition where the genes belonging to the corresponding pathway or GO were found as differentially expressed. ‘direction’= ‘positive’ when the DEGs enriched in the corresponding pathway were over-expressed; ‘negative’ when the DEGs were under-expressed.
arsenic-related_genes	further analyses on YARG analysis	The list of DEGs tagged as ‘related to arsenic’ in the YARG database [column A] was further investigated. “#of Arsenic-related Evidence from TP”= as reported in YARG database, the number of studies reporting the corresponding gene as differentially expressed (TP= Transcription Profile) in conditions associated with arsenic; if =0, the gene was found to be associated with arsenic for other reasons…
coverage-expression_correlation	results of Spearman correlation analysis carried out to test correlations between the CNV and the expression of each analyzed gene.	in red: genes whose expression and CNV are significantly positively correlated; in bue: genes whose expression and CNV are significantly negatively correlated.

## Sheet: signif_DEGs_resist-sens_YPD
	EM93_YPD	g1014_YPD	M12_YPD	M28_YPD	M57_YPD	SGU406_YPD	SGU407_YPD	SK1_YPD	W303_YPD	SG60_YPD	SGU114_YPD	SGU89_YPD	SGU90_YPD
YHR055C	-0.45	-0.23	-0.76	-0.13	-0.91	0.37	0.25	-0.91	0.23	-0.87	-0.98	-1.03	-1.07
YLR343W	0.13	-0.36	-0.16	-0.35	-0.26	-0.04	-0.18	-0.71	-0.23	-0.57	-0.62	-1.01	-0.38
YFL021W	-0.08	-0.05	-0.21	-0.44	-0.35	-0.23	-0.3	-0.53	0.58	-0.49	-0.62	-0.76	-0.34
YJL222W	-0.1	-0.02	-0.19	-0.12	-0.19	-0.58	-0.46	0.18	0.13	-0.49	-0.61	-0.49	-0.45
YML118W	-0.22	-0.02	-0.41	0.24	-0.51	-0.08	-0.16	-0.13	0.13	-0.45	-0.43	-0.58	-0.28
YHR028C	-0.09	-0.4	-0.39	-0.19	-0.37	-0.27	-0.38	-0.3	-0.03	-0.42	-0.44	-0.46	-0.34
YPL230W	-0.19	-0.33	-0.28	0.07	-0.19	0.78	0.01	0.15	0.07	-0.59	-0.35	-0.51	-0.04
YMR315W	-0.22	-0.13	-0.39	0.14	-0.37	0.26	0.00773	-0.1	0.09	-0.44	-0.33	-0.4	-0.23
YJR159W	0.05	0.03	0.06	-0.12	0.1	-0.18	-0.06	-0.00527	0.07	-0.34	-0.38	-0.5	-0.16
YIL162W	-0.09	-0.11	-0.34	-0.11	-0.22	0.66	0.14	0.03	-0.04	-0.65	-0.35	-0.21	-0.17
YIL015W	-0.03	-0.03	0.06	-0.23	-0.21	-0.35	-0.08	-0.05	0.06	-0.29	-0.38	-0.37	-0.25
YDR272W	-0.02	-0.2	-0.15	-0.22	-0.08	-0.29	-0.22	-0.29	-0.05	-0.29	-0.31	-0.35	-0.31
YJR016C	-0.14	0.05	-0.26	-0.31	-0.32	0.00398	0.02	-0.23	-0.00333	-0.27	-0.33	-0.28	-0.37
YAL065C	0.68	-0.22	0.05	-0.1	0.08	0.79	0.8	1.44	0.21	-0.35	-0.38	-0.2	-0.28
YHR045W	0.09	-0.06	-0.12	-0.03	-0.09	-0.02	0.05	0.03	-0.03	-0.19	-0.33	-0.3	-0.36
YFR012W	0.07	0.07	-0.07	-0.25	-0.08	-0.37	-0.14	0.00692	0.1	-0.19	-0.38	-0.4	-0.19
YIL165C	-0.06	0.22	-0.14	-0.16	-0.18	-0.07	-0.25	-0.08	0.31	-0.26	-0.37	-0.23	-0.26
YJL132W	-0.09	-0.06	-0.14	-0.00763	-0.17	-0.03	-0.14	-0.28	-0.0031	-0.35	-0.28	-0.24	-0.23
YKL029C	-0.07	0.2	-0.09	-0.08	-0.25	0.04	0.07	-0.23	-0.15	-0.27	-0.37	-0.26	-0.19
YAL063C	0.15	-0.22	0.27	-0.18	0.19	0.03	0.17	0.34	-0.29	-0.24	-0.26	-0.22	-0.37
YBR261C	-0.13	0.06	-0.11	-0.00811	-0.04	0.12	0.05	-0.06	0.01	-0.25	-0.25	-0.28	-0.25
YLL055W	-0.19	0.43	-0.05	0.15	-0.04	-0.08	-0.2	-0.22	0.34	-0.27	-0.29	-0.26	-0.15
YLR299W	-0.08	-0.07	-0.11	-0.02	-0.07	0.02	-0.05	0.01	0.2	-0.3	-0.22	-0.26	-0.19
YPR149W	-0.23	-0.2	-0.02	0.02	-0.05	0.38	-0.09	-0.03	0.13	-0.43	-0.15	-0.26	-0.12
YDL169C	-0.03	-0.05	-0.06	0.08	-0.04	0.09	0.00211	-0.11	0.15	-0.45	-0.26	-0.17	-0.05
YGL196W	-0.09	-0.24	-0.15	0.06	-0.12	-0.15	-0.2	-0.13	0.13	-0.24	-0.22	-0.22	-0.2
YDR522C	0.03	0.01	0.1	-0.17	-0.11	-0.21	-0.05	-0.09	-0.13	-0.23	-0.17	-0.34	-0.13
YKL044W	-0.08	0.51	0.2	0.21	-0.04	-0.13	-0.15	0.12	0.05	-0.31	-0.21	-0.28	-0.03
YER061C	-0.17	0.07	0.02	0.1	0.11	-0.05	-0.04	-0.19	-0.15	-0.24	-0.24	-0.22	-0.12
YOR071C	0.02	0.12	0.22	0.11	0.17	0.85	0.87	0.15	-0.02	-0.12	-0.28	-0.24	-0.18
YDR125C	-0.1	-0.03	-0.02	0.07	0.00678	-0.02	-0.04	-0.05	0.1	-0.2	-0.25	-0.25	-0.11
YGR279C	0.11	-0.11	0.05	0.00755	0.03	0.1	-0.15	-0.02	0.08	-0.39	-0.15	-0.14	-0.13
YPL095C	0.03	-0.17	0.12	0.02	0.2	-0.05	0.12	0.11	-0.19	-0.13	-0.15	-0.23	-0.28
YOR051C	0.09	0.00273	-0.06	-0.03	-0.11	-0.19	-0.12	0.04	0.01	-0.12	-0.24	-0.19	-0.24
YHR094C	-0.31	-0.5	-0.51	-0.45	-0.52	-0.46	-0.52	-0.87	-0.12	-0.17	-0.21	-0.22	-0.17
YDR533C	-0.07	0.00209	-0.17	0.28	-0.15	0.45	-0.05	0.07	0.62	-0.09	-0.3	-0.23	-0.14
YNL335W	0.01	0.17	0.09	0.05	0.02	0.43	0.21	0.03	0.31	-0.38	-0.21	0.03	-0.2
YBL015W	-0.15	-0.05	-0.02	0.13	-0.01	0.3	0.05	0.25	0.2	-0.33	-0.18	-0.16	-0.08
YMR191W	0.05	-0.12	-0.01	-0.05	0.01	-0.17	-0.12	0.02	-0.00236	-0.16	-0.13	-0.22	-0.22
YIL123W	-0.05	-0.11	-0.09	-0.05	-0.13	-0.09	0.00727	0.00179	0.06	-0.12	-0.2	-0.19	-0.21
YDR036C	0.06	0.14	0.07	0.05	0.1	0.11	0.04	-0.55	0.03	-0.16	-0.23	-0.17	-0.12
YDR248C	-0.19	0.06	-0.1	0.00769	-0.06	0.05	0.12	-0.00141	0.08	-0.14	-0.17	-0.14	-0.22
YIL051C	-0.21	-0.45	-0.51	-0.35	-0.47	-0.36	-0.58	-0.4	-0.32	-0.11	-0.22	-0.18	-0.16
YLL040C	0.03	-0.0021	-0.08	-0.02	-0.08	-0.03	-0.03	-0.16	-0.05	-0.12	-0.2	-0.19	-0.15
YNL220W	0.02	0.02	0.04	0.05	0.1	0.19	0.23	-0.01	-0.29	-0.08	-0.19	-0.16	-0.2
YOR192C	0.3	-0.07	0.33	0.11	0.28	0.4	0.55	0.35	0.02	-0.19	-0.18	-0.09	-0.15
YLR001C	-0.19	-0.02	-0.06	-0.08	-0.11	0.03	-0.08	-0.05	-0.09	-0.11	-0.17	-0.19	-0.13
YPR003C	0.09	-0.22	-0.11	-0.03	-0.06	0.03	-0.02	-0.02	-0.05	-0.14	-0.15	-0.14	-0.16
YCR101C	-0.06	0.6	-0.03	0.24	-0.03	0.05	-0.07	0.25	0.41	-0.11	-0.15	-0.22	-0.11
YGR111W	-0.12	-0.12	0.03	-0.09	-0.04	-0.04	-0.17	-0.07	0.03	-0.14	-0.14	-0.15	-0.14
YLR180W	-0.00076	0.05	-0.15	0.2	-0.08	-0.11	0.1	0.03	-0.05	-0.03	-0.22	-0.16	-0.16
YER066W	-0.01	-0.05	0.06	-0.03	0.02	0.14	-0.08	-0.09	0.02	-0.27	-0.15	-0.13	-0.01
YOR108W	0.12	0.04	-0.00257	-0.12	-0.03	0.00512	-0.00362	0.02	0.02	-0.14	-0.14	-0.09	-0.19
YLR151C	-0.12	-0.03	-0.09	-0.02	-0.01	0.29	0.14	-0.15	-0.04	-0.13	-0.15	-0.16	-0.08
YKL109W	0.04	-0.13	-0.04	0.03	0.1	0.09	-0.05	0.28	0.09	-0.24	-0.13	-0.02	-0.09
YLL041C	-0.03	-0.09	0.21	0.37	0.26	0.45	0.4	0.05	0.28	-0.23	-0.06	-0.04	-0.14
YLR049C	0.09	-0.05	0.13	-0.09	0.26	-0.02	0.11	-0.03	-0.05	-0.08	-0.13	-0.13	-0.13
YMR271C	-0.01	0.17	0.03	0.1	-0.04	0.25	-0.00501	-0.21	0.26	-0.11	-0.11	-0.17	-0.07
YIL168W	-0.00628	0.16	0.05	0.04	0.12	0.1	0.15	-0.17	0.12	0.03	-0.11	-0.2	-0.18
YPL134C	0.04	-0.08	-0.12	-0.00992	0.04	0.46	0.49	0.39	0.03	-0.00819	-0.13	-0.16	-0.14
YDR540C	0.06	0.17	-0.11	-0.08	-0.05	0.11	0.24	0.11	0.31	-0.17	0.00637	-0.08	-0.19
YLR172C	0.11	0.02	-0.05	0.03	-0.08	-0.11	-0.05	0.000521	-0.03	-0.14	-0.09	-0.08	-0.12
YCR100C	-0.05	0.63	0.18	0.05	0.19	0.09	-0.07	0.23	0.44	-0.13	-0.08	-0.16	-0.05
YFL030W	0.06	0.03	-0.00251	-0.09	0.08	0.12	0.00633	-0.03	0.04	-0.06	-0.11	-0.15	-0.1
YNL129W	-0.03	0.13	-0.02	-0.09	-0.03	0.06	-0.06	-0.08	0.06	-0.12	-0.09	-0.07	-0.11
YNR013C	0.01	0.07	-0.05	0.15	-0.08	0.00737	0.03	-0.07	-0.00516	-0.09	-0.13	-0.11	-0.06
YPR037C	-0.03	-0.05	-0.14	0.005	-0.06	0.03	0.05	-0.04	0.00502	-0.06	-0.13	-0.09	-0.11
YGL256W	0.08	0.2	0.1	-0.0041	0.11	0.16	0.16	0.11	-0.02	0.07	-0.15	-0.11	-0.17
YPL245W	0.32	0.19	0.44	0.08	0.43	0.19	0.19	0.21	-0.11	0.01	-0.08	-0.07	-0.22
YDL140C	0.06	-0.00813	0.01	0.02	0.02	-0.06	0.03	-0.02	-0.07	-0.05	-0.14	-0.07	-0.07
YNL057W	0.03	0.12	-0.02	0.18	0.03	0.31	0.15	0.00927	0.19	-0.14	-0.03	-0.06	-0.1
YGR131W	0.0041	0.00938	-0.03	0.04	-0.07	0.05	-0.06	0.02	0.24	-0.11	-0.00526	-0.08	-0.13
YBL105C	0.05	-0.06	0.04	0.04	-0.04	-0.07	0.06	-4.39e-06	-0.03	-0.06	-0.1	-0.07	-0.05
YIL028W	-0.06	0.09	-0.03	0.09	0.04	0.81	0.19	-0.06	0.01	-0.13	-0.08	-0.06	-0.01
YLR130C	-0.00778	0.04	-0.03	0.1	0.1	0.18	0.29	0.04	0.03	-0.00481	-0.1	-0.03	-0.14
YCL064C	0.05	-0.88	-0.23	-0.26	-0.33	-0.86	-0.6	-0.49	-0.57	0.03	-0.1	-0.05	-0.14
YPL100W	0.00871	-0.04	0.00549	0.05	0.02	0.33	0.19	0.02	0.05	-0.12	-0.04	-0.08	-0.01
YOR081C	0.02	-0.05	0.04	-0.000689	0.03	0.04	0.09	0.04	0.000795	-0.09	-0.12	-0.05	0.01
YPL236C	-0.02	0.01	0.09	0.07	0.04	0.31	0.14	0.04	0.00256	-0.1	-0.07	-0.02	-0.05
YBR006W	0.1	0.1	-0.03	0.18	0.13	0.12	0.06	-0.03	0.14	-0.05	-0.09	-0.09	0.00168
YLR250W	-0.02	-0.05	-0.00548	0.06	0.02	-0.00482	-0.03	-0.03	-0.03	-0.07	-0.03	-0.08	-0.04
YER064C	-0.07	-0.35	-0.15	-0.13	-0.18	-0.02	-0.18	-0.15	-0.11	-0.09	-0.06	-0.06	-0.0084
YMR027W	-0.1	-0.2	-0.37	-0.09	-0.2	-0.11	-0.15	-0.15	-0.16	-0.04	-0.06	-0.09	-0.02
YJL157C	0.16	0.36	0.14	0.3	0.09	0.11	0.26	-0.23	0.04	-0.04	-0.05	-0.00673	-0.11
YLR432W	-0.04	0.05	0.2	0.1	0.14	1.23	1.16	-0.02	0.03	-0.09	-0.02	-0.07	0.03
YOR117W	-0.13	-0.06	-0.18	-0.06	-0.07	-0.12	-0.1	-0.11	-0.08	0.03	-0.08	-0.06	-0.03
YGR052W	0.14	0.08	0.05	-0.00794	-0.03	0.12	0.11	0.00553	0.01	0.05	-0.09	-0.05	-0.04
YER045C	-0.08	0.13	0.26	0.13	0.19	0.36	0.31	0.13	0.19	-0.13	0.02	-0.01	0.01
YGR125W	-0.16	0.18	0.03	0.03	0.05	0.16	0.13	0.03	0.06	-0.03	-0.03	-0.03	-0.00951
YCL063W	0.14	-0.45	-0.14	-0.2	-0.22	-0.41	-0.39	-0.23	-0.34	0.03	-0.06	0.05	-0.08
YEL001C	-0.08	-0.02	-0.16	-0.05	-0.1	-0.18	-0.15	-0.04	-0.07	-0.00456	-0.04	0.00291	-0.00735
YGL258W	0.1	0.08	0.16	0.03	0.17	0.27	0.06	-0.05	0.05	0.03	-0.01	-0.02	-0.04
YDR353W	-0.13	-0.11	-0.3	-0.03	-0.32	-0.11	-0.05	-0.07	-0.1	0.13	-0.06	-0.04	-0.03
YER030W	-0.15	-0.05	-0.09	-0.14	-0.00197	-0.18	-0.18	-0.003	-0.05	0.02	-0.000363	-0.02	0.00114
YOR247W	-0.21	-0.09	-0.12	-0.02	-0.19	-0.26	-0.22	-0.07	0.08	0.02	-0.02	0.02	-0.01
YPR165W	0.07	0.03	0.08	0.13	0.15	0.0076	0.04	0.02	0.1	0.05	-0.00141	0.000645	-0.03
YHR078W	-0.03	-0.05	-0.04	0.01	-0.1	-0.09	-0.08	-0.11	-0.06	0.03	-0.00342	0.03	-0.03
YOR009W	0.12	0.02	0.26	0.06	0.34	0.03	0.14	0.16	0.00797	-0.02	-0.00678	0.07	-0.0047
YIR018W	-0.21	0.04	-0.11	-0.02	-0.13	-0.18	-0.28	-0.25	-0.12	0.06	-0.00557	-0.02	0.01
YER156C	0.11	0.05	0.16	0.17	0.13	0.15	0.19	0.26	0.17	0.11	-0.02	0.1	-0.14
YMR318C	-0.11	-0.14	-0.33	-0.11	-0.26	-0.2	-0.16	-0.05	0.01	0.13	-0.03	-0.04	0.00126
YKL175W	-0.19	-0.07	-0.14	-0.04	-0.07	-0.1	-0.02	-0.17	-0.15	0.07	0.00432	-0.02	0.01
YKL176C	-0.04	-0.16	-0.08	-0.15	-0.14	-0.22	-0.14	0.03	-0.08	0.08	0.00717	0.02	-0.04
YNL154C	-0.1	-0.01	-0.08	0.02	-0.13	-0.15	-0.17	-0.11	-0.04	0.08	-0.05	0.02	0.02
YGR210C	-0.26	-0.08	-0.03	-0.04	-0.02	0.0047	-0.07	0.01	-0.14	0.08	0.00706	0.00642	-0.02
YKL160W	-0.09	-0.08	-0.14	-0.1	-0.12	-0.09	-0.06	0.00465	-0.01	0.09	0.04	0.00792	-0.06
YFR024C	-0.13	-0.11	-0.16	-0.02	0.00849	-0.13	-0.15	-0.18	-0.16	0.01	0.05	-0.03	0.05
YLR036C	-0.12	-0.12	-0.04	-0.16	-0.03	-0.13	-0.06	-0.47	-0.09	0.05	0.04	0.04	-0.04
YHR057C	-0.08	-0.12	-0.12	-0.11	-0.08	-0.04	-0.08	0.01	0.04	-0.00918	0.04	0.02	0.05
YNR066C	-0.05	0.72	0.13	0.55	0.19	0.07	0.08	0.22	0.29	0.00688	-0.00507	0.07	0.03
YFR024C-A	-0.17	-0.16	-0.14	-0.04	-0.04	-0.14	-0.14	-0.19	-0.21	0.05	0.02	-0.03	0.07
YLR421C	-0.08	-0.07	-0.12	0.02	-0.04	-0.14	-0.1	-0.00682	-0.08	0.1	0.02	-0.01	0.02
YMR074C	-0.06	-0.04	-0.07	-0.11	-0.03	-0.1	-0.07	-0.08	-0.02	0.08	0.06	0.00839	-0.00175
YIL082W-A	-0.33	-0.36	-0.38	-0.06	-0.16	-0.05	-0.04	-0.01	0.02	0.04	0.03	0.01	0.07
YGR022C	0.09	0.06	0.26	0.13	0.32	0.12	0.09	0.27	0.18	0.0067	0.04	0.06	0.07
YPR050C	-0.08	-0.06	-0.03	-0.08	-0.04	-0.04	-0.03	-0.03	-0.08	0.08	0.05	0.09	-0.04
YOL040C	-0.02	-0.08	-0.08	-0.0023	-0.16	-0.03	-0.11	0.02	-0.00615	-0.03	0.07	0.07	0.07
YGL084C	0.00214	0.15	-0.00914	0.01	-0.06	-0.14	-0.07	-0.02	-0.06	0.04	0.06	0.05	0.05
YKL148C	0.14	0.18	0.27	0.63	0.35	0.67	0.53	0.16	0.49	-0.09	0.11	0.12	0.08
YLR011W	-0.02	0.02	-0.000506	-0.04	0.03	-0.02	-0.02	-0.13	0.11	0.06	0.06	0.03	0.07
YJR145C	0.02	-0.07	-0.12	-0.04	-0.14	-0.13	-0.06	0.04	-0.01	0.12	0.02	0.05	0.04
YPL199C	0.05	0.02	-0.01	0.00924	-0.08	0.05	0.07	-0.04	0.00741	0.07	0.07	0.07	0.02
YDR040C	-0.06	-0.39	-0.51	-0.67	-0.51	-0.44	-0.33	-0.92	-0.14	0.19	0.08	-0.13	0.1
YGR271W	0.02	-0.02	-0.02	0.01	0.02	0.04	0.00872	0.04	0.0062	0.08	0.05	0.05	0.06
YNL095C	0.08	-0.07	-0.08	-0.23	-0.04	-0.32	-0.18	0.05	-0.17	0.11	0.04	0.09	0.00799
YGL150C	0.11	-0.06	-0.04	0.03	-0.08	-0.14	-0.03	0.04	-0.03	0.09	0.06	0.08	0.04
YHR049W	-0.13	0.26	0.36	0.17	0.41	0.18	0.15	0.17	0.15	0.08	0.13	0.05	0.01
YBR125C	0.04	-0.03	0.14	-0.02	0.04	-0.00676	-0.03	0.04	0.01	0.06	0.05	0.09	0.08
YLR083C	0.06	0.04	0.02	0.05	0.03	-0.12	0.00436	0.01	-0.00603	0.1	0.05	0.09	0.04
YDR038C	-0.14	-0.41	-0.65	-0.81	-0.64	-0.54	-0.42	-1.19	-0.16	0.22	0.11	-0.13	0.1
YMR058W	-0.3	-0.28	-0.04	-0.24	-0.33	-0.47	-0.3	-0.58	-0.38	-0.05	0.11	0.06	0.19
YCLX07W	0.04	-0.05	-0.04	-0.08	-0.08	-0.42	-0.34	-0.34	-0.32	0.14	0.07	0.08	0.02
YCR051W	0.04	-0.03	0.08	0.05	-0.01	-0.14	-0.05	0.07	-0.01	0.11	0.09	0.12	0.01
YDR508C	-0.00285	-0.37	0.05	0.03	0.06	0.06	0.17	-0.12	-0.03	0.09	0.07	0.1	0.07
YLR333C	0.05	-0.08	0.03	-0.000924	0.07	-0.09	0.02	0.03	-0.01	0.05	0.11	0.11	0.06
YOL126C	-0.07	-0.00363	0.06	-0.06	0.04	-0.09	0.01	0.1	-0.05	0.04	0.1	0.12	0.08
YGR027C	-0.00926	-0.02	0.08	-0.02	0.05	-0.08	-0.03	0.02	-0.00666	0.08	0.12	0.12	0.03
YGL076C	0.16	0.01	0.06	0.02	-0.05	-0.08	0.03	0.03	0.02	0.06	0.07	0.11	0.12
YMR242C	-0.08	0.02	0.07	-0.01	0.05	-0.08	-0.00889	0.09	0.02	0.08	0.11	0.12	0.05
YPR177C	-0.02	0.04	0.00113	0.06	0.04	-0.08	-0.09	-0.07	0.04	0.13	0.07	0.13	0.04
YML063W	0.16	-0.02	0.05	-0.02	0.04	-0.1	0.03	0.04	-0.00401	0.08	0.13	0.13	0.05
YNL151C	-0.11	0.06	-0.06	-0.12	-0.02	-0.11	-0.03	0.16	0.0031	0.17	0.08	0.11	0.03
YER007C-A	-0.07	-0.01	-0.00105	-0.00432	0.02	0.06	0.00919	0.08	0.03	0.1	0.15	0.1	0.05
YLR230W	-0.02	0.05	-0.07	-0.00549	-0.00355	0.12	0.05	0.05	0.00652	0.13	0.12	0.11	0.05
YNL302C	-0.03	0.06	0.03	-0.01	0.02	-0.07	0.04	0.08	-0.02	0.06	0.11	0.15	0.09
YIL018W	-0.00586	0.09	-0.07	0.02	-0.07	-0.09	0.03	0.13	0.01	0.1	0.12	0.13	0.07
YHR213W	0.94	0.13	0.37	0.19	0.21	0.59	0.78	0.72	0.07	0.15	0.06	0.12	0.1
YER130C	0.08	-0.06	-0.16	0.13	-0.2	-0.14	-0.14	0.06	0.07	0.15	0.13	0.15	0.02
YGL147C	0.00284	0.06	0.08	0.04	0.09	-0.13	0.05	0.09	-0.01	0.17	0.1	0.11	0.07
YLR076C	0.08	-0.05	0.08	0.00143	0.05	-0.12	-0.05	0.09	-0.05	0.14	0.12	0.16	0.03
YPR044C	0.08	0.06	0.07	0.05	-0.05	-0.05	-0.04	0.02	-0.02	0.02	0.12	0.15	0.16
YDL004W	0.29	0.03	0.44	0.18	0.39	0.33	0.3	0.39	0.26	-0.00926	0.21	0.14	0.12
YBL098W	0.42	0.42	0.83	0.4	0.84	0.51	0.62	0.16	0.18	0.11	0.14	0.1	0.12
YNL301C	0.05	0.06	0.08	0.02	-0.01	-0.04	-0.00867	0.08	-0.02	0.12	0.11	0.14	0.1
YER163C	-0.00788	-0.00983	0.01	-0.05	0.11	0.04	-0.02	-0.05	0.01	0.11	0.15	0.11	0.11
YLR229C	-0.02	0.09	0.06	0.03	0.08	0.14	0.11	0.02	0.07	0.11	0.15	0.11	0.11
YOL120C	-0.06	0.07	0.01	0.03	-0.06	-0.02	-0.05	0.1	-0.03	0.12	0.13	0.16	0.07
YPL005W	-0.02	-0.16	-0.01	-0.09	-0.00648	-0.18	-0.13	-0.14	-0.12	0.06	0.27	0.19	-0.04
YOL155C	-0.43	-0.2	-0.03	0.25	-0.05	-0.8	-0.76	-0.23	-0.00814	-0.00829	0.16	0.06	0.27
YJL149W	-0.09	0.08	-0.02	0.07	-0.07	-0.00856	-0.04	-0.07	-0.04	0.07	0.11	0.12	0.19
YLL051C	-0.18	-0.01	-0.08	0.06	-0.33	-0.1	-0.16	-0.03	-0.16	0.09	0.13	0.15	0.12
YOR369C	0.02	-0.03	0.11	0.07	0.13	-0.09	0.03	0.09	0.00508	0.15	0.15	0.14	0.05
YBR090C	-0.15	0.06	-0.03	-0.0049	0.04	0.08	-0.03	0.12	0.03	0.13	0.16	0.14	0.07
YDR426C	0.1	0.03	0.02	0.00947	0.03	-0.00529	0.00815	0.13	0.00841	0.02	0.17	0.15	0.16
YIL082W	-0.41	-0.7	-0.48	-0.88	-0.39	-0.13	-0.64	-0.15	0.13	0.16	0.16	0.08	0.1
YLL028W	0.47	0.35	0.28	0.35	0.21	0.47	0.29	0.22	0.27	-0.02	0.17	0.2	0.16
YMR251W	-0.09	-0.2	-0.34	-0.2	-0.53	-0.1	-0.23	-0.66	-0.08	-0.05	0.16	0.1	0.3
YDL208W	-0.06	0.07	0.11	-0.01	0.09	0.07	0.09	0.11	0.05	0.14	0.15	0.15	0.08
YLR346C	-0.25	0.05	-0.2	-0.09	-0.17	-0.18	-0.11	-0.29	-0.2	0.59	0.03	-0.05	-0.05
YDL083C	0.04	0.04	0.12	0.02	0.03	-0.05	0.03	0.12	0.03	0.07	0.19	0.16	0.11
YDL184C	0.06	0.1	-0.01	-0.01	-0.04	-0.1	0.02	0.09	-0.05	0.16	0.14	0.14	0.09
YDR500C	-0.09	0.04	0.1	-0.04	0.04	0.02	-0.07	0.08	-0.02	0.07	0.19	0.17	0.1
YLR021W	-0.02	0.14	0.02	-0.00256	0.11	-0.02	0.01	0.04	0.03	0.16	0.14	0.14	0.09
YPL198W	0.14	0.05	-0.04	0.05	-0.1	-0.00538	0.08	0.11	0.08	0.09	0.12	0.18	0.15
YPR197C	0.1	-0.04	-0.04	0.07	0.01	-0.06	0.00497	-0.06	0.00297	0.27	0.06	0.09	0.12
YOR167C	-0.08	0.1	0.00276	-0.00311	-0.04	0.05	0.07	0.11	-0.00539	0.09	0.19	0.16	0.11
YBL099W	0.37	0.09	0.26	0.33	0.31	0.52	0.38	0.37	0.29	-0.06	0.19	0.2	0.22
YOL125W	0.03	0.12	0.05	-0.01	-0.02	-0.02	0.07	0.12	0.09	0.13	0.17	0.18	0.09
YER102W	0.13	-0.03	-0.07	0.00509	-0.07	-0.07	-0.04	0.1	0.03	0.11	0.17	0.21	0.08
YGL072C	0.05	0.05	0.11	-0.03	0.02	0.02	-0.03	0.04	-0.01	0.17	0.13	0.13	0.14
YPL037C	-0.07	-0.02	0.02	0.0062	0.09	0.04	-0.02	0.11	0.1	0.11	0.17	0.22	0.07
YNR054C	0.08	0.11	0.08	0.08	0.03	0.03	0.12	0.17	0.07	0.17	0.09	0.19	0.13
YKL053W	0.04	0.07	0.08	0.03	-0.0065	0.08	0.09	0.11	0.02	0.16	0.15	0.13	0.15
YGL123W	0.08	0.06	0.08	0.06	0.16	-0.04	0.05	0.15	0.03	0.16	0.2	0.17	0.08
YNL300W	0.04	0.08	-0.01	-0.03	-0.1	-0.12	-0.09	-0.02	-0.18	0.2	0.09	0.15	0.17
YLR388W	-0.06	0.08	0.08	-0.07	0.06	-0.04	0.04	0.1	0.02	0.16	0.2	0.16	0.12
YBL045C	0.32	0.14	0.24	0.4	0.28	0.44	0.43	0.56	0.38	0.13	0.19	0.19	0.14
YNR037C	-0.14	-0.02	0.05	-0.09	0.12	0.12	0.00553	0.19	0.04	0.16	0.22	0.13	0.17
YHR143W-A	0.02	0.21	0.16	0.1	0.11	0.11	0.14	0.16	0.01	0.17	0.17	0.18	0.17
YIL064W	0.06	0.14	0.09	0.09	0.07	-0.04	0.08	0.11	-0.01	0.25	0.16	0.17	0.12
YGL146C	0.07	0.01	0.16	-0.09	0.1	0.1	0.08	0.04	-0.14	0.12	0.28	0.13	0.22
YLR401C	0.03	0.1	0.07	0.12	0.05	0.03	0.14	0.19	-0.01	0.28	0.13	0.22	0.13
YER146W	0.08	-0.06	-0.02	-0.03	0.11	0.05	0.03	-0.01	-0.12	0.18	0.25	0.22	0.14
YPL111W	0.08	-0.00784	-0.21	0.02	-0.22	0.14	-0.07	-0.47	-0.23	0.21	0.23	0.17	0.19
YIR020C	-0.00102	0.03	0.09	0.21	0.13	0.14	-0.01	0.06	0.02	0.14	0.21	0.22	0.24
YGL255W	0.53	0.72	0.68	1.01	0.78	1.06	1.16	-0.15	0.58	0.05	0.24	0.35	0.17
YJL220W	-0.01	0.07	-0.08	-0.02	0.00836	-0.27	-0.09	-0.06	-0.07	0.02	0.12	0.3	0.37
YCR060W	-0.17	0.15	0.13	-0.04	0.32	0.08	0.06	-0.03	0.14	0.18	0.27	0.24	0.17
YKL221W	0.03	0.04	0.03	-0.06	-0.06	-0.26	-0.04	0.00164	0.09	0.34	0.23	0.15	0.18
YLR108C	-0.19	0.06	-0.18	-0.11	-0.38	0.08	0.17	-0.06	-0.14	0.3	0.28	0.13	0.19
YLR056W	0.21	-0.00271	0.08	0.02	0.18	0.01	0.08	0.1	0.00139	0.28	0.22	0.25	0.16
YBR097W	0.29	0.09	0.35	0.31	0.42	0.27	0.43	0.6	0.31	0.18	0.26	0.25	0.26
YGL039W	-0.15	0.12	-0.09	0.16	-0.09	-0.13	-0.22	-0.42	-0.04	0.05	0.39	0.31	0.2
YOL101C	0.1	0.2	0.18	0.1	0.000781	-0.1	-0.21	-0.17	0.16	0.15	0.23	0.33	0.26
YFL057C	-0.05	0.08	0.07	-0.03	0.1	0.09	0.05	0.13	0.12	0.41	0.19	0.17	0.21
YDL181W	0.34	0.2	0.47	0.35	0.52	0.54	0.44	0.61	0.47	0.1	0.32	0.29	0.28
YOR012W	0.13	0.13	0.07	0.12	0.07	0.08	0.03	0.24	-0.02	0.19	0.24	0.33	0.26
YPL156C	-0.25	0.16	-0.13	0.31	-0.14	0.16	0.16	0.07	-0.0031	0.21	0.3	0.26	0.25
YDR476C	-0.1	0.15	0.00776	0.2	0.03	0.1	0.07	-0.21	-0.04	0.21	0.28	0.23	0.31
YLR100W	0.1	-0.02	0.18	0.06	0.18	-0.07	0.07	0.12	0.08	0.34	0.25	0.23	0.21
YOR013W	-0.000628	0.24	0.02	0.07	0.08	0.04	0.03	0.18	-0.02	0.21	0.27	0.32	0.26
YOR294W	0.14	0.06	0.24	0.09	0.15	-0.03	0.13	0.24	0.05	0.26	0.27	0.31	0.24
YHR005C	0.05	0.07	0.05	-0.18	0.03	-0.09	0.03	-0.03	-0.13	0.14	0.47	0.37	0.14
YDL243C	0.11	0.25	0.14	0.01	0.16	0.05	0.06	0.07	0.06	0.45	0.18	0.25	0.25
YDL039C	0.58	0.39	0.51	0.64	0.33	0.65	0.82	0.86	-0.06	0.28	0.24	0.32	0.29
YLL033W	0.08	-0.07	0.24	-0.03	0.2	0.06	0.02	0.21	-0.01	0.23	0.31	0.33	0.27
YOR384W	-0.15	-0.06	-0.05	0.18	-0.11	-0.03	-0.17	-0.09	-0.00472	0.27	0.31	0.25	0.33
YAL066W	-0.0061	0.15	0.13	0.03	0.21	0.31	0.03	0.12	0.03	0.28	0.3	0.34	0.26
YOL165C	-0.16	-0.05	0.21	-0.16	0.18	-0.07	-0.00997	0.16	0.05	0.37	0.25	0.25	0.31
YBR005W	0.01	-0.00115	-0.24	0.1	-0.24	-0.04	0.11	0.02	0.12	0.23	0.29	0.35	0.33
YOL152W	-0.13	-0.27	-0.34	-0.00117	-0.28	-0.23	-0.18	0.2	0.04	0.13	0.37	0.24	0.47
YDL241W	-0.1	0.19	-0.01	0.23	-0.17	0.03	-0.00893	0.13	0.17	0.27	0.35	0.32	0.31
YMR321C	0.1	0.00949	0.15	-0.07	0.17	0.4	0.28	0.23	-0.02	0.35	0.33	0.3	0.3
YLR099C	-0.17	0.15	0.25	0.05	0.11	0.09	0.19	0.17	0.12	0.29	0.35	0.3	0.35
YLR326W	0.06	0.29	0.21	0.21	0.28	0.27	0.2	0.06	0.13	0.35	0.31	0.29	0.34
YJL007C	-0.13	0.22	0.01	0.08	-0.05	0.3	0.23	0.22	0.22	0.41	0.29	0.27	0.33
YMR016C	0.12	0.11	0.04	0.19	-0.17	0.11	0.25	0.02	0.06	0.29	0.3	0.35	0.36
YPR198W	-0.04	-0.08	0.09	0.03	0.1	-0.2	-0.17	-1.8	-0.03	0.33	0.38	0.33	0.27
YDL244W	0.13	0.03	-0.02	-0.08	-0.02	-0.1	0.01	0.41	0.23	0.34	0.25	0.38	0.35
YNL024C	0.06	0.15	-0.00316	0.26	-0.00433	-0.25	-0.05	0.04	0.00831	0.33	0.36	0.35	0.28
YGR181W	0.09	0.12	0.33	0.12	0.33	0.2	0.2	0.14	0.12	0.29	0.36	0.34	0.34
YGL055W	0.41	0.15	0.28	0.24	0.1	-0.07	0.15	0.31	0.3	0.32	0.33	0.37	0.32
YOL166C	-0.16	-0.19	-0.15	-0.00953	-0.27	-0.55	-0.39	-0.49	-0.29	0.28	0.38	0.29	0.39
YFL051C	0.55	0.39	0.65	0.49	0.4	0.91	0.81	1.22	-0.17	0.29	0.37	0.36	0.36
YOL158C	-0.53	-0.28	-0.84	-0.12	-0.94	-1.56	-1.31	-0.49	-0.47	0.28	0.43	0.29	0.39
YIR035C	-0.27	0.28	-0.21	0.39	-0.17	0.3	0.16	0.26	0.23	0.42	0.32	0.3	0.38
YOR065W	0.61	0.2	0.58	0.7	0.7	0.65	0.63	0.79	0.46	0.26	0.4	0.41	0.41
YOL014W	-0.19	0.41	-0.08	0.37	-0.13	0.1	-0.08	-0.13	0.09	0.29	0.46	0.42	0.34
YDR271C	-0.05	-0.000739	0.42	-0.05	0.3	0.00985	0.12	0.01	-0.12	0.41	0.38	0.34	0.4
YNR056C	-0.25	0.34	0.06	0.16	-0.05	0.08	-0.03	0.05	0.03	0.18	0.48	0.39	0.49
YEL067C	-0.03	0.07	0.1	0.07	0.1	-0.07	-0.04	0.07	-0.03	0.29	0.5	0.43	0.34
YNR074C	-0.15	0.33	0.3	0.12	0.4	0.29	0.27	0.29	-0.92	0.43	0.47	0.32	0.35
YBR004C	0.13	0.04	-0.12	0.12	-0.11	-0.13	-0.09	0.05	0.15	0.35	0.45	0.5	0.34
YEL057C	0.16	-0.03	0.39	0.18	0.17	0.31	0.2	0.07	0.12	0.34	0.48	0.37	0.45
YDR269C	-0.12	0.11	0.14	0.15	0.00109	-0.09	0.06	0.01	-0.21	0.38	0.42	0.44	0.46
YPL279C	0.08	0.17	0.23	0.21	0.15	0.24	0.18	0.03	-0.04	0.43	0.18	0.58	0.54
YCR105W	-0.02	0.1	0.25	0.15	0.24	0.35	0.28	0.34	0.24	0.39	0.52	0.47	0.4
YEL065W	-0.29	-0.21	-0.03	0.09	-0.35	-0.16	-0.06	-0.08	-0.48	0.45	0.52	0.44	0.47
YPR123C	-0.2	-0.11	-0.28	0.04	0.08	0.3	0.07	0.25	-0.04	0.47	0.55	0.42	0.48
YCR106W	-0.07	0.11	0.41	0.03	0.38	0.53	0.45	0.42	0.19	0.55	0.5	0.48	0.44
YPL278C	-0.01	0.2	0.32	0.11	0.33	0.46	0.23	0.04	0.13	0.53	0.28	0.5	0.72
YDR222W	0.13	0.35	0.36	0.16	0.21	0.54	0.38	0.35	0.26	0.53	0.63	0.6	0.46
YLR341W	0.17	0.4	0.23	0.48	0.25	0.21	0.14	0.22	0.09	0.61	0.52	0.65	0.47
YOR381W	0.01	-0.02	0.11	0.12	0.05	-0.21	-0.23	0.18	-0.2	0.27	0.81	0.52	0.69
YDR534C	-0.15	-0.08	-0.15	-0.09	-0.24	-0.22	-0.31	-0.17	-0.32	0.3	0.85	0.55	0.7
YHL040C	-0.09	-0.21	0.13	0.11	-0.05	-0.13	-0.05	-0.07	-0.25	0.57	0.62	0.5	0.77
YOR389W	-0.03	0.17	0.26	0.32	0.19	0.44	0.25	0.05	0.08	0.76	0.33	0.66	0.79
YDR259C	0.14	0.4	0.39	0.38	0.32	0.58	0.46	0.46	0.13	0.52	0.71	0.68	0.68
YHL047C	-0.31	-0.37	-1.51	-0.12	-1.6	-1.29	-1.34	-0.59	-0.5	0.48	0.75	0.7	0.71
YPL277C	0.15	0.17	0.29	0.29	0.25	0.52	0.23	0.07	0.1	0.76	0.36	0.82	0.86
YLR419W	0.21	0.3	0.4	0.21	0.54	0.89	0.59	0.57	-0.02	0.62	0.7	0.73	0.79
YOR383C	-0.38	-0.22	-0.26	0.07	-0.44	-0.38	-0.52	-1.13	-0.81	0.45	0.97	0.85	0.92
YCLX08C	0.1	0.17	0.45	0.27	0.43	0.34	0.15	0.83	0.5	0.61	0.84	1.09	0.92
YPR201W	0.22	-0.09	0.46	0.13	0.63	-0.56	-0.36	-0.78	0.47	0.65	0.94	1.13	1.14
YHL044W	-0.13	-0.28	0.52	-0.2	0.4	-1.33	-0.77	-0.56	-0.12	1.05	0.97	1.13	0.82
YOR382W	-0.24	-0.34	-0.5	-0.14	-0.64	-0.55	-0.54	-1.29	-1.08	0.61	1.18	1.06	1.12
YPR200C	0.4	-0.02	0.9	0.12	1	-0.37	-0.31	-0.43	0.67	0.69	0.99	1.21	1.37
YLR205C	0.48	0.52	0.67	0.57	0.78	0.97	0.89	0.84	0.6	0.92	1.14	0.99	1.36
YPL092W	-0.35	-0.36	1.06	-0.15	1.04	-0.23	-0.45	-0.76	-0.58	1.08	1.32	1.32	1.29

## Sheet: signif_DEGs_resist-sens_SWM
	EM93_SWM	g1014_SWM	M12_SWM	M28_SWM	M57_SWM	SGU406_SWM	SGU407_SWM	SG60_SWM	SGU114_SWM	SGU89_SWM	SGU90_SWM
YAR008W	0.08	-0.02	0.13	0.05	0.24	0.00871	0.04	0.00484	-0.07	-0.09	-0.00441
YBR046C	-0.44	-0.6	-0.62	-0.69	-0.6	-0.41	-0.5	-0.14	-0.25	-0.24	-0.42
YBR068C	-0.58	-0.05	0.09	-0.31	-0.35	-0.07	-0.02	-0.74	-0.62	-0.51	-0.79
YBR222C	-0.22	-0.0076	-0.1	-0.02	-0.1	-0.04	-0.09	0.00664	0.00199	0.09	0.06
YBR256C	0.22	0.24	0.22	0.08	0.27	0.17	0.29	0.15	0.03	0.14	0.11
YCL025C	-0.33	-0.25	-0.1	-0.25	-0.19	-0.45	-0.38	0.17	0.09	-0.07	-0.03
YDL248W	-0.28	-0.16	-0.19	-0.21	-0.19	0.11	0.04	-0.26	-0.26	-0.28	-0.42
YDR033W	-0.82	-1.01	-0.62	-0.26	-0.14	-0.39	-0.26	-0.06	0.04	-0.23	-0.12
YDR037W	-0.06	0.13	0.03	0.09	0.13	-0.00774	-0.000505	-0.26	-0.16	-0.14	-0.19
YDR039C	-0.33	-0.52	-0.62	-0.43	-0.45	-0.26	-0.16	-0.13	0.02	-0.15	-0.00834
YDR238C	-0.34	-0.00147	0.02	0.04	-0.07	-0.09	0.03	0.11	0.02	0.12	0.1
YDR297W	-0.17	-0.3	-0.23	-0.26	-0.3	-0.21	-0.32	0.14	-0.08	-0.07	-0.24
YER069W	0.13	0.22	0.23	0.13	0.21	0.12	0.24	0.09	0.06	0.07	0.16
YFL055W	0.34	0.28	0.24	0.18	0.11	0.35	0.3	0.11	0.19	0.06	0.05
YFL062W	-0.13	-0.2	-0.2	-0.17	-0.24	-0.08	-0.09	-0.23	-0.53	-0.29	-0.45
YGL006W	-0.15	-0.17	-0.22	-0.22	-0.26	-0.00847	-0.14	-0.31	-0.26	-0.22	-0.28
YGL249W	0.09	-0.02	-0.07	0.1	-0.0077	0.00997	0.00141	0.2	0.29	0.19	0.25
YGR295C	-0.23	-0.28	-0.15	-0.27	-0.35	0.05	-0.08	-0.32	-0.4	-0.44	-0.49
YHL048W	-0.34	-0.36	-0.27	-0.33	-0.42	-0.00176	-0.17	-0.36	-0.45	-0.53	-0.52
YHR211W	0.27	0.23	0.08	0.16	0.14	0.18	0.24	0.06	0.007	0.13	0.04
YIL014W	-0.25	-0.14	-0.25	-0.14	-0.06	-0.22	-0.1	-0.36	-0.16	-0.27	-0.33
YIL080W	-0.11	-0.26	-0.25	-0.29	-0.2	-0.43	-0.35	0.1	-0.06	0.13	0.01
YIR033W	-0.07	-0.04	-0.03	-0.09	-0.43	-0.18	-0.16	0.3	-0.04	-0.02	0.13
YJL196C	-0.16	-0.12	-0.1	-0.26	-0.23	0.07	0.32	-0.18	-0.54	-0.47	-0.42
YLL060C	0.12	0.02	-0.05	-0.05	-0.03	0.12	0.02	-0.06	-0.11	-0.01	-0.09
YML123C	-0.9	-1.5	-1.24	-1.02	-0.91	-1.19	-1.16	-0.76	-0.47	-0.51	-0.56
YMR038C	-0.09	-0.07	-0.15	-0.3	-0.23	-0.02	-0.1	0.02	-0.05	-0.05	-0.06
YMR179W	-0.1	0.08	0.07	0.08	-0.00365	-0.16	-0.09	0.23	0.23	0.06	0.44
YMR189W	-0.23	0.08	-0.02	-0.04	-0.16	-0.32	-0.06	0.26	0.28	0.24	0.4
YNL189W	-0.41	-0.07	0.01	-0.07	-0.15	-0.21	-0.21	-0.04	0.05	-0.04	-0.00249
YNL233W	-0.28	0.0039	-0.11	-0.05	-0.12	-0.19	-0.39	0.14	0.03	0.04	-0.03
YOL122C	-0.09	0.17	0.05	0.16	0.08	0.04	0.07	0.47	0.48	0.36	0.37
YOR005C	-0.3	-0.12	-0.05	-0.02	-0.05	-0.23	-0.52	0.04	0.03	0.07	0.00165
YOR130C	0.08	0.4	0.27	0.29	0.24	0.2	0.19	0.15	0.1	0.13	0.03
YOR198C	-0.03	0.21	0.05	0.11	0.11	-0.03	-0.17	0.22	0.15	0.22	0.12
YPL058C	0.23	-0.06	-0.17	-0.09	-0.15	0.31	0.42	-0.13	-0.21	-0.21	-0.24
YPL061W	0.22	0.49	0.43	0.45	0.49	0.62	0.87	-0.26	0.14	0.17	-0.0019
YPR006C	0.21	0.1	0.03	0.16	-0.06	0.54	0.31	-0.31	-0.03	-0.38	-0.33
YPR138C	-0.07	-0.16	-0.22	-0.15	0.03	-0.46	-0.38	0.00104	0.18	-0.03	0.12
YPR199C	-0.12	-0.2	-0.01	0.09	0.07	-0.06	-0.3	0.45	0.2	0.43	0.44
YAL065C	0.73	0.16	0.71	-0.13	-0.27	0.67	0.95	-0.28	-0.16	-0.07	-0.32
YAR062W	0.15	0.09	0.42	0.43	0.46	0.63	0.71	-0.16	-0.00611	-0.02	-0.07
YBL070C	-0.25	-0.25	-0.22	-0.28	-0.07	-0.27	-0.25	-0.14	-0.16	-0.04	-0.14
YBL094C	0.15	0.19	0.05	0.13	0.05	0.82	0.85	0.09	-0.13	-0.03	-0.11
YBL098W	0.06	0.12	0.39	0.32	0.27	0.57	0.54	-0.05	0.09	0.01	-0.02
YBL101W-A	0.01	-0.00558	0.08	0.14	-0.02	1.09	1.11	0.06	-0.08	-0.14	-0.19
YBL111C	-0.42	-0.57	-0.46	-0.46	-0.47	-0.33	-0.31	-0.58	-0.52	-0.57	-0.48
YBR012C	0.07	0.15	0.24	0.24	0.39	0.25	0.33	0.14	0.05	0.12	0.11
YBR090C	0.00726	0.2	-0.22	0.05	0.08	-0.11	-0.17	0.37	0.13	0.12	0.1
YBR212W	-0.3	-0.02	-0.08	-0.11	-0.08	-0.01	-0.07	-0.31	-0.16	-0.2	-0.29
YBR261C	0.06	-0.08	0.07	-0.13	0.11	-0.2	-0.1	-0.16	-0.42	-0.22	-0.25
YCL020W	-0.04	0.13	0.07	0.1	0.13	0.83	0.98	0.12	-0.16	-0.15	-0.12
YCLX09W	-0.52	-0.22	-0.1	-0.18	-0.1	-0.44	-0.27	0.16	-0.04	-0.18	-0.03
YCR024C-A	-0.13	-0.12	-0.31	-0.28	-0.16	-0.37	-0.41	-0.05	-0.11	-0.22	-0.08
YDL037C	0.01	0.35	0.75	0.66	0.68	0.78	0.81	-0.07	0.27	0.09	-0.09
YDL038C	-0.16	0.38	0.96	0.71	0.76	0.79	0.74	-0.05	-0.21	0.23	0.02
YDL039C	0.5	0.23	0.65	0.61	0.73	0.52	0.68	-0.01	0.12	0.26	-0.14
YDR019C	-0.33	-0.15	-0.19	-0.12	-0.08	-0.36	-0.26	0.06	-0.09	-0.0012	0.03
YDR038C	-0.26	-0.68	-0.71	-0.46	-0.42	-0.34	-0.22	-0.11	0.21	-0.22	0.04
YDR040C	-0.34	-0.58	-0.59	-0.48	-0.41	-0.23	-0.08	-0.11	0.15	-0.21	-0.02
YDR134C	0.00222	-0.07	0.01	-0.06	0.08	-0.13	-0.02	0.15	0.34	0.13	-0.00647
YDR190C	-0.21	-0.16	0.0085	-0.05	-0.11	-0.04	-0.16	0.04	-0.1	0.02	0.02
YDR259C	0.13	0.25	0.36	0.7	0.65	0.64	0.58	0.79	0.84	0.66	0.66
YDR275W	-0.13	-0.08	-0.03	-0.06	-0.03	-0.24	-0.23	0.07	0.16	0.0033	0.01
YDR353W	-0.14	-0.24	-0.01	-0.12	-0.12	0.00115	-0.03	0.02	0.17	0.17	0.13
YDR453C	0.19	-0.08	0.05	-0.05	-0.06	-0.00716	0.05	0.22	0.21	0.11	0.06
YDR491C	-0.16	0.06	0.07	0.12	0.12	-0.02	-0.04	0.37	0.21	0.11	0.16
YDR540C	-0.02	-0.14	0.07	0.08	0.1	0.22	0.23	0.00298	-0.19	-0.1	-0.19
YEL020C	0.3	-0.03	0.04	-0.06	-0.05	0.03	0.04	-0.16	-0.06	-0.09	-0.14
YEL050C	0.12	0.12	0.13	0.15	0.28	0.05	0.18	-0.04	-0.06	0.09	0.06
YEL068C	-0.01	0.02	-0.05	-0.13	-0.1	-0.11	-0.21	0.09	0.02	0.08	-0.04
YFL051C	0.37	0.28	0.56	0.97	1.14	0.49	0.77	0.11	0.2	0.2	0.17
YFL059W	0.34	-0.27	-0.11	-0.11	-0.15	0.04	-0.03	-0.29	-0.2	-0.23	-0.26
YFL066C	-0.48	-0.61	-0.58	-0.46	-0.26	-0.4	-0.45	-0.78	-0.52	-0.74	-0.66
YFR006W	-0.33	-0.09	-0.16	-0.15	-0.08	-0.25	-0.17	-0.3	-0.27	-0.37	-0.41
YFR044C	-0.19	-0.15	-0.21	-0.22	-0.27	-0.34	-0.16	-0.33	-0.39	-0.31	-0.35
YGL096W	-0.06	-0.05	-0.17	-0.23	-0.15	-0.08	-0.15	0.27	0.27	0.08	-0.000223
YGL162W	0.08	0.2	0.24	0.06	-0.00902	0.44	0.28	-0.43	-0.08	-0.24	-0.31
YGR110W	-0.05	0.00554	0.06	0.06	0.03	0.04	0.12	-0.18	-0.11	-0.13	-0.14
YGR211W	-0.5	-0.25	-0.31	-0.32	-0.39	-0.51	-0.51	-0.26	-0.18	-0.24	-0.26
YGR271W	0.03	0.07	0.03	-0.01	-0.17	-0.09	-0.09	0.19	0.03	0.04	0.16
YHL044W	-0.12	-0.38	-0.24	0.12	0.12	-0.63	-0.98	0.81	0.64	0.65	0.64
YHL047C	-0.2	0.01	0.32	-0.95	-1.02	-0.8	-1.1	0.31	0.6	0.38	-0.07
YHL050C	-0.21	-0.41	-0.51	-0.45	-0.29	-0.39	-0.47	-0.54	-0.59	-0.46	-0.48
YHR018C	0.22	0.73	0.6	0.35	0.53	0.44	0.39	0.28	0.17	0.19	0.14
YHR045W	-0.23	-0.15	-0.05	-0.04	-0.04	0.13	0.07	-0.26	-0.13	-0.19	-0.31
YHR213W	0.26	0.27	0.5	0.53	0.57	0.56	0.88	-0.18	0.00798	-0.03	-0.1
YHR218W	-0.39	-0.41	-0.42	-0.37	-0.24	-0.46	-0.33	-0.46	-0.57	-0.44	-0.44
YIL050W	-0.03	-0.11	-0.01	-0.16	-0.11	-0.27	-0.17	0.14	0.13	0.12	0.09
YIL082W	-0.24	-0.71	-0.69	-0.54	-0.6	-0.71	-0.86	0.02	0.14	-0.03	0.00496
YIL117C	0.00596	0.32	0.17	0.06	-0.13	0.64	0.34	0.08	-0.21	-0.21	-0.31
YIL121W	-0.35	-0.97	-0.89	-0.99	-1	-0.95	-0.97	-1.41	-1.08	-1.21	-1.4
YIL158W	0.14	0.29	0.13	0.25	0.26	0.03	0.02	0.32	0.28	0.3	0.27
YIL162W	-0.21	-0.09	-0.3	-0.32	-0.41	0.11	0.19	-0.7	-0.55	-0.53	-0.71
YIR005W	0.35	0.15	0.13	0.17	0.15	0.17	0.04	0.11	-0.07	0.11	0.03
YIR029W	0.15	-0.06	-0.04	0.00651	-0.1	0.03	-0.06	-0.17	-0.08	-0.07	-0.16
YIR030C	0.22	-0.06	-0.11	0.03	0.02	0.19	0.14	-0.32	-0.14	-0.13	-0.15
YIR035C	0.11	-0.06	0.02	-0.27	-0.13	-0.17	-0.21	0.32	0.08	0.22	0.31
YIR043C	-0.01	-0.27	-0.16	-0.24	-0.3	-0.1	-0.15	-0.27	-0.39	-0.37	-0.49
YJL017W	-0.34	-0.29	-0.15	-0.08	-0.06	0.08	0.00601	0.11	0.07	0.12	-0.03
YJL022W	-0.14	0.2	0.03	0.03	-0.03	-0.00759	-0.04	0.25	0.18	0.09	0.25
YJL088W	0.36	0.46	0.47	0.44	0.12	0.55	0.81	0.17	0.04	0.1	0.02
YJR159W	0.06	-0.16	-0.06	-0.06	-0.05	0.09	0.02	-0.19	-0.07	-0.13	-0.13
YKL218C	-0.06	0.06	0.00317	-0.14	-0.07	0.3	0.18	-0.18	-0.1	-0.12	-0.14
YKR039W	0.07	0.000979	0.00464	0.13	0.26	-0.16	-0.03	-0.23	-0.06	-0.2	-0.23
YLL033W	0.12	-0.02	0.03	0.12	0.11	0.1	0.15	0.18	0.3	0.35	0.31
YLL061W	0.23	0.1	0.27	0.37	0.33	0.33	0.43	-0.07	0.22	0.16	0.04
YLL062C	0.15	0.09	0.34	0.42	0.43	0.4	0.39	0.09	0.07	0.08	0.13
YLR007W	0.2	0.19	0.11	0.19	0.17	0.42	0.12	0.09	0.05	0.05	0.04
YLR040C	0.11	0.00944	0.19	0.25	0.11	0.5	0.32	-0.06	-0.11	-0.09	-0.13
YLR066W	-0.00418	0.15	0.01	0.00331	-0.31	-0.08	-0.36	0.03	0.3	0.12	0.19
YLR152C	-0.18	-0.15	-0.03	-0.24	-0.19	0.32	0.34	-0.39	-0.22	-0.35	-0.56
YLR199C	0.15	0.08	0.16	0.14	0.28	0.35	0.26	0.11	0.04	0.12	0.05
YLR250W	0.23	0.07	0.01	0.03	0.03	0.41	0.13	0.06	0.00105	-0.08	-0.07
YLR431C	-0.03	0.11	0.15	0.11	0.02	0.32	0.21	0.00151	0.1	-0.07	-0.12
YLR446W	0.22	0.02	0.06	0.02	-0.07	0.32	0.09	-0.15	-0.08	-0.04	-0.06
YML063W	0.02	0.13	0.11	0.06	0.03	0.13	0.23	0.00213	0.05	-0.02	0.02
YML131W	-0.18	0.06	0.21	-0.16	-0.3	0.4	0.61	-0.37	-0.38	-0.14	-0.33
YMR088C	-0.06	0.0006	-0.04	0.04	-0.00868	-0.09	-0.04	0.02	0.02	0.02	0.12
YMR107W	-0.09	0.00611	0.1	-0.07	-0.04	-0.13	-0.18	0.11	0.09	0.04	0.17
YMR136W	-0.36	-0.84	-0.3	-0.53	-0.39	-0.42	-0.58	0.02	0.02	-0.26	-0.36
YMR265C	-0.42	-0.29	-0.06	-0.17	-0.12	-0.06	-0.02	-0.51	-0.35	-0.3	-0.54
YMR266W	-0.2	0.12	0.09	0.11	0.22	-0.22	0.05	-0.24	-0.02	-0.24	-0.23
YNL024C	0.02	-0.24	0.03	-0.02	-0.02	-0.35	-0.42	0.29	0.09	0.21	0.12
YNL217W	-0.36	-0.46	-0.32	-0.26	-0.34	-0.36	-0.41	0.08	-0.1	-0.08	-0.2
YNL287W	-0.53	-0.14	-0.0056	0.01	0.04	-0.04	-0.01	0.03	0.03	0.1	0.14
YNL300W	0.19	0.07	-0.08	0.04	0.02	-0.35	-0.23	0.14	0.13	0.25	0.21
YNL316C	0.00689	0.23	0.14	0.21	0.02	0.19	0.2	0.28	0.32	0.28	0.22
YNL333W	0.28	-0.00801	-0.02	-0.03	-0.00463	0.06	0.25	-0.19	-0.06	-0.00635	-0.22
YNL335W	0.17	-0.09	-0.03	-0.06	-0.07	0.12	0.2	-0.23	-0.2	-0.05	-0.29
YNR014W	0.00322	-0.19	-0.03	0.05	0.00434	0.33	0.34	-0.22	-0.09	-0.04	-0.25
YNR037C	0.13	0.44	0.12	0.06	-0.06	-0.06	-0.07	0.45	0.15	0.31	0.39
YNR057C	0.00539	0.01	-0.02	0.00385	-0.11	-0.16	-0.07	0.2	0.08	0.1	0.09
YNR067C	-0.43	-0.4	-0.56	-0.26	-0.27	-0.33	-0.34	-0.15	0.1	-0.27	-0.09
YOL136C	-0.14	-0.41	0.00209	-0.19	-0.16	-0.29	-0.36	-0.03	0.07	-0.02	-0.1
YOL155C	-0.43	-0.26	-0.1	-0.09	0.00117	-1.06	-0.8	0.17	0.33	0.04	-0.07
YOL158C	-0.3	-0.03	0.13	-0.22	-0.31	-0.78	-1	0.2	0.35	0.14	0.12
YOL165C	-0.09	-0.04	-0.09	-0.01	0.04	0.08	-0.1	0.09	0.11	0.29	0.03
YOR010C	-0.01	0.15	-0.06	0.00847	0.02	-0.09	-0.23	0.44	0.11	0.22	0.09
YOR012W	0.06	0.23	0.05	0.05	0.03	0.19	-0.04	0.31	0.19	0.31	0.24
YOR077W	-0.44	-0.05	0.00897	0.05	0.04	-0.03	-0.16	0.08	0.02	0.16	0.08
YOR105W	-0.28	-0.16	-0.12	-0.09	-0.06	-0.12	-0.33	0.03	-0.09	0.00602	0.06
YOR161C	-0.34	-0.07	0.07	0.06	-0.02	0.16	0.45	-0.39	-0.17	-0.25	-0.33
YOR177C	0.17	-0.07	0.02	0.04	-0.06	0.13	0.25	-0.12	-0.07	-0.1	-0.08
YOR222W	0.29	0.4	0.34	0.22	0.3	0.23	0.23	0.13	0.06	0.14	0.02
YOR282W	-0.42	0.11	-0.00549	0.11	-0.12	-0.14	-0.24	0.17	0.08	0.11	0.23
YOR389W	-0.27	0.25	0.13	0.02	0.00306	0.29	0.24	0.32	0.29	0.28	0.36
YPL019C	-0.69	-0.61	-0.55	-0.43	-0.4	-0.62	-0.6	-0.52	-0.1	-0.29	-0.41
YPL036W	-0.52	-0.3	-0.08	-0.21	-0.15	-0.22	-0.23	-0.08	-0.07	-0.1	-0.1
YPL079W	0.06	0.09	0.08	0.04	0.07	-0.05	-0.00228	0.11	0.1	0.08	0.2
YPL092W	-0.39	0.03	-0.19	1.16	1.21	-0.3	-0.13	1.41	1.33	1.29	1.23
YPL156C	0.2	0.00663	0.05	-0.01	-0.12	0.5	0.33	-0.12	-0.16	-0.04	-0.19
YPL230W	-0.07	-0.12	-0.00691	0.02	-0.06	0.68	0.64	-0.23	-0.09	-0.12	-0.27
YPL270W	0.18	0.13	0.03	0.05	0.05	0.27	0.34	-0.05	-0.03	0.02	0.12
YPL279C	-0.18	0.05	0.02	0.09	0.07	-0.02	-0.08	0.19	0.25	0.47	0.42
YPR093C	-0.16	-0.02	0.08	0.00371	0.00352	0.01	-0.08	0.11	0.01	0.06	0.11
YPR195C	-0.04	-0.09	-0.05	0.09	-0.06	-0.07	-0.25	0.11	-0.01	0.12	0.08
YPR198W	-0.27	-0.24	-0.18	0.1	0.02	0.00341	0.06	0.11	0.21	0.05	0.16
YPR200C	0.16	-0.08	-0.02	0.17	0.13	-0.15	-0.1	0.38	0.23	0.35	0.37
YPR201W	-0.2	-0.36	-0.2	-0.01	-0.06	0.01	-0.16	0.23	0.2	0.16	0.19
YPR204W	-0.24	-0.47	-0.67	-0.45	-0.26	-0.52	-0.46	-0.68	-0.61	-0.54	-0.62

## Sheet: pathways_&_GOs
medium	direction	Category	Term	Count	%	PValue	Genes	List Total	Pop Hits	Pop Total	Fold Enrichment	Bonferroni	Benjamini	FDR
SWM	negative	GOTERM_CC_DIRECT	GO:0016021~integral component of membrane	32	43.8356	1.93591e-06	853243, 851610, 856441, 853912, 854916, 851597, 850482, 855532, 854801, 852878, 856071, 854689, 856337, 851348, 851609, 856335, 854861, 851608, 854908, 853212, 850556, 850845, 854685, 851891, 852360, 855947, 850389, 855308, 851232, 854332, 856088, 856049	63	1326	5861	2.24511	0.000120019	0.000120019	0.00195361
SWM	negative	GOTERM_CC_DIRECT	GO:0005887~integral component of plasma membrane	10	13.6986	4.68145e-06	852360, 851609, 851608, 852878, 851610, 853912, 856071, 854916, 854332, 854685	63	123	5861	7.56356	0.000290208	0.000145115	0.00472418
SWM	negative	GOTERM_CC_DIRECT	GO:0016020~membrane	35	47.9452	2.79422e-05	853243, 851610, 853912, 856441, 854916, 851597, 850482, 851267, 854801, 850730, 852878, 856071, 854689, 856337, 851348, 854861, 851609, 856335, 854349, 851608, 854908, 853212, 850556, 850845, 854685, 851891, 851151, 852360, 855947, 850389, 855308, 851232, 854332, 856088, 856049	63	1738	5861	1.87348	0.00173094	0.000577314	0.0281943
SWM	negative	GOTERM_MF_DIRECT	GO:0004872~receptor activity	5	6.84932	3.35318e-05	856337, 851348, 854861, 853212, 850482	61	16	4885	25.0256	0.00408259	0.00408259	0.0386005
SWM	positive	REACTOME_PATHWAY	R-SCE-70635:Urea cycle	4	5.40541	5.20633e-05	854297, 856800, 856411, 853357	19	6	1224	42.9474	0.00124877	0.00124877	0.0417568
YPD	positive	GOTERM_BP_DIRECT	GO:0006811~ion transport	20	12.987	1.42707e-11	856338, 856644, 850772, 854563, 851608, 854565, 852147, 854564, 856331, 856345, 851560, 854566, 851610, 852637, 854013, 852177, 854007, 853679, 850675, 855080	129	119	5557	7.23992	4.43819e-09	4.43819e-09	1.91747e-08
YPD	positive	GOTERM_BP_DIRECT	GO:0055072~iron ion homeostasis	12	7.79221	1.53034e-11	856338, 854007, 854563, 856644, 850675, 854565, 855080, 854564, 852147, 856345, 854013, 850902	129	29	5557	17.8252	4.75937e-09	2.37968e-09	2.05623e-08
YPD	positive	GOTERM_BP_DIRECT	GO:0002181~cytoplasmic translation	21	13.6364	1.29567e-09	852111, 854551, 854939, 856839, 852911, 851476, 854338, 852730, 853187, 852804, 855415, 854794, 854117, 851104, 854029, 851045, 855283, 855903, 855414, 853610, 851344	129	171	5557	5.29022	4.02954e-07	1.34318e-07	1.74091e-06
YPD	positive	GOTERM_BP_DIRECT	GO:0015891~siderophore transport	7	4.54545	3.5842e-09	856338, 854563, 856644, 854565, 854564, 852147, 856345	129	8	5557	37.6928	1.11469e-06	2.78672e-07	4.81587e-06
YPD	positive	GOTERM_CC_DIRECT	GO:0022627~cytosolic small ribosomal subunit	14	9.09091	8.38681e-09	854551, 854939, 856839, 852911, 855773, 851476, 854338, 856725, 854117, 851104, 852754, 851045, 855414, 853610	139	72	5861	8.19884	8.72228e-07	8.72228e-07	9.37752e-06
YPD	positive	GOTERM_BP_DIRECT	GO:0055114~oxidation-reduction process	26	16.8831	2.18765e-07	852825, 852844, 853994, 854853, 850675, 851117, 855811, 854231, 854563, 850790, 850698, 851955, 854566, 854013, 856330, 852235, 852179, 853709, 850469, 853999, 855947, 855368, 850745, 855080, 850902, 851354	129	347	5557	3.22771	6.80336e-05	1.36071e-05	0.000293941
YPD	positive	GOTERM_CC_DIRECT	GO:0030529~intracellular ribonucleoprotein complex	24	15.5844	6.46881e-07	852111, 854551, 854939, 856839, 852911, 855773, 851476, 854338, 852730, 851319, 856889, 852804, 855415, 854117, 854794, 851104, 854029, 851045, 855283, 852754, 855903, 855414, 853610, 851344	139	309	5861	3.27499	6.72734e-05	3.36372e-05	0.000723292
YPD	positive	GOTERM_MF_DIRECT	GO:0003735~structural constituent of ribosome	22	14.2857	7.84607e-07	852111, 854551, 854939, 856839, 852911, 855773, 851476, 854338, 852730, 852804, 855415, 854117, 854794, 851104, 854029, 851045, 855283, 852754, 855903, 855414, 853610, 851344	115	271	4885	3.44842	0.000135728	0.000135728	0.00096003
YPD	positive	GOTERM_CC_DIRECT	GO:0005840~ribosome	23	14.9351	1.59477e-06	852111, 854551, 854939, 856839, 852911, 855773, 851476, 854338, 852730, 856725, 852804, 855415, 854794, 854117, 851104, 854029, 851045, 855283, 852754, 855903, 855414, 853610, 851344	139	301	5861	3.22195	0.000165842	5.52838e-05	0.00178314
YPD	positive	GOTERM_CC_DIRECT	GO:0071944~cell periphery	21	13.6364	4.59232e-06	855850, 856294, 850493, 851608, 854565, 852147, 852121, 854564, 856345, 856013, 851610, 852637, 854010, 854007, 854173, 854421, 850631, 855902, 855568, 851036, 850930	139	272	5861	3.25542	0.000477489	0.000119394	0.00513468
YPD	positive	GOTERM_MF_DIRECT	GO:0016491~oxidoreductase activity	21	13.6364	1.00634e-05	852825, 852844, 850790, 853994, 854563, 854853, 850698, 851955, 854566, 854013, 852179, 853709, 850469, 853999, 855368, 850675, 850745, 855080, 851117, 851354, 855811	115	292	4885	3.05494	0.00173946	0.000870107	0.0123127
YPD	positive	KEGG_PATHWAY	sce03010:Ribosome	21	13.6364	7.07019e-11	852111, 854551, 854939, 856839, 852911, 851476, 854338, 852730, 852804, 855415, 854117, 854794, 851104, 854029, 851045, 855283, 852754, 855903, 855414, 853610, 851344	47	181	2184	5.39132	2.61597e-09	2.61597e-09	6.34843e-08
YPD	positive	REACTOME_PATHWAY	R-SCE-1799339:SRP-dependent cotranslational protein targeting to membrane	16	10.3896	1.23155e-08	854551, 854939, 856839, 852911, 851476, 854338, 855415, 854117, 854794, 851104, 854029, 851045, 855283, 852754, 855903, 853610	34	106	1224	5.43396	6.28089e-07	6.28089e-07	1.19139e-05
YPD	positive	REACTOME_PATHWAY	R-SCE-72706: GTP hydrolysis and joining of the 60S ribosomal subunit	16	10.3896	1.41096e-08	854551, 854939, 856839, 852911, 851476, 854338, 855415, 854117, 854794, 851104, 854029, 851045, 855283, 852754, 855903, 853610	34	107	1224	5.38318	7.1959e-07	3.59795e-07	1.36496e-05
YPD	positive	REACTOME_PATHWAY	R-SCE-72689: Formation of a pool of free 40S subunits	16	10.3896	1.41096e-08	854551, 854939, 856839, 852911, 851476, 854338, 855415, 854117, 854794, 851104, 854029, 851045, 855283, 852754, 855903, 853610	34	107	1224	5.38318	7.1959e-07	3.59795e-07	1.36496e-05
YPD	positive	REACTOME_PATHWAY	R-SCE-975956: Nonsense Mediated Decay (NMD) independent of the Exon Junction Complex (EJC)	16	10.3896	3.50897e-08	854551, 854939, 856839, 852911, 851476, 854338, 855415, 854117, 854794, 851104, 854029, 851045, 855283, 852754, 855903, 853610	34	114	1224	5.05263	1.78957e-06	5.96525e-07	3.39457e-05
YPD	positive	REACTOME_PATHWAY	R-SCE-975957:Nonsense Mediated Decay (NMD) enhanced by the Exon Junction Complex (EJC)	16	10.3896	5.08007e-08	854551, 854939, 856839, 852911, 851476, 854338, 855415, 854117, 854794, 851104, 854029, 851045, 855283, 852754, 855903, 853610	34	117	1224	4.92308	2.59083e-06	6.47708e-07	4.91444e-05
YPD	positive	REACTOME_PATHWAY	R-SCE-156827:L13a-mediated translational silencing of Ceruloplasmin expression	16	10.3896	8.17563e-08	854551, 854939, 856839, 852911, 851476, 854338, 855415, 854117, 854794, 851104, 854029, 851045, 855283, 852754, 855903, 853610	34	121	1224	4.76033	4.16956e-06	8.33914e-07	7.90907e-05
YPD	positive	REACTOME_PATHWAY	R-SCE-72695:Formation of the ternary complex, and subsequently, the 43S complex	11	7.14286	4.22439e-07	854117, 852911, 854551, 856839, 854939, 851104, 851476, 854338, 851045, 852754, 853610	34	53	1224	7.4717	2.15442e-05	3.59073e-06	0.000408666
YPD	positive	REACTOME_PATHWAY	R-SCE-72702:Ribosomal scanning and start codon recognition	11	7.14286	1.0339e-06	854117, 852911, 854551, 856839, 854939, 851104, 851476, 854338, 851045, 852754, 853610	34	58	1224	6.82759	5.27274e-05	7.53266e-06	0.00100018
YPD	positive	YARG_arsenic-related_genes	Arsenic-related genes	109	3.20966									enriched
YPD	negative	YARG_arsenic-related_genes	Arsenic-related genes											not enriched
SWM	negative	YARG_arsenic-related_genes	Arsenic-related genes											not enriched
SWM	positive	YARG_arsenic-related_genes	Arsenic-related genes											not enriched

## Sheet: arsenic-related_genes
Systematic Name	Name	Description	Genomic Loction	#of Arsenic-related Evidence from PS	#of Arsenic-related Evidence from TP	notes_for_TP	comparison_with_our_data
YAL066W			chr01:10091-10399	1	0	NA	NA
YBL045C	COR1	CORe protein of QH2 cytochrome c reductase	chr02:135516-134143	1	1	Under-expressed in W303 treated vs control W303	discordant
YBR004C	GPI18	GlycosylPhosphatidylInositol	chr02:245667-244366	0	1	Under-expressed in yap1 deletion strain treated with As vs control	discordant
YCL026C-A	FRM2	Fatty acid Repression Mutant	chr03:75285-74704	0	5	Over-expressed in W303 treated vs control W303	concordant
YCR060W	TAH1	Tpr-containing protein Associated with Hsp90	chr03:224399-224734	1	0	NA	NA
YCR105W	ADH7	Alcohol DeHydrogenase	chr03:309070-310155	0	2	Under-expressed in yap1 and arr1 deletion strains treated with As vs control	concordant
YCR106W	RDS1	Regulator of Drug Sensitivity	chr03:310958-313456	0	1	Over-expressed in W303 treated vs control W303	concordant
YDL039C	PRM7	Pheromone-Regulated Membrane protein	chr04:384081-381985	0	1	Over-expressed in W303 treated vs control W303	concordant
YDL083C	RPS16B	Ribosomal Protein of the Small subunit	chr04:307789-306926	1	2	Under-expressed in W303 treated vs control W303	discordant
YDL184C	RPL41A	Ribosomal Protein of the Large subunit	chr04:130484-130407	0	3	discordant results*	NA
YDL208W	NHP2	Non-Histone Protein	chr04:87512-87982	0	2	Under-expressed in W303 treated vs control W303	discordant
YDL241W			chr04:20635-21006	0	3	Under-expressed in W303 treated vs control W303	discordant
YDL243C	AAD4	Aryl-Alcohol Dehydrogenase	chr04:18566-17577	0	5	Over-expressed in W303 treated vs control W303	concordant
YDL244W	THI13	THIamine metabolism	chr04:16204-17226	0	3	Under-expressed in yap1, rpn4, and arr1 deletion strains treated with As vs control	concordant
YDR040C	ENA1	Exitus NAtru (Latin, "exit sodium")	chr04:538467-535192	0	1	Over-expressed in W303 treated vs control W303	concordant
YDR222W			chr04:910054-911301	0	1	Over-expressed in W303 treated vs control W303	concordant
YDR271C			chr04:1008766-1008395	1	0	NA	NA
YDR353W	TRR1	ThioRedoxin Reductase	chr04:1183299-1184258	0	5	Over-expressed in W303 treated vs control W303	concordant
YDR426C			chr04:1322006-1321629	0	1	Under-expressed in arr1 deletion strain treated with As vs control	concordant
YDR500C	RPL37B	Ribosomal Protein of the Large subunit	chr04:1450853-1450198	1	2	Under-expressed in W303 treated vs control W303	discordant
YDR508C	GNP1	GlutamiNe Permease	chr04:1468444-1466453	0	1	Under-expressed in W303 treated vs control W303	discordant
YEL057C	SDD1	Suppressor of Degenerative Death	chr05:45721-45020	0	1	Under-expressed in W303 treated vs control W303	discordant
YEL065W	SIT1	Siderophore Iron Transport	chr05:27657-29543	1	3	discordant results*	NA
YEL067C			chr05:26776-26189	1	0	NA	NA
YER007C-A	TMA20	Translation Machinery Associated	chr05:166885-166237	1	0	NA	NA
YER102W	RPS8B	Ribosomal Protein of the Small subunit	chr05:363100-363702	0	1	Under-expressed in W303 treated vs control W303	discordant
YER130C	COM2	Cousin of Msn2	chr05:422446-421115	0	1	Over-expressed in W303 treated vs control W303	concordant
YER146W	LSM5	Like SM	chr05:462585-462866	0	1	Over-expressed in W303 treated vs control W303	concordant
YER163C	GCG1	Gamma-glutamyl Cyclotransferase acting on Glutathione	chr05:503782-503084	0	1	Over-expressed in W303 treated vs control W303	concordant
YGL039W			chr07:423961-425007	0	1	Over-expressed in W303 treated vs control W303	concordant
YGL055W	OLE1	OLEic acid requiring	chr07:398628-400160	0	4	discordant results*	NA
YGL076C	RPL7A	Ribosomal Protein of the Large subunit	chr07:365996-364335	2	2	Under-expressed in W303 treated vs control W303	discordant
YGL084C	GUP1	Glycerol UPtake	chr07:352298-350616	5	2	Under-expressed in W303 treated vs control W303	discordant
YGL123W	RPS2	Ribosomal Protein of the Small subunit	chr07:277617-278381	0	1	Under-expressed in W303 treated vs control W303	discordant
YGL146C	RRT6	Regulator of rDNA Transcription	chr07:229686-228751	0	1	Under-expressed in W303 treated vs control W303	discordant
YGL147C	RPL9A	Ribosomal Protein of the Large subunit	chr07:228329-227754	1	1	Under-expressed in W303 treated vs control W303	discordant
YGL150C	INO80	INOsitol requiring	chr07:225573-221104	0	1	Under-expressed in W303 treated vs control W303	discordant
YGL255W	ZRT1	Zinc-Regulated Transporter	chr07:20978-22108	0	2	Under-expressed in W303 treated vs control W303	discordant
YGR027C	RPS25A	Ribosomal Protein of the Small subunit	chr07:534458-534132	0	2	Under-expressed in W303 treated vs control W303	discordant
YHL040C	ARN1	AFT1 ReguloN	chr08:20971-19088	0	2	Over-expressed in W303 treated vs control W303	concordant
YHL044W			chr08:13565-14272	1	0	NA	NS
YHL047C	ARN2	AFT1 ReguloN	chr08:10213-8351	0	3	discordant results*	NA
YHR005C	GPA1	G Protein Alpha subunit	chr08:114917-113499	0	1	Under-expressed in arr1 deletion strain treated with As vs control	concordant
YIL018W	RPL2B	Ribosomal Protein of the Large subunit	chr09:316768-317932	1	2	discordant results*	NA
YIR018W	YAP5	Yeast AP-1	chr09:384609-385346	0	1	Over-expressed in W303 treated vs control W303	concordant
YIR035C		putative Novel REductase	chr09:421790-421026	0	1	Over-expressed in W303 treated vs control W303	concordant
YJL220W			chr10:18243-18695	0	3	Under-expressed in yap1, rpn4, and arr1 deletion strains treated with As vs control	concordant
YJR145C	RPS4A	Ribosomal Protein of the Small subunit	chr10:703068-702027	2	2	Under-expressed in W303 treated vs control W303	discordant
YKL053W			chr11:339572-339946	2	0	NA	NA
YKL148C	SDH1	Succinate DeHydrogenase	chr11:171129-169207	0	3	discordant results*	NA
YKL160W	ELF1	ELongation Factor	chr11:153269-153706	2	0	NA	NA
YKL176C	LST4	Lethal with Sec Thirteen	chr11:117986-115500	6	0	NA	NA
YLL028W	TPO1	Transporter of POlyamines	chr12:84804-86564	0	2	Under-expressed in W303 treated vs control W303, over-expressed in arr1 deletion strains treated vs control	discordant
YLL033W	IRC19	Increased Recombination Centers	chr12:73409-74101	0	1	Under-expressed in W303 treated vs control W303	discordant
YLR036C			chr12:222132-221521	1	1	Under-expressed in W303 treated vs control W303	discordant
YLR056W	ERG3	ERGosterol biosynthesis	chr12:253861-254958	4	5	discordant results*	NA
YLR076C			chr12:283607-283185	0	4	Under-expressed in yap1, rpn4, and arr1 deletion strains treated with As vs control	concordant
YLR083C	EMP70		chr12:296094-294091	0	1	Under-expressed in W303 treated vs control W303	discordant
YLR099C	ICT1	Increased Copper Tolerance	chr12:340928-339744	0	2	Over-expressed in W303 treated vs control W303	concordant
YLR100W	ERG27	ERGosterol biosynthesis	chr12:341810-342853	0	1	Under-expressed in W303 treated vs control W303	discordant
YLR108C			chr12:368124-366667	0	3	Over-expressed in W303 treated vs control W303	concordant
YLR205C	HMX1	HeMe oXygenase	chr12:553677-552724	0	2	discordant results*	NA
YLR230W			chr12:604574-604879	0	1	Under-expressed in W303 treated vs control W303	discordant
YLR333C	RPS25B	Ribosomal Protein of the Small subunit	chr12:795899-795573	0	2	Under-expressed in W303 treated vs control W303	discordant
YLR341W	SPO77	SPOrulation	chr12:807385-808818	1	1	Over-expressed in yap1 deletion strain treated with As vs control	discordant
YLR388W	RPS29A	Ribosomal Protein of the Small subunit	chr12:898651-898821	2	2	Under-expressed in W303 treated vs control W303	discordant
YLR401C	DUS3	DihydroUridine Synthase	chr12:924448-922442	0	2	discordant results*	NA
YML063W	RPS1B	Ribosomal Protein of the Small subunit	chr13:146482-147249	2	2	Under-expressed in W303 treated vs control W303	discordant
YMR016C	SOK2	Suppressor Of Kinase	chr13:305593-303236	1	1	Over-expressed in W303 treated vs control W303	concordant
YMR058W	FET3	FErrous Transport	chr13:388822-390732	0	3	discordant results*	NA
YMR074C	SDD2	Suppressor of Degenerative Death	chr13:413473-413036	1	0	NA	NA
YMR242C	RPL20A	Ribosomal Protein of the Large subunit	chr13:754220-753225	1	2	Under-expressed in W303 treated vs control W303	discordant
YMR251W	GTO3	Glutathione Transferase Omega-like	chr13:772915-774015	0	1	Over-expressed in W303 treated vs control W303	concordant
YMR318C	ADH6	Alcohol DeHydrogenase	chr13:912143-911061	0	3	Over-expressed in W303 treated vs control W303, under-expressed in yap1 deletion strain treated vs control	concordant
YMR321C			chr13:917896-917579	0	1	Under-expressed in W303 treated vs control W303	discordant
YNL151C	RPC31	RNA Polymerase C	chr14:348521-347766	0	2	Under-expressed in W303 treated vs control W303	discordant
YNL300W	TOS6		chr14:65744-66052	0	2	discordant results*	NA
YNL301C	RPL18B	Ribosomal Protein of the Large subunit	chr14:64562-63570	0	2	Under-expressed in W303 treated vs control W303	discordant
YNL302C	RPS19B	Ribosomal Protein of the Small subunit	chr14:62943-61958	2	2	Under-expressed in W303 treated vs control W303	discordant
YNR037C	RSM19	Ribosomal Small subunit of Mitochondria	chr14:695327-695052	1	0	NA	NA
YNR054C	ESF2	Eighteen S rRNA Factor 2	chr14:724306-723356	0	2	discordant results*	NA
YNR056C	BIO5	BIOtin	chr14:733303-731618	0	1	Over-expressed in W303 treated vs control W303	concordant
YNR074C	AIF1	Apoptosis-Inducing Factor	chr14:778738-777602	0	1	Under-expressed in yap1 deletion strains treated with As vs control	concordant
YOL014W			chr15:299693-300067	0	1	Under-expressed in W303 treated vs control W303	discordant
YOL040C	RPS15	Ribosomal Protein of the Small subunit	chr15:253577-253149	0	2	Under-expressed in W303 treated vs control W303	discordant
YOL120C	RPL18A	Ribosomal Protein of the Large subunit	chr15:94402-93395	0	3	discordant results*	NA
YOL126C	MDH2	Malate DeHydrogenase	chr15:82920-81787	0	3	Under-expressed in W303 treated vs control W303	discordant
YOL152W	FRE7	Ferric REductase	chr15:40748-42610	0	2	discordant results*	NA
YOL158C	ENB1	ENteroBactin	chr15:21311-19491	0	1	Under-expressed in W303 treated vs control W303	discordant
YOL165C	AAD15	Aryl-Alcohol Dehydrogenase	chr15:2078-1647	0	4	Over-expressed in W303 treated vs control W303, under-expressed in yap1 deletion strain treated vs control	concordant
YOR065W	CYT1	CYTochrome c1	chr15:447439-448368	2	2	Under-expressed in W303 treated vs control W303	discordant
YOR167C	RPS28A	Ribosomal Protein of the Small subunit	chr15:649007-648804	1	2	Under-expressed in W303 treated vs control W303	discordant
YOR247W	SRL1	Suppressor of Rad53 Lethality	chr15:797676-798308	0	3	discordant results*	NA
YOR294W	RRS1	Regulator of Ribosome Synthesis	chr15:868340-868951	0	3	discordant results*	NA
YOR369C	RPS12	Ribosomal Protein of the Small subunit	chr15:1028625-1028194	0	3	discordant results*	NA
YOR382W	FIT2	Facilitator of Iron Transport	chr15:1059531-1059992	1	3	Under-expressed in W303 treated vs control W303	discordant
YOR383C	FIT3	Facilitator of Iron Transport	chr15:1061055-1060441	1	4	discordant results*	NA
YOR384W	FRE5	Ferric REductase	chr15:1061564-1063648	0	1	Over-expressed in W303 treated vs control W303	concordant
YPL005W	AEP3	ATPase ExPression	chr16:548486-550306	1	0	NA	NA
YPL037C	EGD1	Enhancer of Gal4 DNA binding	chr16:481901-481428	1	2	Under-expressed in W303 treated vs control W303	discordant
YPL111W	CAR1	Catabolism of ARginine	chr16:339944-340945	0	1	Over-expressed in arr1 deletion strain treated vs control	discordant
YPL198W	RPL7B	Ribosomal Protein of the Large subunit	chr16:173152-174702	0	2	Under-expressed in W303 treated vs control W303	discordant
YPL199C			chr16:172755-172033	0	1	Under-expressed in W303 treated vs control W303	discordant
YPL278C			chr16:15355-15053	0	1	Over-expressed in rpn4 deletion strain treated vs control	discordant
YPR044C	OPI11		chr16:654877-654524	1	5	discordant results*	NA
YPR050C			chr16:665366-664953	1	0	NA	NA
YPR123C			chr16:786575-786141	1	1	Under-expressed in W303 treated vs control W303	discordant
YPR200C	ARR2	ARsenicals Resistance	chr16:939671-939279	2	4	Over-expressed in W303 treated vs control W303	concordant
YPR201W	ARR3	ARsenicals Resistance	chr16:939922-941136	7	4	Over-expressed in W303 treated vs control W303	concordant
							31

## Sheet: coverage-expression_correlation
SWM				YPD
	SpearmanR	fdr			SpearmanR	fdr
YAL065C	0.8	0.419358		YAL063C	0.8	0.445385
YAR008W	-0.6	0.616539		YAL065C	1	0
YBL070C	0.894427	0.419358		YAL066W	-0.8	0.445385
YBL094C	-0.8	0.419358		YBL015W	-0.4	0.736446
YBL098W	-1	0		YBL045C	-0.632456	0.643338
YBL111C	0.8	0.419358		YBL098W	-0.948683	0.338434
YBR012C	0.8	0.419358		YBL099W	-0.4	0.736446
YBR046C	-0.8	0.419358		YBL105C	-0.105409	0.953997
YBR068C	0.8	0.419358		YBR004C	-1	0
YBR090C	0.8	0.419358		YBR005W	1	0
YBR212W	-1	0		YBR006W	0.632456	0.643338
YBR222C	0.8	0.419358		YBR090C	0.4	0.736446
YBR256C	-0.2	0.851762		YBR097W	-0.4	0.736446
YBR261C	-0.6	0.616539		YBR125C	-1	0
YCL020W	-0.8	0.419358		YBR261C	-0.948683	0.338434
YCL025C	0.6	0.616539		YCL063W	0.2	0.860883
YCR024C-A	-0.8	0.419358		YCL064C	0.2	0.860883
YDL037C	-0.8	0.419358		YCR051W	0.8	0.445385
YDL039C	-0.8	0.419358		YCR060W	-0.6	0.643338
YDL248W	0.4	0.714604		YCR100C	-0.948683	0.338434
YDR019C	0.4	0.714604		YCR101C	-0.948683	0.338434
YDR033W	-0.4	0.714604		YCR105W	0.8	0.445385
YDR037W	0.4	0.714604		YCR106W	1	0
YDR038C	1	0		YDL004W	-0.4	0.736446
YDR039C	1	0		YDL039C	-0.6	0.643338
YDR040C	1	0		YDL083C	-0.948683	0.338434
YDR134C	0.4	0.714604		YDL140C	-0.8	0.445385
YDR190C	0.8	0.419358		YDL169C	-0.948683	0.338434
YDR238C	-1	0		YDL181W	0.8	0.445385
YDR259C	-0.6	0.616539		YDL184C	-0.2	0.860883
YDR275W	-0.8	0.419358		YDL208W	0.8	0.445385
YDR297W	-0.4	0.714604		YDL241W	0.4	0.736446
YDR353W	0.8	0.419358		YDL243C	0.948683	0.338434
YDR453C	0.8	0.419358		YDL244W	0.6	0.643338
YDR491C	1	0		YDR036C	0.8	0.445385
YDR540C	0.2	0.851762		YDR038C	0.8	0.445385
YEL020C	-0.6	0.616539		YDR040C	0.8	0.445385
YEL050C	-0.737865	0.533983		YDR125C	1	0
YEL068C	0.2	0.851762		YDR222W	-0.4	0.736446
YER069W	1	0		YDR248C	0.4	0.736446
YFL051C	-1	0		YDR259C	-0.8	0.445385
YFL055W	-0.8	0.419358		YDR269C	0	1
YFL059W	0	1		YDR271C	-0.8	0.445385
YFL062W	0.8	0.419358		YDR272W	0.8	0.445385
YFL066C	1	0		YDR353W	0.8	0.445385
YFR006W	0.4	0.714604		YDR426C	0.2	0.860883
YFR044C	-0.6	0.616539		YDR476C	0.8	0.445385
YGL006W	0.8	0.419358		YDR500C	0.8	0.445385
YGL096W	-0.4	0.714604		YDR508C	0.8	0.445385
YGL162W	-1	0		YDR522C	-1	0
YGL249W	0.6	0.616539		YDR533C	-0.8	0.445385
YGR110W	0.8	0.419358		YDR534C	0.6	0.643338
YGR211W	-0.948683	0.359232		YDR540C	-0.6	0.643338
YGR271W	0.4	0.714604		YEL001C	-0.8	0.445385
YGR295C	0.8	0.419358		YEL057C	0.6	0.643338
YHL044W	1	0		YEL065W	0.6	0.643338
YHL047C	0.4	0.714604		YEL067C	0.8	0.445385
YHL048W	0.632456	0.616539		YER007C-A	-0.4	0.736446
YHL050C	0	1		YER030W	-0.8	0.445385
YHR018C	-0.8	0.419358		YER045C	0.8	0.445385
YHR045W	0.8	0.419358		YER061C	1	0
YHR211W	-0.6	0.616539		YER064C	0.4	0.736446
YHR213W	-1	0		YER066W	0.316228	0.809076
YHR218W	0.4	0.714604		YER102W	-0.2	0.860883
YIL014W	1	0		YER130C	-0.8	0.445385
YIL050W	-1	0		YER146W	0.8	0.445385
YIL082W	0.8	0.419358		YER156C	0.210819	0.860883
YIL117C	0.4	0.714604		YER163C	0.737865	0.556005
YIL121W	-0.2	0.851762		YFL021W	-0.8	0.445385
YIL158W	0.8	0.419358		YFL030W	-0.8	0.445385
YIL162W	-0.6	0.616539		YFL051C	-1	0
YIR005W	0.8	0.419358		YFR012W	0	1
YIR029W	-0.6	0.616539		YFR024C-A	0.8	0.445385
YIR030C	-1	0		YGL039W	0.6	0.643338
YIR033W	0.8	0.419358		YGL055W	0.316228	0.809076
YIR035C	0.8	0.419358		YGL072C	0.737865	0.556005
YIR043C	0.632456	0.616539		YGL076C	-0.4	0.736446
YJL022W	-0.737865	0.533983		YGL084C	0.4	0.736446
YJL088W	0.8	0.419358		YGL123W	0.316228	0.809076
YJL196C	-1	0		YGL146C	1	0
YJR159W	-0.2	0.851762		YGL147C	-0.8	0.445385
YKL218C	-1	0		YGL150C	0.4	0.736446
YKR039W	-0.737865	0.533983		YGL196W	0.105409	0.953997
YLL033W	0.8	0.419358		YGL255W	-0.8	0.445385
YLL060C	-1	0		YGL256W	-1	0
YLL061W	-1	0		YGL258W	-0.6	0.643338
YLL062C	-0.632456	0.616539		YGR022C	-0.2	0.860883
YLR007W	-1	0		YGR027C	-0.4	0.736446
YLR040C	-1	0		YGR052W	0.6	0.643338
YLR066W	1	0		YGR111W	0.894427	0.445385
YLR152C	0.8	0.419358		YGR125W	0.2	0.860883
YLR199C	-1	0		YGR131W	0.4	0.736446
YLR250W	-0.4	0.714604		YGR181W	-0.8	0.445385
YLR431C	-0.4	0.714604		YGR210C	0.8	0.445385
YLR446W	-1	0		YGR271W	0.2	0.860883
YML063W	-0.316228	0.798233		YGR279C	-0.8	0.445385
YML123C	0.8	0.419358		YHL040C	-1	0
YML131W	-0.8	0.419358		YHL044W	1	0
YMR038C	0.6	0.616539		YHL047C	0.8	0.445385
YMR088C	-0.6	0.616539		YHR005C	-0.210819	0.860883
YMR107W	0.8	0.419358		YHR028C	0.4	0.736446
YMR136W	-0.948683	0.359232		YHR045W	0.6	0.643338
YMR179W	-0.8	0.419358		YHR049W	-0.4	0.736446
YMR189W	-1	0		YHR055C	-0.8	0.445385
YMR265C	-1	0		YHR057C	0.8	0.445385
YMR266W	0.8	0.419358		YHR078W	-0.316228	0.809076
YNL024C	-0.8	0.419358		YHR094C	0.948683	0.338434
YNL189W	-0.6	0.616539		YHR143W-A	0.316228	0.809076
YNL217W	-0.6	0.616539		YHR213W	0	1
YNL233W	-0.4	0.714604		YIL015W	0.316228	0.809076
YNL287W	-0.8	0.419358		YIL018W	-0.4	0.736446
YNL300W	0.2	0.851762		YIL028W	1	0
YNL316C	0.8	0.419358		YIL051C	-1	0
YNL333W	1	0		YIL064W	0.4	0.736446
YNL335W	1	0		YIL082W	0.8	0.445385
YNR014W	-0.6	0.616539		YIL082W-A	1	0
YNR037C	0.4	0.714604		YIL123W	-0.8	0.445385
YNR057C	0.6	0.616539		YIL162W	-1	0
YNR067C	0.8	0.419358		YIL165C	-0.737865	0.556005
YOL122C	0.8	0.419358		YIR018W	0.4	0.736446
YOL136C	1	0		YIR020C	0.8	0.445385
YOL155C	0.8	0.419358		YIR035C	0.6	0.643338
YOL158C	0.8	0.419358		YJL007C	-1	0
YOL165C	-0.2	0.851762		YJL132W	1	0
YOR005C	-0.4	0.714604		YJL149W	0	1
YOR010C	0	1		YJL157C	0.2	0.860883
YOR012W	0.2	0.851762		YJL220W	-0.8	0.445385
YOR077W	0.632456	0.616539		YJL222W	-0.4	0.736446
YOR105W	-0.8	0.419358		YJR016C	-1	0
YOR130C	-0.4	0.714604		YJR145C	0.8	0.445385
YOR161C	0.4	0.714604		YJR159W	-0.4	0.736446
YOR177C	0.6	0.616539		YKL029C	-0.8	0.445385
YOR198C	0	1		YKL044W	0.4	0.736446
YOR222W	-0.4	0.714604		YKL053W	0.2	0.860883
YOR282W	0.4	0.714604		YKL109W	0	1
YOR389W	0.6	0.616539		YKL148C	-1	0
YPL019C	-0.6	0.616539		YKL160W	-0.4	0.736446
YPL036W	0.6	0.616539		YKL175W	0.8	0.445385
YPL058C	-0.8	0.419358		YKL176C	0.632456	0.643338
YPL061W	-0.8	0.419358		YKL221W	1	0
YPL079W	0.2	0.851762		YLL028W	-0.8	0.445385
YPL092W	0.8	0.419358		YLL033W	0.8	0.445385
YPL156C	0.8	0.419358		YLL040C	-0.8	0.445385
YPL230W	-0.6	0.616539		YLL041C	-0.8	0.445385
YPL270W	-1	0		YLL051C	0.8	0.445385
YPL279C	0.8	0.419358		YLL055W	-0.4	0.736446
YPR006C	-0.4	0.714604		YLR001C	0.2	0.860883
YPR093C	0.210819	0.851762		YLR011W	1	0
YPR138C	0.8	0.419358		YLR021W	0.4	0.736446
YPR195C	1	0		YLR036C	0.210819	0.860883
YPR198W	0.8	0.419358		YLR049C	-0.8	0.445385
YPR199C	0.8	0.419358		YLR056W	0	1
YPR200C	0.8	0.419358		YLR076C	0	1
YPR201W	1	0		YLR083C	-0.737865	0.556005
YPR204W	1	0		YLR099C	1	0
				YLR100W	0.6	0.643338
				YLR108C	0.4	0.736446
				YLR130C	0.4	0.736446
				YLR151C	0.2	0.860883
				YLR172C	0	1
				YLR180W	-0.8	0.445385
				YLR205C	1	0
				YLR229C	0.948683	0.338434
				YLR230W	0.316228	0.809076
				YLR250W	-0.4	0.736446
				YLR299W	-0.6	0.643338
				YLR326W	0.4	0.736446
				YLR333C	0.316228	0.809076
				YLR341W	0.2	0.860883
				YLR343W	-0.4	0.736446
				YLR346C	1	0
				YLR388W	1	0
				YLR401C	0.8	0.445385
				YLR419W	0.8	0.445385
				YLR421C	0.8	0.445385
				YLR432W	-0.4	0.736446
				YML063W	0.4	0.736446
				YML118W	-0.8	0.445385
				YMR016C	0.8	0.445385
				YMR027W	0.4	0.736446
				YMR058W	0.8	0.445385
				YMR074C	-0.4	0.736446
				YMR191W	0.6	0.643338
				YMR242C	-0.8	0.445385
				YMR251W	0.8	0.445385
				YMR271C	-0.8	0.445385
				YMR315W	-0.8	0.445385
				YMR318C	0.8	0.445385
				YMR321C	0.8	0.445385
				YNL024C	-1	0
				YNL057W	0.6	0.643338
				YNL095C	-0.8	0.445385
				YNL129W	1	0
				YNL151C	-0.8	0.445385
				YNL154C	-0.8	0.445385
				YNL220W	0.948683	0.338434
				YNL300W	0.4	0.736446
				YNL301C	1	0
				YNL302C	-0.632456	0.643338
				YNL335W	0.6	0.643338
				YNR013C	-0.6	0.643338
				YNR037C	0.6	0.643338
				YNR054C	1	0
				YNR056C	0	1
				YNR066C	0.2	0.860883
				YNR074C	0.8	0.445385
				YOL014W	-0.4	0.736446
				YOL040C	0.8	0.445385
				YOL101C	0.4	0.736446
				YOL120C	0.948683	0.338434
				YOL125W	0.4	0.736446
				YOL126C	0.6	0.643338
				YOL152W	0.8	0.445385
				YOL155C	0.6	0.643338
				YOL158C	0.6	0.643338
				YOL165C	-0.2	0.860883
				YOL166C	-0.737865	0.556005
				YOR009W	0	1
				YOR012W	0.105409	0.953997
				YOR013W	0.8	0.445385
				YOR051C	0.6	0.643338
				YOR065W	-0.4	0.736446
				YOR071C	-0.8	0.445385
				YOR081C	0.6	0.643338
				YOR108W	-1	0
				YOR117W	-0.4	0.736446
				YOR167C	-0.4	0.736446
				YOR192C	0.8	0.445385
				YOR247W	0.8	0.445385
				YOR294W	-0.2	0.860883
				YOR369C	0.2	0.860883
				YOR381W	0.6	0.643338
				YOR382W	0.6	0.643338
				YOR383C	0.4	0.736446
				YOR384W	0.6	0.643338
				YOR389W	0.6	0.643338
				YPL005W	-0.8	0.445385
				YPL037C	0.6	0.643338
				YPL092W	0.8	0.445385
				YPL095C	0.4	0.736446
				YPL100W	0.4	0.736446
				YPL111W	0.2	0.860883
				YPL134C	0.6	0.643338
				YPL156C	-0.8	0.445385
				YPL198W	-0.4	0.736446
				YPL199C	0.210819	0.860883
				YPL230W	-0.2	0.860883
				YPL236C	-0.4	0.736446
				YPL245W	-0.4	0.736446
				YPL277C	0.8	0.445385
				YPL278C	0.8	0.445385
				YPL279C	0.8	0.445385
				YPR003C	0.2	0.860883
				YPR037C	-0.4	0.736446
				YPR044C	0.4	0.736446
				YPR050C	-0.2	0.860883
				YPR123C	0.4	0.736446
				YPR149W	-0.2	0.860883
				YPR165W	0	1
				YPR177C	0.316228	0.809076
				YPR197C	0.8	0.445385
				YPR198W	0.8	0.445385
				YPR200C	0.6	0.643338
				YPR201W	0.8	0.445385
